# Supplementary material for: Antimicrobial use and production system shape the fecal, environmental, and slurry resistomes of pig farms
Source: Microbiome. 2020 Nov 19;8:164. doi: 10.1186/s40168-020-00941-7 (PMC7678069; doi:10.1186/s40168-020-00941-7)
Supplement: Supplementary file 6 — Additional file 5: Tables S2-S11. Significant associations at antimicrobial resistance class and antimicrobial resistance genes level (p < 0.05) across production systems and sample types. [file 40168_2020_941_MOESM5_ESM.xlsx]

## Sheet: TableS2_AMRclass_sampletype
Additional file 5: Table S2. Association among different sample types (p < 0.05) with the complete counts per million (CPM) matrix at AMR class level, including CPM average for each group.
AMR class	Kruskal Wallis test	Wilcoxon Signed-rank test_ Faeces-Environment	Wilcoxon Signed-rank test_Slurry-Environment	Wilcoxon Signed-rank test_Slurry-Faeces	Environment CPM average	Faeces CPM average	Slurry CPM average
Aminoglycosides	0.00782954	0.058037	0.875171	0.00199352	255.749	104.191	183.324
Beta-lactams	2.7288e-08	0.729321	5.51184e-06	6.63178e-11	58.6384	39.0894	10.3257
Fosfomycin	0.000100155	0.00120129	0.00934651	0.265031	1.15021	0	0.00747859
Glycopeptides	7.80225e-06	1.31785e-05	0.00011422	0.648174	0.0800793	0.383867	0.581856
MLSP	0.0079982	0.0143712	0.0143712	0.424194	131.662	159.995	170.753
Multidrug	0.00826683	0.0464663	0.0108182	0.32514	13.3379	0.942946	0.173434
Nitroimidazoles	6.1169e-14	2.63865e-12	0.0327067	2.4424e-07	0.057712	1.22004	0.322891
Oxazolidinones	0.000144235	0.0352529	0.000258906	0.0107438	52.7246	36.5739	100.386
Phenicols	2.21406e-08	1.40992e-06	0.720149	3.63003e-07	49.4137	3.71413	16.1863
Polymyxins	6.0309e-06	0.000264681	0.000973008	0.880583	0.420836	0.00665484	0.00870627
Quinolones	5.44363e-10	1.89319e-08	1.24479e-06	0.196066	15.7807	0.275668	0.299917
Sulfonamides	3.02649e-13	1.03359e-09	0.248747	1.46257e-11	68.6775	1.17232	25.4696
Tetracyclines	5.69362e-06	9.33513e-06	0.000734902	0.0564752	381.64	783.398	648.234
Diaminopyrimidines	8.38858e-13	8.32687e-10	0.0818477	6.9233e-11	23.9293	0.414739	6.49254

## Sheet: TableS3_AMRclass_prodsystem
Additional file 5: Table S3. Association among different production systems (p < 0.05) with the complete counts per million (CPM) matrix at AMR class level, including CPM average for each group.
AMR class	Wilcoxon signed-rank test	Extensive CPM average	Intensive CPM average
aminoglycoside	7.42871e-07	109.905	240.679
glycopeptide	0.0092043	0.152487	0.476919
MLSP	1.45058e-09	89.1225	206.262
oxa	5.2979e-10	7.20018	104.542
phenicol	0.00680944	15.6635	30.4633
tetracycline	1.91643e-09	377.734	788.403
trimethoprim	0.0104576	4.38051	15.8438

## Sheet: TableS4_AMRclass_environment
Additional file 5: Table S4. Association among different production systems (p < 0.05) with the counts per million (CPM) matrix at AMR class level within environmental samples, including CPM average for each group.
AMR class	Wilcoxon signed-rank test	Extensive CPM average	Intensive CPM average
aminoglycoside	0.00750898	146.132	365.366
MLSP	0.000215795	50.4538	212.871
nitroimidazole	0.0398843	0	0.115424
oxa	0.00035329	1.8961	103.553
phenicol	0.0371302	30.8861	67.9412
rifamycin	0.0195251	0	0.11417
tetracycline	3.05762e-05	129.422	633.858
trimethoprim	0.000510976	7.94172	39.917

## Sheet: TableS5_AMRclass_faeces
Additional file 5: Table S5. Association among different production systems (p < 0.05) with the counts per million (CPM) matrix at AMR class level within faecal samples, including CPM average for each group.
AMR class	Wilcoxon signed-rank test	Extensive CPM average	Intensive CPM average
aminoglycoside	2.5921e-05	59.4548	148.927
betalactam	0.00178181	31.7494	46.4295
glycopeptide	0.00233517	0.218487	0.549247
MLSP	2.5921e-05	113.401	206.589
oxa	8.09714e-05	5.29144	67.8563
tetracycline	1.18092e-07	560.993	1005.8

## Sheet: TableS6_AMRclass_slurry
Additional file 5: Table S6. Association among different production systems (p < 0.05) with the counts per million (CPM) matrix at AMR class level within slurry samples, including CPM average for each group.
AMR class	Wilcoxon signed-rank test	Extensive CPM average	Intensive CPM average
aminoglycoside	0.0211883	136.928	207.744
MLSP	0.000747678	116.463	199.326
oxa	0.000604293	20.9045	142.218
tetracycline	0.00200929	501.335	725.549

## Sheet: TableS7_ARGs_sampletype
Additional file 5: Table S7. Association among different sample types (p < 0.05) with the complete counts per million (CPM) matrix at ARG level, including CPM average for each group.
ARGs	Kruskal Wallis test	Wilcoxon Signed-rank test_ Faeces-Environment	Wilcoxon Signed-rank test_Slurry-Environment	Wilcoxon Signed-rank test_Slurry-Faeces	Environment CPM average	Faeces CPM average	Slurry CPM average
aac(3)-Ib	0.0397084	0.0670433	0.257531	0.265031	0.0430716	0	0.00872313
aac(3)-Id	0.00110423		0.00867797	0.00867797	0	0	0.0935788
aac(3)-IIa	2.0599e-07	1.68601e-06	0.616828	2.62816e-07	2.04435	0.019131	0.602213
aac(3)-IIe	0.000350899	0.000264681	0.106493	0.0108768	0.425498	0.00712877	0.10059
aac(3)-IV	3.2796e-09	1.48613e-07	0.395447	9.32258e-09	5.30845	0.0252839	2.007
aac(3)-IVa	2.76682e-05	2.48728e-05	0.557806	2.48728e-05	0.683039	0	0.178857
aac(6')-aph(2'')	6.9183e-06	0.00239496	0.0306692	2.42499e-06	0.366864	0	0.577504
aac(6')-Ib-cr	0.0429404	0.064011	0.501256	0.0260339	0.185232	0	0.0573987
aac(6')-Ii	0.0411802	0.130712	0.130712	0.398968	0.0829865	0.00626866	0
aac(6')-Im	0.00526032	0.00521485	0.0244822	0.281582	0.057707	0.30276	0.141052
aadA1	2.52785e-10	1.28109e-07	0.615894	1.00854e-10	3.14575	0.0472857	1.38836
aadA11	7.43604e-09	9.14793e-08	0.239535	8.84822e-09	0.736841	0	0.900562
aadA13	5.96086e-13	5.60737e-07	0.000244805	4.83394e-12	1.89789	0.0539162	4.20388
aadA14	6.2064e-06	5.28094e-05	0.719109	1.31446e-06	1.66537	0.00673035	0.434621
aadA16	0.0410801	0.0670433	0.265031	0.265031	0.0637208	0	0.0149311
aadA17	0.00035103	0.000257006	0.25389	0.00314582	0.767115	0.0138586	0.143153
aadA1b	0.00730911	0.548199	0.0248613	0.0429673	0.00652983	0.0136515	0.0792293
aadA2	0.00114848	0.00102489	0.336049	0.00404452	0.583503	0.0125919	0.137961
aadA23	1.52772e-05	0.000142361	0.408694	2.42499e-06	0.18807	0	0.189113
aadA24	5.06965e-13	8.11109e-10	0.646299	3.05896e-11	21.3501	0.378914	9.75815
aadA2b	8.19748e-05	7.09667e-05	0.0900568	0.0106393	4.13893	0.118447	0.525852
aadA4	0.0265335	0.076423	0.076423		0.0295824	0	0
aadA5	0.00192615	0.00239496	0.62087	0.000817544	0.862436	0	0.687525
aadA6	2.91245e-08	4.80485e-08	0.200504	6.03648e-07	0.808243	0.00673108	0.294471
aadA7	3.36543e-10	0.000117213	0.000843091	1.62407e-10	0.434802	0.00626866	0.977376
aadA8b	3.67656e-06	0.000136216	0.913355	2.31597e-06	1.18101	0.105873	0.651159
aadA9	1.70274e-06	2.39579e-06	0.624821	1.4973e-05	0.51151	0.0325966	0.425672
aadD	3.28241e-10	9.76487e-07	0.236469	3.4314e-10	29.4657	0.768404	9.76095
ampH	0.000528205	0.00625998	0.00945346		0.356377	0	0
ampS	0.0102475	0.0446956	0.0455425		0.245941	0	0
ant(3'')-Ia	1.51589e-11	1.72067e-08	0.466588	5.90307e-11	6.7647	0.136699	2.46347
ant(3'')-Ii-aac(6')-IId	2.51082e-05	1.31342e-05	0.576942	6.47038e-05	0.655776	0	0.38359
ant(6)-Ia	1.59056e-10	5.93249e-09	2.50375e-07	0.104219	12.4444	48.7035	40.6818
ant(6)-Ib	2.33678e-13	2.52347e-09	8.57548e-10	0.000133589	0.654631	2.86777	5.11037
ant(9)-Ia	1.08283e-09	7.66815e-07	0.506442	5.81045e-09	40.7637	0.898328	22.5297
aph(2'')-Ib	1.13693e-05	1.6983e-05	0.002161	0.0283972	0.0474549	0.727053	0.224622
aph(2'')-Ic	6.21194e-06	0.00240061	0.131695	1.33463e-06	2.7757	0.183001	2.01786
aph(3'')-Ib	1.06503e-11	1.99602e-09	0.0841187	1.99602e-09	37.6866	2.93174	15.9043
aph(3')-Ia	9.86228e-13	1.01583e-09	0.599434	2.17048e-11	14.5743	0.175177	4.87881
aph(3')-IIa	9.45967e-05	0.000589263	0.0129437	0.107483	0.27331	0	0.0145182
aph(3')-III	1.09956e-07	4.73274e-06	1.45673e-06	0.8554	6.22484	41.3799	30.4535
aph(3')-VI	0.0102475	0.0446956	0.0455425		0.06415	0	0
aph(3')-VIa	0.00604852	0.00938998	0.107483	0.107483	0.220258	0	0.0172882
aph(3')-VIb	0.00144636	0.0121453	0.0160673		0.111411	0	0
aph(4)-Ia	2.06592e-09	7.03677e-07	0.502297	6.02942e-10	5.95853	0.0266417	2.14061
aph(6)-Ic	0.0164167	0.0685198	0.0685198	0.398968	0.136837	0.00673035	0
aph(6)-Id	7.57422e-12	2.36005e-09	0.11266	2.73274e-09	42.9369	3.67855	17.7006
blaACI-1	3.65285e-14	9.02314e-11	0.00337701	1.84649e-10	0.928685	4.57922	0.8394
blaACT-14	0.0200887	0.049643	0.049643	0.710802	2.25446	0.0128983	0.0080571
blaACT-16	0.0102475	0.0446956	0.0455425		0.295661	0	0
blaBEL-3	0.0181858		0.0460273	0.0460273	0	0	0.0571491
blaBRO-2	0.0102475	0.0446956	0.0455425		0.167726	0	0
blaCARB-10	5.67566e-06	6.33223e-05	0.00388562	0.107483	0.64585	0	0.0318519
blaCARB-14	6.13211e-05	6.33223e-05	0.0382697	0.013017	0.650756	0	0.230743
blaCARB-16	1.45172e-06	9.77222e-06	0.00189907	0.0449103	1.29527	0.0126465	0.0652063
blaCARB-4	1.0098e-06	0.0818943	0.000858963	1.86563e-05	0.160906	0	0.65443
blaCARB-49	1.43958e-08	3.61271e-08	0.00214906	0.000226993	8.88092	0.0186857	1.01833
blaCARB-50	0.0259534	0.0182179	0.582829	0.0299888	0.120874	0	0.0415423
blaCARB-8	0.0406174	0.0350488	0.339605	0.161224	0.0713589	0	0.596318
blaCMY-11	0.0265335	0.076423	0.076423		0.111112	0	0
blaCMY-82	0.00388594	0.0233659	0.0271138		0.0451929	0	0
blaCMY-85	0.0265335	0.076423	0.076423		0.0728609	0	0
blaCMY-8b	0.0102475	0.0446956	0.0455425		0.322407	0	0
blaEBR-1	0.0102475	0.0446956	0.0455425		0.354927	0	0
blaFOX-7	0.0265335	0.076423	0.076423		0.0934672	0	0
blaFOX-8	0.0102475	0.0446956	0.0455425		0.0530278	0	0
blaFOX-9	0.0265335	0.076423	0.076423		0.0336122	0	0
blaMIR-6	0.0114675	0.104577	0.0165373	0.104577	0.468583	0.0502919	0
blaMOX-5	0.00388594	0.0233659	0.0271138		0.207137	0	0
blaMOX-6	0.0265335	0.076423	0.076423		0.253704	0	0
blaMOX-7	0.00388594	0.0233659	0.0271138		0.152345	0	0
blaOKP-B-7	0.0045414		0.0199925	0.0199925	0	0	0.0324851
blaOXA-164	0.0113207	0.0227359	0.106682	0.416687	0.286913	0.0126465	0.0262475
blaOXA-20	0.000249729	0.042674	0.0381582	0.000328856	0.0498494	0	0.152868
blaOXA-205	2.92519e-06		0.000272515	0.000272515	0	0	0.114669
blaOXA-211	0.0265335	0.076423	0.076423		0.0468663	0	0
blaOXA-237	0.0178736	0.106601	0.0482018	0.221215	0.506913	0.0251838	0
blaOXA-276	4.02675e-05	0.00163477	0.00163477	0.221215	0.504191	0.0128983	0
blaOXA-277	0.00245935	0.0191593	0.0191593	0.398968	0.286093	0.00632323	0
blaOXA-278	0.0259286	0.193188	0.0283604	0.114635	0.402854	0.056506	0
blaOXA-281	0.0102475	0.0446956	0.0455425		0.102907	0	0
blaOXA-282	0.000189198	0.00319328	0.00551245		0.195139	0	0
blaOXA-283	0.000497823	0.0273675	0.000933765	0.0273675	1.20953	0.128219	0
blaOXA-284	0.000120068	0.002722	0.002722	0.398968	0.462879	0.0316162	0
blaOXA-285	0.00578734	0.076423	0.00954344	0.076423	0.765915	0.12825	0
blaOXA-296	0.00703585	0.0182179	0.105728	0.265031	0.446461	0	0.0847131
blaOXA-335	0.0304736	0.137422	0.0482018	0.137422	0.18073	0.0258512	0
blaOXA-347	0.00374171	0.00969383	0.503906	0.0016664	0.451061	0.00644523	0.189531
blaOXA-360	0.0102475	0.0446956	0.0455425		0.222959	0	0
blaOXA-362	0.000905743	0.0129226	0.00954344	0.221215	0.243608	0.0124616	0
blaOXA-363	0.000189198	0.00319328	0.00551245		0.24764	0	0
blaOXA-427	0.000528205	0.00625998	0.00945346		0.451457	0	0
blaPAO	0.0265335	0.076423	0.076423		0.073311	0	0
blaROB-1	0.0222176	0.131635	0.0335059	0.238144	1.16297	0.0601078	0.0161718
blaTEM-212	0.0102475	0.0446956	0.0455425		0.0438739	0	0
blaTEM-224	0.00280933	0.0223685	0.0223685	0.398968	0.135861	0.0125373	0
blaTEM-227	0.00224635	0.00938998	0.0504688	0.265031	0.107985	0	0.00847131
blaTEM-229	7.42727e-06	6.33223e-05	0.00536516	0.107483	0.214697	0	0.0455158
blaTEM-231	1.60832e-05	2.94874e-05	0.0128294	0.0143513	3.41229	0.0272638	0.125007
blaTEM-232	0.000181821	0.000737019	0.00508887	0.5048	2.06241	0.0470741	0.0612213
blaTEM-233	9.31139e-06	2.02154e-05	0.0114495	0.0350583	1.74856	0.00597351	0.0586303
blaTEM-234	6.65633e-06	1.13332e-05	0.00467532	0.0345984	15.0327	0.362459	0.484029
blaVIM-48	0.0182024	0.0176175	0.826052	0.0262734	0.143065	0.0210558	0.116989
blaZ	0.00144636	0.0121453	0.0160673		0.215247	0	0
blaZEG-1	0.037437	0.167929	0.0813415	0.221215	0.292782	0.0121552	0
cat(pC194)	0.0284407	0.197021	0.197021	0.0233205	0.466257	0.046242	0.481309
catA1	6.99633e-05	6.33223e-05	0.0633591	0.00238119	0.888253	0	0.0648738
catA2	0.00388594	0.0233659	0.0271138		0.082223	0	0
catB10	0.0045414		0.0199925	0.0199925	0	0	0.0378714
catB2	9.74212e-08	0.000600643	0.00300843	9.17333e-08	0.162917	0	0.593183
catQ	9.62374e-15	0.380186	1.50683e-09	1.04423e-10	0.14341	0.0207705	2.82979
cfr	0.00036983	0.0461526	0.0679223	0.000148546	7.62336	0.107498	2.09269
cfr(B)	6.61137e-08	0.330213	8.90592e-05	1.86563e-05	0.516221	0	1.43806
cfr(C)	2.89936e-07	0.000207028	2.00312e-06	0.0124416	15.6947	35.633	81.6103
cfxA2	1.2326e-16	5.98654e-13	0.57583	1.99092e-11	0.157324	2.26491	0.1723
cfxA3	0.00199987	0.00324696	0.204257	0.052481	0.0172403	0.219137	0.045663
cfxA5	1.34342e-15	1.56545e-12	0.0058295	1.02918e-10	1.08084	13.9976	1.48686
cfxA6	1.52907e-14	2.03595e-11	0.00483578	2.57369e-10	1.90666	16.7213	1.46096
cml	0.00224635	0.00938998	0.0504688	0.265031	0.362014	0	0.00847131
cmlA1	0.00265585	0.0109837	0.0109837	0.830285	3.4627	0.0721207	0.126416
cmlB1	0.0412545	0.0299888	0.675607	0.0299888	0.0566508	0	0.031916
cmx	1.54775e-08	1.52626e-07	0.143192	2.44404e-06	4.9003	0.284736	2.02107
cphA1	0.0102475	0.0446956	0.0455425		0.213991	0	0
dfrA1	3.56998e-10	6.64291e-08	0.20291	1.76019e-09	12.1894	0.184234	2.082
dfrA12	0.0340224	0.437779	0.0283604	0.0406707	0.318486	0.0455169	0
dfrA15	0.000144454	0.000135399	0.0638779	0.00560346	0.290721	0	0.054734
dfrA16	0.000394501	0.000600643	0.744528	0.000129408	0.292503	0	0.518874
dfrA17	0.00388594	0.0233659	0.0271138		0.443522	0	0
dfrA20	2.10826e-09	6.56712e-06	0.0103824	7.45993e-10	0.846346	0	1.16667
dfrA3	0.0265335	0.076423	0.076423		0.0274182	0	0
dfrA5	0.0148454	0.0134355	0.239901	0.0864145	0.318913	0.0127531	0.0558147
dfrA6	0.0342267	0.122841	0.275818	0.0260339	0.0264747	0	0.0606895
dfrA7	0.000107906	0.000142361	0.70471	4.97456e-05	0.432327	0	0.310191
dfrB1	0.0265335	0.076423	0.076423		0.0307141	0	0
dfrD	1.21211e-10	8.87149e-10	0.0111234	1.70159e-07	7.01999	0.109517	1.20607
dfrG	6.43158e-07	6.38584e-05	0.000260814	0.880583	0.382837	0.00705782	0.00808129
dfrK	3.00532e-09	1.05167e-07	0.187675	4.67407e-09	0.998016	0.0185437	0.873131
ere(A)	1.11002e-13	0.330213	1.56423e-08	8.84822e-09	0.00572793	0	0.523112
ere(B)	0.00110423		0.00867797	0.00867797	0	0	0.0964569
ere(D)	8.43934e-05	6.33223e-05	0.116568	0.000995738	0.813657	0	0.086002
erm(33)	2.74892e-09	9.45716e-06	0.017162	3.65156e-09	5.3923	0.0959141	4.89272
erm(35)	6.84487e-17	0.00167492	1.06323e-10	3.2289e-13	0.497018	0.006998	8.7493
erm(36)	0.0167469	0.0981963	0.0482018	0.221215	0.758747	0.012255	0
erm(42)	1.76396e-13	0.160057	3.87767e-08	2.6142e-09	0.0282392	0	0.557683
erm(45)	0.0265335	0.076423	0.076423		0.0258182	0	0
erm(47)	2.81222e-12	1	2.74701e-08	2.74701e-08	0.0484028	0.0140129	0.964743
erm(A)	2.13992e-10	0.000117099	0.000738949	2.08623e-10	9.23972	0.137408	4.0625
erm(B)	0.0202248	0.543305	0.0313786	0.0313786	13.4769	14.9032	19.8645
erm(C)	2.44239e-06	3.54534e-05	0.688529	1.47623e-06	2.20487	0.0268301	1.43648
erm(F)	4.18745e-12	1.34441e-09	1.34441e-09	0.118577	2.48215	14.9502	18.2821
erm(G)	4.07095e-10	2.5924e-08	1.43601e-08	0.662238	0.180507	2.1406	1.52813
erm(T)	0.000417499	0.00669746	0.550404	9.75744e-05	1.79098	0.189992	0.637454
erm(X)	0.0101791	0.00942628	0.378244	0.0514584	0.543787	0.0635517	0.258867
erm(Y)	0.0156356	0.064011	0.22453	0.0112069	0.0498902	0	0.0898086
fexA	0.000644393	0.0022442	0.0022442	0.812032	2.00642	1.00029	0.435182
floR	3.39399e-11	1.36188e-08	0.666749	1.70242e-10	35.2692	0.301502	8.81874
fosA	0.00144636	0.0121453	0.0160673		0.982289	0	0
lnu(A)	3.24551e-06	0.000282963	1.41397e-05	0.105878	21.5492	4.1101	1.39541
lnu(B)	1.77699e-09	0.217398	1.73365e-07	1.81545e-08	3.56444	2.24745	10.9279
lnu(C)	5.40731e-17	8.26136e-13	1.26405e-06	9.17886e-14	4.18133	43.6631	11.4065
lnu(D)	3.34851e-09	0.042674	3.14634e-05	2.81596e-07	0.0341774	0	0.280581
lnu(E)	0.00277693	0.00938998	0.0654584	0.265031	0.244192	0	0.0380124
lnu(F)	1.78671e-11	9.67596e-07	0.0533253	3.07924e-12	4.68487	0.0395064	3.1506
lnu(G)	5.56085e-09	2.57043e-06	0.165151	1.68265e-08	3.25071	0.242239	4.79614
lnu(P)	0.0237635	0.0749051	0.0295967	0.331826	0.643808	0.353655	1.24255
lsa(B)	0.000209135	0.0247954	0.0617192	9.1673e-05	9.74444	0.0749947	0.982193
lsa(E)	8.10512e-09	0.225992	2.67651e-07	1.52831e-07	6.6125	4.33013	20.9866
mcr-2	0.0265335	0.076423	0.076423		0.0309274	0	0
mcr-7	0.0265335	0.076423	0.076423		0.119591	0	0
mdf(A)	0.00389404	0.471673	0.00527548	0.00527548	12.9607	0.942946	0.0792321
mdt(A)	0.0014909	0.000995738	0.655907	0.000995738	0.358851	0	0.0942016
mecA1	0.0265335	0.076423	0.076423		0.0242281	0	0
mecB	0.0265335	0.076423	0.076423		0.0397989	0	0
mef(A)	2.96677e-17	7.17458e-13	2.76567e-08	8.33996e-11	4.93574	70.574	21.9588
mef(B)	2.22082e-12	0.000409277	7.65417e-06	1.13105e-11	2.10917	0.018806	3.55248
mef(C)	0.000191478	0.000142361	0.958819	0.000129408	0.700137	0	0.274763
mph(B)	2.58519e-08	4.00367e-07	0.505241	4.64108e-07	4.90228	0.127227	1.47051
mph(C)	0.000528205	0.00625998	0.00945346		0.44133	0	0
mph(E)	6.38961e-06	1.45414e-05	0.750243	1.45414e-05	5.40609	0.0187731	0.774538
mph(G)	0.000677639	0.000408772	0.717672	0.000408772	0.416181	0	0.220325
mph(N)	0.000368277	0.766482	0.00101579	0.00101579	0.395884	0.297444	0.819168
msr(A)	0.00943372	0.047857	0.0332257	0.432004	0.417526	0.0221217	0.00760248
msr(C)	0.0396638	0.124672	0.124672	0.398968	0.263518	0.00662967	0
msr(D)	2.29804e-13	0.0692703	7.31396e-11	7.31396e-11	0.539907	0.73377	19.4898
msr(E)	1.06895e-06	4.54918e-06	0.697529	3.01473e-06	10.2561	0.051142	1.25762
nimB	1.36242e-08	2.84867e-08	0.00373564	0.00228104	0	0.522591	0.203831
nimH	2.67651e-05	6.38584e-05	0.0902438	0.0139736	0.0107311	0.265547	0.0943299
nimJ	3.20128e-10	2.39058e-07	0.749464	9.78135e-07	0.0469808	0.431897	0.0247298
optrA	3.89563e-06	0.000902197	0.0220554	6.77437e-06	26.9993	0.827063	15.1854
oqxA	0.00388594	0.0233659	0.0271138		0.463399	0	0
oqxB	1.65464e-09	4.11596e-07	2.13221e-06	0.965941	4.65154	0.0436679	0.0323128
qnrB78	0.0102475	0.0446956	0.0455425		0.134827	0	0
qnrB80	0.00388594	0.0233659	0.0271138		0.131183	0	0
qnrD1	0.00021729	0.000284722	0.0417533	0.0299888	2.793	0	0.076571
qnrD2	0.000450556	0.000284722	0.213804	0.00238119	3.41992	0	0.14151
qnrD3	0.000346873	0.00120129	0.0313473	0.107483	0.621895	0	0.0340611
qnrS8	0.0157637	0.0652234	0.0652234	0.398968	0.469313	0.00597351	0
qnrS9	0.0214393	0.0864228	0.0551666	0.432004	1.48233	0.0514207	0.00747859
rmtF	0.0102475	0.0446956		0.0455425	0	0.0507496	0
str	3.35919e-11	1.74666e-08	0.150692	1.33662e-09	5.12125	0.337052	4.13424
sul1	1.32023e-12	4.51981e-10	0.959626	1.98017e-10	7.06937	0.186778	3.94105
sul2	7.00697e-13	1.8334e-09	0.308332	1.19183e-11	55.6139	0.871881	21.4793
sul3	0.00667702	0.0248615	0.0219673	0.543117	5.98077	0.113658	0.0491962
tet(31)	8.54498e-14	3.65103e-08	0.00163473	3.95366e-14	3.24139	0	4.37436
tet(32)	4.70363e-11	1.087e-09	1.45736e-08	0.959629	0.296115	1.58267	1.64223
tet(33)	2.62783e-08	5.4403e-08	0.928724	1.72383e-06	1.2842	0.0570925	0.926506
tet(36)	1.73065e-16	3.7249e-07	3.43681e-09	2.38345e-13	12.4838	0.0983045	79.792
tet(39)	4.78422e-08	1.03446e-06	2.91404e-05	0.147871	14.0811	0.801511	0.269032
tet(40)	1.5637e-13	7.57605e-11	1.7102e-06	7.59081e-07	6.89576	55.5801	16.8279
tet(44)	1.48114e-14	1.20705e-10	1.20705e-10	0.000441837	4.47725	27.1421	43.0164
tet(59)	0.000547648	0.0102254	0.211151	0.000153062	1.1248	0.0189697	0.209413
tet(A)	2.70852e-07	4.67352e-06	0.154322	1.12534e-05	44.4613	0.842279	7.16272
tet(B)	4.5399e-06	2.5881e-05	0.519943	2.5881e-05	7.66589	0.336658	1.98925
tet(D)	0.000894725	0.00478992	0.0324748	0.265031	0.527125	0	0.00847131
tet(G)	0.00457814	0.00293026	0.295976	0.0719075	1.31006	0.0811054	0.556863
tet(H)	5.73828e-14	3.29146e-11	0.30211	8.87305e-13	15.4801	0.0311245	13.9808
tet(K)	3.62748e-08	1.7189e-07	0.000307474	0.0491163	9.30454	0.0327435	0.204729
tet(L)	0.0425627	0.683242	0.140615	0.0240802	69.2916	57.333	12.846
tet(M)	3.38947e-14	1.21603e-05	3.72289e-08	2.59436e-11	26.2271	2.8426	128.818
tet(O)	3.77732e-15	1.11737e-11	5.51047e-08	5.51047e-08	1.79517	13.5183	6.50132
tet(O/32/O)	2.40494e-12	1.78769e-09	2.15312e-05	3.90723e-08	6.8565	32.491	12.731
tet(O/W)	6.27434e-16	1.40033e-11	7.53931e-07	2.85322e-13	8.27901	56.4558	17.6153
tet(O/W)-1	1.54362e-16	1.70178e-12	7.48152e-08	1.38635e-10	0.789594	8.52294	2.77477
tet(O/W/32/O)	5.38229e-14	7.50609e-12	3.06556e-06	2.83824e-06	0.196071	1.42187	0.616791
tet(O/W/32/O/W/O)	5.08572e-06	5.67842e-05	0.36106	5.45887e-05	2.69396	5.92596	0.864788
tet(O/W/O)-1	1.9545e-15	7.17786e-12	2.30352e-07	2.28689e-09	0.720298	6.69448	1.96979
tet(O/W/O)-2	1.37894e-15	6.62984e-12	1.63527e-06	8.33996e-11	1.02474	9.11505	2.73706
tet(O/W/O)-3	0.00465763	0.00424408	0.0525874	0.157584	0.00536557	0.0819723	0.0403201
tet(Q)	3.56908e-18	5.00436e-13	1.00805e-08	2.17797e-14	22.0736	258.419	90.8316
tet(S)	5.32228e-06	2.91019e-05	0.00611165	0.0460273	0.432808	0	0.0480591
tet(S/M)	1.07043e-13	1.79314e-06	1.79314e-06	3.67666e-11	24.1499	1.83991	67.8105
tet(T)	8.28085e-16	9.80263e-05	2.58838e-09	2.44063e-13	4.11949	0.0734277	31.8349
tet(W)	7.83959e-18	4.035e-13	3.32926e-08	2.37487e-13	7.82115	80.5428	30.9729
tet(W/32/O)	4.92765e-12	1.60005e-08	0.0004442	4.22429e-12	39.4204	150.705	37.8711
tet(X3)	0.0497728	0.145512	0.0607832	0.364256	7.56062	0.55173	0.91841
tet(Y)	1.86544e-14	2.61641e-10	0.00189976	3.58896e-13	4.12458	0.00632323	14.9749
tet(Z)	5.94442e-06	8.59495e-05	0.733943	7.02762e-06	1.57989	0.0672564	0.717353
tetA(P)	5.11186e-05	0.00329073	0.000261996	0.0189032	3.02423	3.04949	4.50127
tetB(P)	0.000683038	0.00700395	0.00229503	0.0817989	1.32616	1.27115	1.98795
VanG2XY	0.00053823	0.000547175	0.00149974	0.380429	0.0230809	0.193318	0.128247
VanGXY	0.000392311	0.000135399	0.000995738	0.744528	0	0.0998456	0.241342
VanHBX	0.00757679	0.011981	0.00483481	0.532396	0.0107311	0.0907035	0.169167
vat(E)	0.0425943	0.110861	0.661276	0.0811279	0.0892919	0.128633	0.0303143
vga(A)	0.00388594	0.0233659	0.0271138		0.0535535	0	0
vga(A)LC	3.65033e-06	0.000466883	0.000466883	0.398968	0.403748	0.00644523	0
vga(A)V	0.00686751	0.00614614	0.127348	0.127348	1.75633	0.0196721	0.13192
vga(B)	6.98169e-09	0.042674	7.54509e-05	2.81596e-07	0.111784	0	0.702322
vga(C)	6.08454e-08	1.6686e-07	0.300804	1.8517e-06	4.46083	0.0659871	2.01608
vga(E)	2.69121e-06	6.7591e-06	0.407676	6.7591e-06	1.45471	0.0399356	0.538767

## Sheet: TableS8_ARGs_prodsystem
Additional file 5: Table S8. Association among different production systems (p < 0.05) with the complete counts per million (CPM) matrix at ARG level, including CPM average for each group.
ARGs	Wilcoxon signed-rank test	Extensive CPM average	Intensive CPM average
aac(3)-Id	0.0372438	0	0.0476103
aac(3)-IV	0.022703	0.898414	3.82037
aac(3)-IVa	0.00418369	0.130042	0.436848
aac(6')-Im	8.70659e-07	0.0446393	0.274484
aadA1	0.0333583	1.00153	1.99166
aadA13	0.00961182	1.39499	2.26529
aadA14	0.0159218	0.163553	1.19813
aadA17	0.0404501	0.0943173	0.514056
aadA2	0.00641752	0.124583	0.362675
aadD	0.00010692	3.02078	22.5784
ant(2'')-Ia	0.00741059	0	0.0377409
ant(6)-Ia	9.35081e-07	18.8503	45.5892
ant(6)-Ib	0.000101457	1.62317	3.58141
ant(9)-Ia	2.32539e-05	4.34918	35.5747
aph(2'')-Ib	1.98932e-05	0.122203	0.527712
aph(2'')-Ic	1.66853e-07	0.208036	2.82391
aph(2'')-If	0.00217775	0.00571585	0.0880241
aph(3')-Ia	0.00671002	3.09564	9.70833
aph(3')-III	2.42125e-09	6.01188	42.1677
aph(4)-Ia	0.00533248	1.20203	4.06697
blaACT-16	0.0133127	0.234065	0
blaCARB-50	0.0114298	0.00982423	0.0934451
blaCMY-11	0.0277104	0.087964	0
blaFOX-9	0.0277104	0.0266096	0
blaMOX-6	0.0277104	0.200849	0
blaOXA-237	0.00622363	0.413798	0.0062698
blaOXA-276	0.0230414	0.335137	0.062506
blaOXA-277	0.000694989	0.231496	0
blaOXA-278	0.00492336	0.351076	0.0105969
blaOXA-281	0.0133127	0.0814678	0
blaOXA-283	0.000846048	0.603912	0.383275
blaOXA-284	0.00610398	0.311727	0.0671564
blaOXA-285	0.0274726	0.644507	0.0533676
blaOXA-296	0.0164785	0.194964	0.17656
blaOXA-335	0.0218838	0.143515	0.0168667
blaOXA-360	0.0133127	0.17651	0
blaOXA-362	0.0265435	0.176953	0.0216997
blaOXA-363	0.007901	0.166267	0.0250792
blaOXA-496	0.000326533	0.211367	0
blaOXA-537	0.0133127	0.170913	0
blaTEM-231	0.0317931	0.293642	2.10936
blaTEM-232	0.0485269	0.165621	1.298
blaTEM-233	0.0254462	0.134787	1.08601
cat	2.91143e-06	0.0660376	1.56223
cat(pC194)	0.00143332	0.0406546	0.552307
catA3	0.021757	0	0.0564221
catQ	0.0015802	0.241483	1.34582
cfr	3.45935e-05	0.0903114	6.14256
cfr(C)	1.59279e-09	5.93252	70.7438
cfxA5	0.0170995	4.51044	7.01048
dfrA17	0.021757	0	0.295682
dfrD	0.000494696	0.869896	4.63407
dfrG	0.0412356	0.0256321	0.242456
dfrK	0.00117468	0.161287	0.98611
erm(33)	1.74401e-06	0.349611	5.85368
erm(35)	0.00828189	0.891934	4.03631
erm(42)	0.0259777	0.0619743	0.250371
erm(47)	0.000356775	0.0419689	0.497102
erm(A)	5.3062e-05	0.78949	7.65347
erm(B)	4.80831e-08	7.61671	22.6125
erm(C)	1.58608e-06	0.0912535	2.1418
erm(F)	1.27498e-05	6.37451	15.555
erm(G)	4.92307e-06	0.625909	1.7978
erm(Q)	8.78651e-05	0.0592578	0.290107
erm(T)	8.01624e-09	0.0648234	1.59038
erm(X)	0.0149164	0.153214	0.407574
erm(Y)	0.0172756	0.00473407	0.0749656
lnu(B)	3.15893e-05	2.70817	7.15383
lnu(C)	0.021347	16.5723	23.7439
lnu(F)	0.0136378	1.24126	3.70725
lsa(B)	0.0109096	0.1368	6.9308
lsa(E)	5.2679e-05	5.0595	13.7118
mcr-7	0.0277104	0.0946759	0
mecB	0.0277104	0.0315075	0
mef(B)	0.00621719	0.900481	2.46775
mef(C)	0.0272218	0.339141	0.320958
mph(G)	0.0208235	0.1486	0.264412
msr(D)	0.00430602	3.26161	8.01837
npmA	0.00741059	0	0.159115
optrA	4.71502e-05	0.551923	25.812
oqxA	0.00640456	0.366857	0
oqxB	0.0283067	2.77693	0.808109
tet(31)	0.0182716	1.45552	3.16078
tet(32)	0.0068429	0.839338	1.38123
tet(36)	0.00639012	11.6485	39.1747
tet(39)	0.000329418	4.44213	6.31786
tet(40)	1.26359e-05	13.6871	38.6861
tet(44)	3.75001e-05	14.3513	30.8798
tet(D)	0.0249706	0.3763	0.0388422
tet(K)	0.0290298	0.516846	5.89378
tet(L)	3.73811e-09	16.3729	77.1644
tet(M)	3.79749e-06	19.0948	68.839
tet(O)	0.00118726	5.05991	9.25573
tet(O/32/O)	8.75508e-06	10.1759	24.1397
tet(O/W)	0.0312635	22.7396	32.9696
tet(O/W)-1	0.0256578	3.05608	5.04654
tet(O/W/32/O)	0.00994448	0.542103	0.935923
tet(O/W/32/O/W/O)	1.01457e-08	0.905271	5.42426
tet(O/W/O)-1	0.00837443	2.07099	4.20137
tet(O/W/O)-2	0.00654115	3.07565	5.56237
tet(S/M)	2.77262e-05	12.7716	41.0717
tet(T)	0.000738601	4.43502	15.2572
tet(W/32/O)	7.71856e-05	43.1608	109.672
tet(X)	0.00153484	5.38278	13.0806
tet(X4)	0.040653	2.66523	3.75711
tetA(P)	1.95308e-08	1.38593	5.17217
tetB(P)	3.89445e-10	0.488951	2.3312
VanG2XY	0.00058825	0.0443312	0.172183
VanHBX	0.0451965	0.0286834	0.129536
vga(A)	0.021757	0	0.0357023
vga(A)LC	0.000973322	0.00536373	0.268946
vga(A)V	6.59304e-06	0.0047273	1.24714
vga(B)	0.0213373	0.0756978	0.368098
vga(C)	0.00140267	0.889819	3.29428
vga(E)	3.86511e-05	0.214641	1.08979

## Sheet: TableS9_ARGs_environment
Additional file 5: Table S9. Association among different production systems (p < 0.05) with the counts per million (CPM) matrix at ARG level within environmental samples, including CPM average for each group.
ARGs	Wilcoxon signed-rank test	Extensive CPM average	Intensive CPM average
aac(3)-IIa	0.0172131	1.45369	2.63501
aac(6')-Im	0.0398843	0	0.115414
aadA1	0.0180686	1.5587	4.7328
aadA13	0.00377764	0.722838	3.07294
aadA17	0.000483356	0.139757	1.39447
aadA2	0.000654329	0.212493	0.954512
aadA2b	0.0123248	1.06186	7.21601
aadA4	0.0398843	0	0.0591649
aadA5	0.00869409	0.0261193	1.69875
aadA6	0.037016	0.327678	1.28881
aadA8b	0.0497959	0.613174	1.74885
aadD	0.000282007	4.03953	54.8919
ant(2'')-Ia	0.0195251	0	0.0728874
ant(6)-Ia	0.00384125	3.05529	21.8336
ant(6)-Ib	0.00235449	0.131992	1.17727
ant(9)-Ia	0.00131757	8.31693	73.2104
aph(2'')-Ib	0.0398843	0	0.0949098
aph(2'')-Ic	0.000272109	0.228052	5.32336
aph(3')-Ia	0.00504369	6.39356	22.755
aph(3')-III	0.000143182	0.845309	11.6044
aph(4)-Ia	0.0416914	2.32578	9.59128
ARR-3	0.0398843	0	0.102131
blaACI-1	0.00319003	0.0930938	1.76428
blaACT-16	0.0195251	0.591321	0
blaCARB-11	0.0398843	0	0.0942255
blaCARB-50	0.00437942	0	0.241748
blaCMY-11	0.0398843	0.222225	0
blaFOX-9	0.0398843	0.0672243	0
blaMIR-5	0.0398843	0	0.0878751
blaMOX-6	0.0398843	0.507407	0
blaOXA-237	0.034387	0.995016	0.0188094
blaOXA-277	0.00198739	0.572186	0
blaOXA-281	0.0195251	0.205813	0
blaOXA-284	0.0178251	0.724289	0.201469
blaOXA-360	0.0195251	0.445919	0
blaOXA-363	0.0136172	0.420042	0.0752377
blaOXA-496	0.00936664	0.470898	0
blaOXA-537	0.0398843	0.419134	0
blaROB-1	0.00926034	0.669504	1.65644
blaTEM-224	0.0175302	0.0128383	0.258885
blaTEM-231	0.0156575	0.677214	6.14737
blaTEM-232	0.0289321	0.368731	3.75609
blaTEM-234	0.0464421	2.70231	27.3631
cat	0.00208986	0.038261	0.386277
cat(pC194)	0.00774436	0.012469	0.920045
cat(pC221)	0.0398843	0	0.0959419
catA3	0.0398843	0	0.0582469
catQ	0.0398843	0	0.286821
cfr	0.00626217	0.025898	15.2208
cfr(C)	0.0001074	0.303377	31.0861
cfxA2	0.0417078	0.025022	0.289626
cfxA5	0.00273759	0.11615	2.04553
cfxA6	0.00447627	0.143644	3.66967
cml	0.0242888	0.1146	0.609427
cmlA1	0.00974028	1.08775	5.83766
cmx	0.0262116	3.48879	6.31181
dfrA1	0.0079461	4.02744	20.3513
dfrA15	0.0294959	0.0672524	0.514189
dfrA17	0.00936664	0	0.887045
dfrD	0.000441159	2.04708	11.9929
dfrG	0.00650031	0.0647548	0.700919
dfrK	0.000151467	0.117321	1.87871
erm(33)	4.94524e-05	0.346411	10.4382
erm(A)	0.00507356	1.25704	17.2224
erm(C)	9.38274e-06	0.06555	4.3442
erm(F)	0.000529755	0.919096	4.04521
erm(G)	0.00699087	0.0244749	0.336539
erm(Q)	0.000872302	0	0.323643
erm(T)	4.70561e-05	0.128383	3.45357
erm(X)	0.00660447	0.186493	0.901081
erm(Y)	0.0398843	0	0.0997804
fexA	0.0149174	0.541717	3.47113
lnu(A)	0.0194865	10.4256	32.6728
lnu(B)	0.0098507	1.12937	5.99952
lnu(C)	9.49963e-05	0.548143	7.81452
lnu(F)	0.0158078	1.79088	7.57886
lsa(E)	0.0130313	2.09487	11.1301
mcr-7	0.0398843	0.239181	0
mecB	0.0398843	0.0795978	0
mef(B)	0.00417428	0.172845	4.04549
mef(C)	0.0323642	0.792254	0.60802
mph(B)	0.0111797	4.15301	5.65155
mph(C)	0.0218201	0.0429752	0.839685
mph(G)	0.0400233	0.348746	0.483616
msr(A)	0.0364829	0.084018	0.751034
optrA	0.0246889	0.478746	53.5199
oqxA	0.00936664	0.926797	0
srm(B)	0.0398843	0.0786968	0
sul3	0.00249569	0.478451	11.4831
tet(32)	0.00290993	0.0130793	0.579152
tet(36)	0.0274706	5.78222	19.1853
tet(40)	1.29846e-05	0.665625	13.1259
tet(44)	0.00039066	0.530839	8.42366
tet(K)	0.00141447	1.20462	17.4045
tet(L)	0.000187845	23.1671	115.416
tet(M)	0.000146962	8.42652	44.0277
tet(O)	0.00303119	0.213353	3.37699
tet(O/32/O)	2.16623e-06	0.378751	13.3342
tet(O/W)	0.00175772	1.15648	15.4015
tet(O/W)-1	0.0163392	0.171234	1.40796
tet(O/W/32/O)	0.000521	0.0135505	0.378592
tet(O/W/32/O/W/O)	1.98304e-06	0.0610536	5.32686
tet(O/W/O)-1	0.00444068	0.0940638	1.34653
tet(O/W/O)-2	0.000204414	0.148638	1.90083
tet(Q)	0.00340645	3.43069	40.7164
tet(S/M)	0.00118975	9.30031	38.9996
tet(T)	0.000769295	2.80075	5.43823
tet(W)	0.000349069	1.25386	14.3884
tet(W/32/O)	3.36712e-06	1.99943	76.8413
tet(Z)	0.000243642	0.314145	2.84564
tetA(P)	0.000854296	0.283889	5.76456
tetB(P)	1.33515e-05	0.0522368	2.60008
vga(A)	0.00936664	0	0.107107
vga(A)LC	5.91687e-05	0.0135505	0.793947
vga(A)V	6.82363e-05	0.0119426	3.50072
vga(C)	0.0153796	2.07011	6.85155
vga(E)	0.00106265	0.442599	2.46682

## Sheet: TableS10_ARGs_faeces
Additional file 5: Table S10. Association among different production systems (p < 0.05) with the counts per million (CPM) matrix at ARG level within faecal samples, including CPM average for each group.
ARGs	Wilcoxon signed-rank test	Extensive CPM average	Intensive CPM average
aac(6')-Im	0.000679345	0.112773	0.492748
ant(6)-Ia	2.37882e-06	33.1249	64.2822
ant(6)-Ib	0.00159244	1.90367	3.83188
aph(2'')-Ib	0.000572718	0.295372	1.15873
aph(2'')-Ic	0.00611891	0.0126465	0.353356
aph(3'')-Ib	0.0305066	5.59582	0.267651
aph(3')-III	4.12276e-07	8.64996	74.1098
aph(4)-Ia	0.0398843	0	0.0532833
blaACI-1	0.012959	3.85143	5.30701
blaMIR-6	0.0398843	0.100584	0
blaOXA-278	0.0398843	0.113012	0
blaOXA-283	0.00936664	0.256439	0
blaOXA-285	0.0398843	0.2565	0
blaOXA-496	0.0398843	0.0630824	0
cat	0.00444068	0.0660496	3.66373
cat(pC194)	0.0398843	0	0.0924839
cfr(C)	7.16609e-05	5.01301	66.253
cfxA2	0.0068293	1.78524	2.74458
cfxA5	0.0002833	10.673	17.3221
cfxA6	0.00562932	13.1168	20.3258
erm(B)	2.37882e-06	5.08355	24.7228
erm(F)	0.000105896	8.96839	20.9321
erm(G)	0.000563176	1.1493	3.13191
erm(T)	0.0195251	0	0.379984
lnu(B)	0.00551984	1.53142	2.96347
lnu(C)	0.00078791	35.5136	51.8126
lsa(E)	0.0101787	2.89802	5.76224
mef(A)	0.00461831	52.1624	88.9855
mph(B)	0.000872302	0.254455	0
nimJ	0.0315128	0.287514	0.576281
npmA	0.0398843	0	0.23251
sul1	0.0157178	0.30385	0.0697057
tet(32)	0.0182464	1.20503	1.96031
tet(39)	0.00936664	1.60302	0
tet(40)	6.85806e-08	28.9576	82.2027
tet(44)	1.93718e-06	17.225	37.0592
tet(C)	0.00565057	0.0672052	0.280959
tet(L)	6.55364e-07	15.1822	99.4838
tet(M)	0.00118975	1.72807	3.95713
tet(O)	3.24513e-07	9.8187	17.218
tet(O/32/O)	5.48871e-09	20.8749	44.1071
tet(O/W)	0.00340072	46.6136	66.298
tet(O/W)-1	1.55669e-05	6.03506	11.0108
tet(O/W/32/O)	0.000697156	1.05306	1.79067
tet(O/W/32/O/W/O)	5.20918e-07	2.02424	9.82767
tet(O/W/O)-1	6.31519e-06	4.15866	9.23031
tet(O/W/O)-2	3.54961e-06	6.24266	11.9874
tet(Q)	0.0068293	224.198	292.641
tet(S/M)	0.00785647	1.21085	2.46898
tet(W)	0.031926	73.8254	87.2602
tet(W/32/O)	6.55364e-07	89.7987	211.611
tet(X)	0.00340072	2.75928	6.22809
tet(X3)	0.0349885	0.392117	0.711344
tet(X4)	0.00348828	0.70933	1.6433
tetA(P)	0.00606112	2.05092	4.04806
tetB(P)	7.1465e-05	0.621215	1.92108

## Sheet: TableS11_ARGs_slurry
Additional file 5: Table S11. Association among different production systems (p < 0.05) with the counts per million (CPM) matrix at ARG level within slurry samples, including CPM average for each group.
ARGs	Wilcoxon signed-rank test	Extensive CPM average	Intensive CPM average
aac(3)-IVa	0.0169925	0.0245668	0.260063
aac(6')-Im	0.00415807	0	0.21529
aadA5	0.000962329	1.89836	0.0502454
ant(6)-Ia	0.000189715	21.739	50.6517
ant(9)-Ia	0.000189715	4.18002	32.1875
aph(2'')-Ib	0.010328	0.0253675	0.329493
aph(2'')-Ic	0.0178448	0.541247	2.79503
aph(2'')-If	0.0350134	0	0.167605
aph(3')-Ia	0.0311024	2.43959	6.1626
aph(3')-III	0.00241368	10.816	40.789
blaAER-1	0.0151058	0.733645	0
blaOXA-183	0.0151058	1.27937	0
catQ	0.0274465	1.15912	3.7091
cfr	0.00265063	0.0507956	3.16737
cfr(C)	0.000747678	18.375	114.892
dfrD	0.00503009	0.23566	1.7168
erm(33)	0.00102094	0.919248	6.98402
erm(35)	0.000604293	3.92463	11.2886
erm(47)	0.000298621	0.174858	1.38047
erm(A)	0.00227621	1.32335	5.50416
erm(B)	0.000920519	10.3125	24.8919
erm(C)	0.00571238	0.262851	2.05419
erm(F)	0.018538	11.8114	21.6877
erm(G)	0.00264956	0.774197	1.92494
erm(T)	0.000742695	0.0672248	0.937574
lnu(G)	0.0204828	3.68093	5.38309
msr(D)	0.00137324	13.7926	22.4884
optrA	0.0128305	1.56791	22.3524
str	0.00632607	2.56508	4.96011
tet(36)	0.00408188	44.66	98.2825
tet(39)	0.00629085	0.616984	0.0858994
tet(40)	0.0016646	9.41425	20.7298
tet(B)	0.0340245	0.770896	2.63049
tet(L)	0.00200929	5.72609	16.5934
tet(M)	0.000920519	72.3612	158.532
tet(O/32/O)	0.00241368	8.46237	14.9777
tet(O/W/32/O/W/O)	0.0120226	0.38324	1.11824
tet(S/M)	0.00408188	41.3323	81.7465
tet(T)	0.00288777	15.7805	40.2846
tetA(P)	0.000242536	2.21632	5.70388
tetB(P)	0.0260405	1.0674	2.47245
VanG2XY	0.00415807	0	0.195746
vga(C)	0.000881054	0.167385	2.98907
vga(E)	0.000625079	0.0908941	0.77449
