# Supplementary material for: Antimicrobial use and production system shape the fecal, environmental, and slurry resistomes of pig farms
Source: Microbiome. 2020 Nov 19;8:164. doi: 10.1186/s40168-020-00941-7 (PMC7678069; doi:10.1186/s40168-020-00941-7)
Supplement: Supplementary file 10 — Additional file 9: Tables S12-S26. Significant associations at antimicrobial resistance class and antimicrobial resistance genes (ARGs) level (p < 0.05) across production systems and sample types in taxonomically assigned ARGs. [file 40168_2020_941_MOESM9_ESM.xlsx]

## Sheet: TableS12_Familyclass_sampletype
Additional file 9: Table S12. Association among different sample types (p < 0.05) with the complete taxonomically assigned counts per million (CPM) matrix at AMR class level, including CPM average for each group.
AMR class	Kruskal Wallis test	Wilcoxon Signed-rank test_ Faeces-Environment	Wilcoxon Signed-rank test_Slurry-Environment	Wilcoxon Signed-rank test_Slurry-Faeces	Environment CPM average	Faeces CPM average	Slurry CPM average
Acidaminococcaceae_Beta-lactam	8.44892e-13	3.47599e-09	0.705699	5.21878e-09	0.764622	4.0523	0.397516
Actinomycetaceae_MLSP	0.00604463	0.0337493	0.0337493	0.398968	0.308122	0.00665484	0
Actinomycetaceae_Tetracycline	0.000434903	0.000652715	0.0342315	0.0342315	0.288894	40.6091	1.06222
Aerococcaceae_Tetracycline	2.45565e-07	0.0223478	0.000632277	2.42499e-06	0.519821	0	7.84948
Atopobiaceae_Tetracycline	0.000111419	0.00130401	0.788506	0.00264943	0.205386	10.6679	0.0433951
Bacillaceae_MLSP	1.73734e-08	5.45718e-07	0.000194199	0.000216143	5.08283	52.3207	14.3419
Bacillaceae_Tetracycline	0.0138526	0.0362167	0.0362167	0.867658	1.31243	0.51083	0.118301
Bacteroidaceae_Beta-lactam	3.12286e-08	3.80668e-06	0.416687	7.06706e-05	0.305113	10.5126	0.652856
Bacteroidaceae_MLSP	2.359e-09	2.84119e-05	2.79242e-09	0.00780916	0.641244	6.03948	12.1017
Bacteroidaceae_Tetracycline	5.19596e-12	1.00872e-09	1.00872e-09	0.485027	18.369	105.518	115.592
Bifidobacteriaceae_Tetracycline	0.00140073	0.000760765	0.0196979	0.265338	2.47402	4.16031	3.1382
Campylobacteraceae_Oxazolidinone	0.00618312	0.330213	0.0260339	0.055995	0	0.00652111	1.38504
Carnobacteriaceae_MLSP	0.00271517	0.00478992	0.102156	0.107483	4.08252	0	0.67844
Carnobacteriaceae_Tetracycline	0.0233769	0.330213	0.127635	0.0599776	0.0240764	0	9.57868
Clostridiaceae_Aminoglycoside	0.00854337	1	0.0249555	0.0249555	0.213754	1.02238	1.68634
Clostridiaceae_MLSP	0.0053938	0.861742	0.0103699	0.0136969	4.45202	8.09572	3.83062
Clostridiaceae_Phenicol	1.0176e-06	0.330213	0.0003473	0.000129408	0.080191	0	1.17341
Clostridiaceae_Tetracycline	1.1201e-11	0.0181956	5.56063e-10	6.19491e-08	5.71984	9.35656	39.4082
Corynebacteriaceae_Phenicol	0.000855641	0.00478992	0.0307664	0.265031	2.7539	0	0.101864
Corynebacteriaceae_Tetracycline	0.0154599	0.0350488	0.146411	0.265031	0.495068	0	0.00872313
Cyclobacteriaceae_Tetracycline	0.0265335	0.076423	0.076423		0.226891	0	0
Desulfobacteraceae_MLSP	0.00103624	0.064011	0.0654232	0.000817544	0.698126	0	0.854563
Desulfovibrionaceae_Tetracycline	1.64149e-10	4.72712e-10	1.75225e-07	0.0365118	1.91951	28.6507	11.6752
Eggerthellaceae_Aminoglycoside	1.30648e-05	0.0456799	9.35548e-06	0.0156207	0.0867992	5.78107	7.00113
Eggerthellaceae_MLSP	0.0634396	0.0335217	0.0335217	0.965941	0	3.26029	0.429786
Enterobacteriaceae_Aminoglycoside	2.92786e-10	3.81247e-07	0.244887	3.45642e-11	19.6658	0.144684	11.6991
Enterobacteriaceae_Beta-lactam	0.000335931	0.0024575	0.00524912	0.952483	12.8358	0.219306	0.571357
Enterobacteriaceae_MLSP	2.83509e-08	0.000100074	0.0496881	3.10984e-09	16.6872	0.0560355	5.57337
Enterobacteriaceae_Multidrug	0.00203084	0.0536572	0.00306667	0.0536572	11.4183	0.733934	0
Enterobacteriaceae_Phenicol	0.00712876	0.00433015	0.91605	0.00433015	3.08466	0.00597351	0.526189
Enterobacteriaceae_Quinolone	0.000152973	0.00641807	0.00170435	0.128907	4.88	0.191381	0
Enterobacteriaceae_Sulfonamides	0.000685643	0.00039095	0.186699	0.0165609	19.0534	0.102417	7.41562
Enterobacteriaceae_Tetracycline	0.000132735	0.00024086	0.017523	0.158812	45.1825	0.524603	0.449124
Enterobacteriaceae_Trimethoprim	2.94617e-05	2.48728e-05	0.718746	2.48728e-05	6.12289	0	1.39815
Enterococcaceae_MLSP	3.43725e-08	0.00278079	3.01371e-07	8.08072e-05	4.78378	9.60409	26.4928
Enterococcaceae_Phenicol	0.00110423		0.00867797	0.00867797	0	0	0.53431
Enterococcaceae_Tetracycline	0.0124675	0.00474898	0.282914	0.282914	15.8317	1.6766	25.4952
Erwiniaceae_Quinolone	0.0265335	0.076423	0.076423		0.0882206	0	0
Erysipelotrichaceae_MLSP	0.019737	0.589973	0.0630073	0.0623261	0.131526	2.40855	6.44901
Erysipelotrichaceae_Tetracycline	0.000299251	0.000236267	0.104681	0.0660447	0.0851178	5.45074	3.28998
Flavobacteriaceae_Beta-lactam	1.93273e-06	7.5108e-05	0.432107	7.5108e-05	1.10254	11.4967	0.497933
Flavobacteriaceae_Sulfonamides	9.05629e-06	0.0223478	0.00812349	1.86563e-05	0.905583	0	2.99999
Flavobacteriaceae_Tetracycline	3.05555e-06	8.86163e-05	0.923367	2.78608e-06	17.3854	0.868069	7.66426
Fusobacteriaceae_MLSP	0.043914	0.0670433	0.265031	0.265031	0.153806	0	0.104463
Fusobacteriaceae_Tetracycline	1.52247e-07	0.160057	0.000138294	1.86563e-05	1.05628	0	38.744
Halomonadaceae_Tetracycline	0.0265335	0.076423	0.076423		0.419882	0	0
Lachnospiraceae_Oxazolidinone	0.011407	0.00976839	0.0147244	0.956353	0.0333184	0.226329	1.23372
Lachnospiraceae_Tetracycline	0.000572929	0.000752485	0.077443	0.0477394	0.294598	10.007	1.06996
Lactobacillaceae_Aminoglycoside	0.000890843	0.00770069	0.00342492	0.407678	23.124	1.74003	0.211333
Lactobacillaceae_MLSP	0.00545155	0.0346634	0.0087726	0.228265	30.2342	8.94299	3.72073
Lactobacillaceae_Tetracycline	0.022562	0.0370232	0.947704	0.0370232	13.3491	29.7714	5.10484
Moraxellaceae_Aminoglycoside	1.40318e-07	3.33058e-06	0.149837	3.83011e-07	26.1644	5.90245	27.0284
Moraxellaceae_Beta-lactam	1.31459e-09	2.39058e-07	6.42132e-06	0.730174	18.8084	0.353646	1.73673
Moraxellaceae_MLSP	0.00454839	0.00241454	0.410127	0.013017	4.36454	0	0.994759
Moraxellaceae_Phenicol	0.043914	0.0670433	0.265031	0.265031	0.150668	0	0.997205
Moraxellaceae_Sulfonamides	3.36911e-05	5.74716e-05	0.101328	0.000433406	5.88351	0.246803	0.358784
Moraxellaceae_Tetracycline	9.5617e-09	3.63456e-07	0.725688	1.56744e-08	25.5214	0.826038	20.6224
Moraxellaceae_Trimethoprim	0.00388594	0.0233659	0.0271138		1.05351	0	0
Morganellaceae_Quinolone	0.00236679	0.00478992	0.0856028	0.107483	6.67179	0	0.171069
Morganellaceae_Tetracycline	0.000528205	0.00625998	0.00945346		2.09457	0	0
Oscillospiraceae_Tetracycline	0.00649627	0.0182179	0.265031	0.0956693	0	0.617967	0.0659108
Pasteurellaceae_MLSP	0.0233769	0.330213	0.127635	0.0599776	0.00651955	0	0.146922
Pasteurellaceae_Tetracycline	0.0359037	0.122841	0.296105	0.0260339	4.42428	0	4.91051
Peptoniphilaceae_MLSP	0.00160768	1	0.0101672	0.0101672	0.037559	0.006998	0.445623
Peptoniphilaceae_Tetracycline	1.67456e-13	0.7043	2.47164e-09	6.60398e-10	0.906785	0.231403	12.9272
Peptostreptococcaceae_Aminoglycoside	8.29483e-05	0.00901262	9.05693e-05	0.0229769	0.0424476	0.766858	8.36953
Peptostreptococcaceae_Oxazolidinone	5.50106e-07	0.000969829	8.6411e-07	0.00786153	14.9686	33.6317	78.0565
Peptostreptococcaceae_Tetracycline	2.22063e-11	3.39366e-10	2.15613e-07	0.0231122	4.56536	35.4259	21.5856
Piscirickettsiaceae_Tetracycline	0.0359037	0.122841	0.296105	0.0260339	0.465381	0	0.513778
Planococcaceae_Tetracycline	0.000255649	0.000344434	0.0240922	0.119224	27.1885	2.15379	2.49301
Porphyromonadaceae_MLSP	2.9491e-07	0.0528414	0.000316152	3.40832e-06	1.1093	0.179857	9.31769
Porphyromonadaceae_Tetracycline	0.0207677	0.0518702	0.710802	0.0518702	0.0445113	3.69708	0.00738234
Prevotellaceae_Beta-lactam	0.000221227	0.00283326	0.710802	0.00283326	1.33382	6.79711	0.10579
Prevotellaceae_MLSP	4.49398e-05	4.11182e-05	8.9288e-05	0.624265	0.00536557	5.22887	3.42217
Prevotellaceae_Tetracycline	5.2759e-08	1.07812e-05	0.404145	1.07812e-05	1.04652	4.45847	0.242349
Propionibacteriaceae_Tetracycline	0.0265335	0.076423	0.076423		0.429412	0	0
Pseudomonadaceae_Aminoglycoside	3.40311e-05	6.76996e-05	0.42036	1.86563e-05	3.12499	0	3.63123
Pseudomonadaceae_Beta-lactam	0.000470741	0.000589263	0.0553505	0.0553505	0.175219	0	0.824667
Pseudomonadaceae_MLSP	0.000935358	0.00478992	0.0342652	0.265031	0.805227	0	0.0223966
Pseudomonadaceae_Phenicol	0.0410801	0.0670433	0.265031	0.265031	0.1099	0	0.0169426
Pseudomonadaceae_Quinolone	1.11379e-06	6.33223e-05	0.000806728	0.265031	1.25523	0	0.00872313
Pseudomonadaceae_Tetracycline	0.000109946	0.000112571	0.938086	0.000112571	3.03704	0.00710295	2.86103
Rikenellaceae_Tetracycline	2.65956e-06	0.000200912	0.710802	0.000200912	0.674263	8.66831	0.00750957
Ruminococcaceae_Aminoglycoside	0.0484621	0.0350488	0.069041	0.571553	0	0.120976	0.723093
Ruminococcaceae_MLSP	1.08241e-05	0.000852176	0.398968	0.000852176	0.00586756	2.97395	0
Spirochaetaceae_MLSP	6.01374e-05		0.00158746	0.00158746	0	0	5.39577
Spirochaetaceae_Tetracycline	0.0633875	0.0335217	0.0335217	1	0	0.342132	0.114723
Staphylococcaceae_Aminoglycoside	2.15943e-10	1.33983e-06	0.217015	3.76633e-10	53.4717	1.00537	33.2067
Staphylococcaceae_Beta-lactam	0.00447883	0.00272606	0.243227	0.055995	0.319187	0.00632323	0.101847
Staphylococcaceae_MLSP	0.000156048	0.000737456	0.69352	0.000515821	28.7384	1.68172	7.52376
Staphylococcaceae_Oxazolidinone	0.000912375	0.0654642	0.0654642	0.000521692	7.55722	0.100106	1.8656
Staphylococcaceae_Tetracycline	0.00648064	0.226793	0.117444	0.0029124	20.8756	0.568102	25.2309
Staphylococcaceae_Trimethoprim	0.00245214	0.00251238	0.950926	0.0016664	1.33247	0.00662967	0.437195
Streptococcaceae_Aminoglycoside	0.000613037	0.633428	0.00162354	0.00257676	4.6941	6.07389	17.076
Streptococcaceae_MLSP	3.37956e-06	0.000135474	3.77994e-06	0.453237	5.03486	22.2455	19.2367
Streptococcaceae_Oxazolidinone	0.000302055	0.706193	0.00396887	0.000448077	26.6781	0.812241	15.0115
Streptococcaceae_Tetracycline	0.000249693	0.00536855	0.000156738	0.608095	48.4761	105.368	101.769
Synergistaceae_Tetracycline	9.52575e-07	1.26339e-06	0.00391483	0.00851333	0.00536557	7.68294	0.202013
Thermoanaerobacteraceae_MLSP	3.35977e-11	0.160057	8.7731e-07	9.17333e-08	0.310411	0	8.46534
Tissierellaceae_Tetracycline	2.5271e-10	0.042674	1.06177e-05	2.89575e-08	2.5779	0	10.9326
Veillonellaceae_Tetracycline	1.22539e-07	3.53097e-07	0.00019442	0.0227269	3.9613	34.8251	14.032
Vibrionaceae_Aminoglycoside	0.0181858		0.0460273	0.0460273	0	0	0.444754
Vibrionaceae_Trimethoprim	0.0265335	0.076423	0.076423		0.385403	0	0
Xanthomonadaceae_Quinolone	0.0102475	0.0446956	0.0455425		0.156458	0	0
Yersiniaceae_Quinolone	0.0265335	0.076423	0.076423		0.834978	0	0

## Sheet: TableS13_Familyclass_prodsystem
Additional file 9: Table S13. Association among different production systems (p < 0.05) with the complete taxonomically assigned counts per million (CPM) matrix at AMR class level, including CPM average for each group.
AMR class	Wilcoxon signed-rank test	Extensive CPM average	Intensive CPM average
Actinomycetaceae_MLSP	0.0478565	0.0283517	0.185976
Actinomycetaceae_Tetracycline	0.00244808	2.67706	25.5514
Aerococcaceae_MLSP	0.021757	0	1.39505
Aerococcaceae_Tetracycline	0.0327066	0.657324	3.78661
Aeromonadaceae_Phenicol	0.00197415	0.193259	5.76555
Bacteroidaceae_MLSP	0.00696189	3.07577	8.02069
Bacteroidaceae_Tetracycline	0.000199744	49.5973	99.6353
Carnobacteriaceae_Tetracycline	0.0372438	0	4.88942
Clostridiaceae_MLSP	0.0227636	2.79591	7.95962
Clostridiaceae_Tetracycline	0.00025767	7.73207	23.5895
Comamonadaceae_Quinolone	0.0133127	0.0457014	0
Corynebacteriaceae_Aminoglycoside	0.021757	0	2.0913
Eggerthellaceae_Aminoglycoside	0.0051342	1.96687	5.81758
Enterobacteriaceae_Aminoglycoside	0.0191553	6.88086	13.3648
Enterococcaceae_MLSP	0.000256482	5.19257	18.698
Enterococcaceae_Phenicol	0.0372438	0	0.271842
Flavobacteriaceae_Beta-lactam	0.0117724	2.50833	6.54054
Lachnospiraceae_Aminoglycoside	0.00945467	0.456528	1.71069
Lachnospiraceae_Oxazolidinone	0.000191621	0.159064	0.666833
Lachnospiraceae_Tetracycline	0.00250351	4.22723	3.8523
Lactobacillaceae_MLSP	0.00542769	8.96524	20.4615
Lactobacillaceae_Tetracycline	0.0057251	4.19979	27.8075
Moraxellaceae_MLSP	0.0354122	1.044	2.53664
Moraxellaceae_Sulfonamides	0.0351566	2.23254	2.38938
Oscillospiraceae_Tetracycline	0.00741059	0	0.445512
Peptoniphilaceae_MLSP	0.0269352	0.00554008	0.25176
Peptoniphilaceae_Tetracycline	0.00144952	1.4593	6.10692
Peptostreptococcaceae_Aminoglycoside	0.000172915	0.391048	4.46841
Peptostreptococcaceae_Oxazolidinone	1.49121e-08	5.31384	67.6384
Peptostreptococcaceae_Tetracycline	0.0115566	14.2196	25.6686
Porphyromonadaceae_MLSP	0.0248117	1.21986	4.57276
Prevotellaceae_MLSP	0.0140169	1.35924	4.08597
Prevotellaceae_Tetracycline	0.0399277	0.89358	3.0408
Pseudomonadaceae_Aminoglycoside	0.00391725	0.453582	3.54884
Pseudomonadaceae_Tetracycline	0.0132223	0.635849	2.94959
Ruminococcaceae_Oxazolidinone	0.0269352	0.00481036	0.264077
Ruminococcaceae_Tetracycline	0.00586276	3.35083	7.80364
Staphylococcaceae_Aminoglycoside	0.000256317	5.99499	48.1643
Staphylococcaceae_MLSP	4.362e-05	2.69742	21.8364
Staphylococcaceae_Oxazolidinone	0.027685	0.0984442	5.97115
Staphylococcaceae_Tetracycline	3.9103e-05	2.37808	25.1299
Staphylococcaceae_Trimethoprim	0.000708627	0.05314	1.07041
Streptococcaceae_Aminoglycoside	0.00251464	4.69955	11.9089
Streptococcaceae_MLSP	0.000121574	6.67502	22.3529
Streptococcaceae_Oxazolidinone	3.16942e-06	0.357806	25.663
Streptococcaceae_Tetracycline	1.68058e-08	30.349	128.782
Tissierellaceae_Tetracycline	0.0121923	2.42887	5.23543
Veillonellaceae_Tetracycline	0.0291499	13.3746	21.7339
Xanthomonadaceae_Beta-lactam	0.0277104	0.0827948	0

## Sheet: TableS14_Familyclass_enviro
Additional file 9: Table S14. Association among different production systems (p < 0.05) with the taxonomically assigned counts per million (CPM) matrix at AMR class level within environmental samples, including CPM average for each group.
AMR class	Wilcoxon signed-rank test	Extensive CPM average	Intensive CPM average
Acidaminococcaceae_Beta-lactam	0.0195251	0	1.52924
Actinomycetaceae_MLSP	0.0308752	0.0716253	0.544619
Actinomycetaceae_Tetracycline	0.0398843	0	0.577787
Aerococcaceae_MLSP	0.0398843	0	3.8298
Bacteroidaceae_MLSP	0.0382346	0.0542019	1.22829
Bacteroidaceae_Tetracycline	0.0135036	5.99287	30.7451
Clostridiaceae_Tetracycline	0.00198739	0	11.4397
Comamonadaceae_Quinolone	0.0398843	0.102526	0
Enterobacteriaceae_Aminoglycoside	0.00420192	10.6143	28.7173
Enterobacteriaceae_MLSP	0.00255967	8.40406	24.9704
Enterobacteriaceae_Trimethoprim	0.0147443	0.250071	11.9957
Enterococcaceae_Aminoglycoside	0.0398843	0	0.344938
Flavobacteriaceae_Beta-lactam	0.0218201	0.274681	1.9304
Halomonadaceae_Tetracycline	0.0398843	0	0.839764
Lactobacillaceae_MLSP	0.0456726	15.7924	44.6761
Lactobacillaceae_Phenicol	0.0398843	0	5.2699
Lactobacillaceae_Tetracycline	0.00142639	2.16206	24.5361
Peptostreptococcaceae_Oxazolidinone	0.00036915	0	29.9373
Peptostreptococcaceae_Tetracycline	0.0015185	0.261586	8.86912
Prevotellaceae_Tetracycline	0.0195251	0	2.09304
Pseudomonadaceae_Aminoglycoside	0.0411714	0.505484	5.7445
Pseudomonadaceae_MLSP	0.0344514	0.0256116	1.58484
Ruminococcaceae_Tetracycline	0.00936664	0	3.01453
Staphylococcaceae_Aminoglycoside	0.00271572	8.41849	98.525
Staphylococcaceae_MLSP	0.000268274	3.84034	53.6364
Staphylococcaceae_Oxazolidinone	0.0308752	0.0123178	15.1021
Staphylococcaceae_Tetracycline	0.00184213	0.6547	41.0965
Staphylococcaceae_Trimethoprim	0.000150181	0	2.66493
Streptococcaceae_Aminoglycoside	0.00412235	0.614605	8.7736
Streptococcaceae_Oxazolidinone	5.85691e-05	0	53.3562
Streptococcaceae_Tetracycline	0.000201343	5.16363	91.7886

## Sheet: TableS15_Familyclass_faeces
Additional file 9: Table S15. Association among different production systems (p < 0.05) with the taxonomically assigned counts per million (CPM) matrix at AMR class level within faecal samples, including CPM average for each group.
AMR class	Wilcoxon signed-rank test	Extensive CPM average	Intensive CPM average
Actinomycetaceae_Tetracycline	0.000483356	6.33064	74.8876
Aeromonadaceae_Phenicol	0.0308752	0.0120071	3.37327
Enterobacteriaceae_Beta-lactam	0.0398843	0.438612	0
Enterobacteriaceae_Multidrug	0.0195251	1.46787	0
Flavobacteriaceae_Beta-lactam	0.0061055	6.02209	16.9713
Lachnospiraceae_Oxazolidinone	0.00127351	0.0550129	0.397644
Lachnospiraceae_Tetracycline	0.0211555	10.58	9.43387
Lactobacillaceae_MLSP	0.0274706	5.92268	11.9633
Lactobacillaceae_Tetracycline	0.0343974	5.7873	53.7555
Moraxellaceae_Tetracycline	0.0398843	1.65208	0
Oscillospiraceae_Tetracycline	0.00437942	0	1.23593
Peptoniphilaceae_Tetracycline	0.0398843	0	0.462807
Peptostreptococcaceae_Aminoglycoside	0.00117854	0.01444	1.51928
Peptostreptococcaceae_Oxazolidinone	0.000154419	4.05641	63.207
Prevotellaceae_Tetracycline	0.01872	2.25746	6.65947
Ruminococcaceae_Tetracycline	0.0323642	5.51445	13.3028
Streptococcaceae_MLSP	0.0028375	9.21218	35.2788
Streptococcaceae_Tetracycline	4.69002e-05	36.6851	174.05

## Sheet: TableS16_Familyclass_slurry
Additional file 9: Table S16. Association among different production systems (p < 0.05) with the taxonomically assigned counts per million (CPM) matrix at AMR class level within slurry samples, including CPM average for each group.
AMR class	Wilcoxon signed-rank test	Extensive CPM average	Intensive CPM average
Bacteroidaceae_MLSP	0.000874191	3.81569	16.4627
Bacteroidaceae_Tetracycline	0.000485272	65.4254	141.996
Clostridiaceae_Tetracycline	0.0499566	29.8963	44.4145
Eggerthellaceae_Aminoglycoside	0.0139332	1.82351	9.7262
Enterobacteriaceae_Beta-lactam	0.0151058	1.65693	0
Enterococcaceae_MLSP	0.00263989	15.3502	32.3573
Peptoniphilaceae_MLSP	0.0350134	0	0.680162
Peptoniphilaceae_Tetracycline	0.0274465	6.46398	16.3289
Peptostreptococcaceae_Oxazolidinone	0.00190428	17.7992	109.771
Prevotellaceae_MLSP	0.0376278	2.45414	3.93166
Pseudomonadaceae_Tetracycline	0.0169925	0.368502	4.17288
Staphylococcaceae_Aminoglycoside	0.00907368	12.1675	44.28
Staphylococcaceae_MLSP	0.00162843	1.42132	10.7356
Streptococcaceae_Oxazolidinone	0.0329408	1.49398	22.1259

## Sheet: TableS17_FamilyARGs_sampletype
Additional file 9: Table S17. Association among different sample types (p < 0.05) with the complete taxonomically assigned counts per million (CPM) matrix at ARGs level, including CPM average for each group.
ARGs	Kruskal Wallis test	Wilcoxon Signed-rank test_ Faeces-Environment	Wilcoxon Signed-rank test_Slurry-Environment	Wilcoxon Signed-rank test_Slurry-Faeces	Environment CPM average	Faeces CPM average	Slurry CPM average
Acidaminococcaceae_blaACI-1	8.44892e-13	3.47599e-09	0.705699	5.21878e-09	0.764622	4.0523	0.397516
Actinomycetaceae_erm(X)	0.00144636	0.0121453	0.0160673		0.308122	0	0
Actinomycetaceae_tet(32)	0.000528205	0.00625998		0.00945346	0	0.0806133	0
Actinomycetaceae_tet(33)	0.0182778	0.064011	0.283864	0.0112069	0.288894	0	0.394795
Actinomycetaceae_tet(O/32/O)	6.64443e-05	0.00160969		0.00318115	0	0.375937	0
Actinomycetaceae_tet(O/W)	9.02737e-07	1.31342e-05	0.0460273	0.00149391	0	5.21448	0.128834
Actinomycetaceae_tet(O/W)-1	0.00585786	0.00938998	0.107483	0.107483	0	0.593072	0.0957665
Actinomycetaceae_tet(O/W/32/O/W/O)	3.37674e-06	0.000135399	0.265031	0.00143307	0	1.07588	0.00794226
Actinomycetaceae_tet(O/W/O)-1	1.16689e-05	0.000284722	0.265031	0.00300873	0	1.35857	0.0348251
Actinomycetaceae_tet(O/W/O)-2	0.000763371	0.00241454	0.107483	0.0411461	0	1.20967	0.0166485
Actinomycetaceae_tet(O/W/O)-3	0.0265335	0.076423		0.076423	0	0.0336624	0
Actinomycetaceae_tet(W)	7.8951e-07	1.31342e-05	0.0460273	0.0012631	0	9.66404	0.357294
Actinomycetaceae_tet(W/32/O)	1.05391e-05	0.000284722	0.265031	0.00266724	0	20.9887	0.0261188
Aerococcaceae_tet(T)	3.66746e-08	0.0818943	0.000110071	2.42499e-06	0.414983	0	7.83349
Aeromonadaceae_ampH	0.0265335	0.076423	0.076423		0.331508	0	0
Atopobiaceae_tet(O/W)	0.0170916	0.0719555	0.398968	0.0719555	0.0728802	1.19192	0
Atopobiaceae_tet(O/W/O)-1	0.00388594	0.0233659		0.0271138	0	0.155023	0
Atopobiaceae_tet(W)	0.0165417	0.0411461	0.845858	0.0411461	0.0483018	3.05586	0.0216995
Atopobiaceae_tet(W/32/O)	0.000126812	0.00152505	0.841251	0.0039942	0.0356169	5.52747	0.0216956
Bacillaceae_erm(A)	0.0383669	0.0670433	0.245725	0.265031	0.454126	0	0.0356833
Bacillaceae_lnu(B)	6.01374e-05		0.00158746	0.00158746	0	0	1.32847
Bacillaceae_lnu(G)	0.0120366	0.115586	0.196668	0.0076003	0.660561	0.143742	0.896615
Bacillaceae_mef(A)	1.43232e-09	2.69358e-08	0.00962046	1.44178e-05	3.50543	49.5935	9.94317
Bacteroidaceae_cfxA2	2.81405e-08	3.56186e-06	0.437236	6.62125e-05	0.0352054	1.46591	0.0838169
Bacteroidaceae_cfxA3	0.000378425	0.00424408	0.846839	0.00934651	0.00586756	0.166825	0.00870627
Bacteroidaceae_cfxA4	0.0459895	0.150257	0.398968	0.136628	0.0176027	0.0540971	0
Bacteroidaceae_cfxA5	2.95346e-08	3.56186e-06	0.416687	7.06706e-05	0.234702	8.568	0.485871
Bacteroidaceae_cfxA6	5.48379e-06	6.79527e-05	0.39672	0.00244217	0.0117351	0.257734	0.0744614
Bacteroidaceae_erm(35)	1.56059e-17	0.0818943	7.176e-11	3.41782e-12	0.333059	0	8.44308
Bacteroidaceae_erm(F)	1.93737e-06	7.9672e-06	7.9672e-06	0.342378	0.308185	5.98759	3.64989
Bacteroidaceae_tet(36)	7.2948e-17	9.70064e-06	1.86092e-09	3.95366e-14	11.8764	0	79.3336
Bacteroidaceae_tet(Q)	1.81037e-13	1.44555e-11	3.21665e-06	8.60245e-06	6.43917	104.599	36.1691
Bacteroidaceae_tet(X)	0.00907734	0.0363679	0.846839	0.0560697	0.0234702	0.763513	0.0671897
Bifidobacteriaceae_tet(O/W)	0.00986428	0.0120183	0.200968	0.169208	0.023578	1.16234	0.362133
Bifidobacteriaceae_tet(O/W)-1	0.000176081	0.00130118	0.437236	0.00922193	0.0164348	0.61423	0.0250044
Bifidobacteriaceae_tet(O/W/O)-2	0.042482	0.0670433	0.265031	0.265031	0	0.20823	0.0798326
Bifidobacteriaceae_tet(W)	0.000843187	0.000517598	0.0385178	0.133075	0.0880012	2.16208	0.802466
Bifidobacteriaceae_tet(W/32/O)	0.0268487	0.330213	0.151955	0.0599776	2.02771	0	1.72118
Campylobacteraceae_aph(3')-III	0.0181858		0.0460273	0.0460273	0	0	1.34138
Campylobacteraceae_cfr(C)	0.022301	0.330213	0.0599776	0.120266	0	0.00652111	1.37691
Campylobacteraceae_tet(O)	0.0265335	0.076423		0.076423	0	0.637731	0
Campylobacteraceae_tet(O/32/O)	0.0265335	0.076423		0.076423	0	0.404352	0
Carnobacteriaceae_tet(S/M)	0.0181858		0.0460273	0.0460273	0	0	1.68224
Carnobacteriaceae_vga(C)	0.0147173	0.0182179	0.158812	0.158812	3.38283	0	0.67844
Clostridiaceae_ant(6)-Ia	0.00565194	0.160057	0.0112069	0.0864145	0	0.360979	0.76077
Clostridiaceae_ant(6)-Ib	0.000815553	1	0.00677755	0.00677755	0.200413	0.149985	0.925574
Clostridiaceae_catQ	1.0176e-06	0.330213	0.0003473	0.000129408	0.080191	0	1.17341
Clostridiaceae_lnu(D)	0.00181596	0.330213	0.0292464	0.0112069	0.0114559	0	0.0779849
Clostridiaceae_lsa(E)	0.00202293	0.330213	0.0331883	0.0112069	1.8043	0	0.760844
Clostridiaceae_mef(A)	0.0211108	0.0156335	0.0156335	0.879837	0.595253	7.885	0.348531
Clostridiaceae_mph(B)	0.00598278	0.0123143	0.506313	0.00427279	0.36938	0.0195353	0.394343
Clostridiaceae_mph(N)	0.0228179	0.216557	0.175513	0.0210259	0.207053	0.0747941	0.423492
Clostridiaceae_tet(32)	1.82078e-05	0.330213	0.000817544	0.00169572	0	0.00644523	0.194144
Clostridiaceae_tet(44)	1.17507e-10	0.165521	1.98325e-09	6.65523e-07	3.28918	7.9368	33.9468
Clostridiaceae_tet(M)	0.00181596	0.330213	0.0112069	0.0292464	0	0.0336554	0.432372
Clostridiaceae_tet(S/M)	0.000119191	0.330213	0.00199148	0.00633752	0	0.0269243	0.413234
Clostridiaceae_tet(W)	0.0181858		0.0460273	0.0460273	0	0	0.0228833
Clostridiaceae_tet(W/32/O)	0.0256499	0.330213	0.0599776	0.143468	0	0.00753533	0.0373394
Clostridiaceae_tetA(P)	4.80621e-05	0.243282	0.000122638	0.00165494	1.81324	1.30719	2.87099
Clostridiaceae_tetB(P)	1.95014e-05	0.380186	0.00241407	0.000105022	0.617432	0.0312827	0.674091
Corynebacteriaceae_aac(3)-IV	0.0181858		0.0460273	0.0460273	0	0	0.61877
Corynebacteriaceae_aac(3)-IVa	0.0181858		0.0460273	0.0460273	0	0	0.0408664
Corynebacteriaceae_aph(4)-Ia	0.0181858		0.0460273	0.0460273	0	0	0.724077
Corynebacteriaceae_cmx	0.000855641	0.00478992	0.0307664	0.265031	2.7539	0	0.101864
Desulfobacteraceae_lnu(F)	0.00103624	0.064011	0.0654232	0.000817544	0.698126	0	0.854563
Desulfovibrionaceae_tet(O/32/O)	0.0265335	0.076423		0.076423	0	0.0726225	0
Desulfovibrionaceae_tet(O/W)	1.81146e-07	2.15116e-07	2.89067e-05	0.0603895	0.292157	4.04104	1.58549
Desulfovibrionaceae_tet(O/W)-1	1.63627e-05	1.31342e-05	2.48728e-05	0.556682	0	0.759243	0.441738
Desulfovibrionaceae_tet(O/W/32/O/W/O)	0.0570924	0.0392914	0.0392914	0.956142	0.0107311	0.219534	0.054619
Desulfovibrionaceae_tet(O/W/O)-1	4.72557e-06	4.31389e-06	0.000320636	0.080225	0.0445113	0.924733	0.357317
Desulfovibrionaceae_tet(O/W/O)-2	0.00010974	7.2296e-05	0.000433315	0.433143	0.035367	0.647966	0.461295
Desulfovibrionaceae_tet(W)	8.92395e-11	1.77315e-10	5.0103e-08	0.142029	0.316416	9.11591	5.28446
Desulfovibrionaceae_tet(W/32/O)	4.07492e-06	6.68712e-06	7.77798e-05	0.0908236	1.22032	12.8111	3.45099
Eggerthellaceae_ant(6)-Ia	4.1323e-05	0.0456799	2.49944e-05	0.0279019	0.0867992	5.7748	6.8731
Enterobacteriaceae_aac(3)-IIa	0.00599063	0.0182179	0.0864145	0.265031	1.07848	0	0.0847131
Enterobacteriaceae_aac(3)-IIe	0.00144636	0.0121453	0.0160673		0.21491	0	0
Enterobacteriaceae_aadA1	0.0125096	0.0102254	0.973591	0.0102254	0.789821	0.0125373	0.14528
Enterobacteriaceae_aadA11	4.93682e-05	0.0223478	0.0223478	4.97456e-05	0.195932	0	0.308968
Enterobacteriaceae_aadA13	1.02534e-12	0.000196421	1.2574e-05	3.41782e-12	1.17592	0	3.63303
Enterobacteriaceae_aadA16	0.0265335	0.076423	0.076423		0.045081	0	0
Enterobacteriaceae_aadA17	0.0429215	0.0350488	0.448503	0.069041	0.280482	0	0.0257807
Enterobacteriaceae_aadA1b	0.0181858		0.0460273	0.0460273	0	0	0.0337695
Enterobacteriaceae_aadA2	0.0246201	0.0182179	0.517412	0.0299888	0.235608	0	0.0389307
Enterobacteriaceae_aadA24	1.6047e-07	0.000385919	0.0138533	4.9072e-08	4.14608	0.0689553	2.43265
Enterobacteriaceae_aadA2b	0.0206802	0.0151347	0.858948	0.0151347	1.77162	0.0313433	0.122195
Enterobacteriaceae_aadA6	0.00599063	0.0182179	0.0864145	0.265031	0.33217	0	0.0262422
Enterobacteriaceae_aadA7	0.024493	0.330213	0.135366	0.0599776	0.00724954	0	0.104367
Enterobacteriaceae_aadA8b	0.0195188	0.0132797	0.845676	0.0132797	0.406572	0.018806	0.122788
Enterobacteriaceae_ant(3'')-Ia	6.94279e-05	6.33223e-05	0.549762	6.47038e-05	2.03628	0	0.486993
Enterobacteriaceae_aph(3'')-Ib	0.0122075	0.0215662	0.126457	0.39672	2.58329	0.0130422	0.899684
Enterobacteriaceae_aph(3')-Ia	0.0484621	0.0350488	0.571553	0.069041	1.35028	0	1.49059
Enterobacteriaceae_aph(6)-Id	0.00289481	0.00938998	0.0688694	0.265031	2.67109	0	1.0714
Enterobacteriaceae_blaACT-14	0.00646228	0.049643	0.0283604	0.221215	2.18663	0.0128983	0
Enterobacteriaceae_blaMIR-6	0.0473111	0.281003	0.0482018	0.114635	0.322436	0.0502919	0
Enterobacteriaceae_blaOXA-226	0.0181858		0.0460273	0.0460273	0	0	0.42982
Enterobacteriaceae_blaTEM-224	0.0443426	0.143498	0.136628	0.398968	0.0673456	0.0125373	0
Enterobacteriaceae_blaTEM-227	0.0102475	0.0446956	0.0455425		0.0640541	0	0
Enterobacteriaceae_blaTEM-229	0.0265335	0.076423	0.076423		0.0456945	0	0
Enterobacteriaceae_blaTEM-231	0.000189198	0.00319328	0.00551245		1.35758	0	0
Enterobacteriaceae_blaTEM-232	0.00246633	0.0255955	0.0165373	0.221215	0.835165	0.0188606	0
Enterobacteriaceae_blaTEM-233	0.00144636	0.0121453	0.0160673		0.606731	0	0
Enterobacteriaceae_blaTEM-234	0.00102258	0.0149121	0.00954344	0.221215	5.39665	0.106731	0
Enterobacteriaceae_catA1	0.000528205	0.00625998	0.00945346		0.810931	0	0
Enterobacteriaceae_catB2	0.00613438	0.160057	0.0956693	0.0112069	0.0673468	0	0.312094
Enterobacteriaceae_dfrA1	0.000527761	0.000284722	0.488703	0.000995738	5.13968	0	0.896311
Enterobacteriaceae_lnu(F)	0.000464836	0.00469499	0.217473	0.000129408	2.82918	0	1.58551
Enterobacteriaceae_mdf(A)	0.00203084	0.0536572	0.00306667	0.0536572	11.4183	0.733934	0
Enterobacteriaceae_mef(B)	1.50845e-07	0.00646255	0.00133573	2.93122e-07	2.00557	0.018806	2.90177
Enterobacteriaceae_mph(B)	0.00156327	0.00122783	0.117597	0.055995	4.10256	0.0185437	0.738841
Enterobacteriaceae_oqxA	0.0265335	0.076423	0.076423		0.450314	0	0
Enterobacteriaceae_oqxB	0.000137488	0.00399783	0.00306667	0.221215	2.20668	0.0243103	0
Enterobacteriaceae_qnrS8	0.0102475	0.0446956	0.0455425		0.457274	0	0
Enterobacteriaceae_qnrS9	0.0102475	0.0446956	0.0455425		1.45171	0	0
Enterobacteriaceae_sul1	0.0362587	0.0350488	0.28584	0.161224	1.76285	0	0.868414
Enterobacteriaceae_sul2	0.00517814	0.00305186	0.627425	0.0116305	11.4004	0.0773428	6.54721
Enterobacteriaceae_sul3	0.00235153	0.018184	0.018184	0.398968	5.89011	0.0250747	0
Enterobacteriaceae_tet(B)	0.00388594	0.0233659	0.0271138		4.60485	0	0
Enterobacteriaceae_tet(X)	0.0247232	0.0182179	0.374561	0.069041	0.244798	0	0.0859228
Enterobacteriaceae_tet(X4)	0.0265335	0.076423	0.076423		0.0367916	0	0
Enterococcaceae_catQ	0.0045414		0.0199925	0.0199925	0	0	0.483676
Enterococcaceae_erm(G)	0.00126966	0.00100582	0.00533924	0.48455	0.0637277	1.6934	0.782614
Enterococcaceae_msr(D)	2.79288e-15		8.71401e-10	8.71401e-10	0	0	13.8815
Enterococcaceae_tet(L)	0.020085	0.0182179	0.265921	0.069041	4.58702	0	0.220299
Enterococcaceae_tet(M)	0.0573338	0.0366536	0.658403	0.256715	4.91429	0.704347	10.8427
Enterococcaceae_tet(S)	0.043914	0.0670433	0.265031	0.265031	0.0307449	0	0.0186098
Enterococcaceae_tet(S/M)	0.0533356	0.0341842	0.764559	0.214783	6.27631	0.762257	14.3889
Erwiniaceae_oqxB	0.0265335	0.076423	0.076423		0.0882206	0	0
Erysipelotrichaceae_lsa(E)	0.0181858		0.0460273	0.0460273	0	0	4.43524
Erysipelotrichaceae_tet(O)	0.00797803	0.0183744	0.416687	0.0818329	0.00653965	0.467789	0.0306438
Erysipelotrichaceae_tet(O/32/O)	0.00350914	0.00967018	0.39672	0.0546908	0.0261586	1.14066	0.111244
Erysipelotrichaceae_tet(W/32/O)	2.9672e-05	6.79527e-05	0.0850903	0.0152781	0.0392379	3.06691	0.956599
Eubacteriaceae_tet(O)	0.0102475	0.0446956		0.0455425	0	1.15551	0
Eubacteriaceae_tet(O/32/O)	0.0164167	0.0685198	0.398968	0.0685198	0.093881	2.85576	0
Eubacteriaceae_tet(O/W/32/O)	0.0102475	0.0446956		0.0455425	0	0.190503	0
Eubacteriaceae_tet(W/32/O)	0.0458076	0.219353	0.221215	0.0813415	0.768785	1.7443	0
Flavobacteriaceae_cfxA5	0.000251482	0.00331361	0.737273	0.00331361	0.155673	0.16129	0.0651344
Flavobacteriaceae_cfxA6	1.24751e-08	1.5193e-06	0.730174	1.95305e-05	0.176885	11.3354	0.406556
Flavobacteriaceae_ere(D)	0.00388594	0.0233659	0.0271138		0.709259	0	0
Flavobacteriaceae_sul2	9.05629e-06	0.0223478	0.00812349	1.86563e-05	0.905583	0	2.99999
Flavobacteriaceae_tet(X)	1.47437e-08	2.94409e-07	0.593742	1.65978e-08	13.4109	0.133189	3.23731
Flavobacteriaceae_tet(X3)	0.000184916	0.000579179	0.502744	8.2459e-05	0.632717	0.00692113	0.28471
Flavobacteriaceae_tet(X4)	7.85356e-07	5.7597e-06	0.770674	8.17756e-07	2.80101	0.0732701	0.772033
Fusobacteriaceae_tet(M)	1.43097e-07	0.160057	0.000128695	1.86563e-05	0.780729	0	32.1725
Fusobacteriaceae_tet(S/M)	1.7225e-07	0.160057	0.000159556	1.86563e-05	0.275553	0	6.56352
Fusobacteriaceae_vga(C)	0.043914	0.0670433	0.265031	0.265031	0.147031	0	0.104463
Halomonadaceae_tet(Z)	0.0265335	0.076423	0.076423		0.419882	0	0
Lachnospiraceae_aph(3')-III	0.0410801	0.0670433	0.265031	0.265031	0	1.64354	0.235155
Lachnospiraceae_cfr(B)	0.0181858		0.0460273	0.0460273	0	0	0.475873
Lachnospiraceae_cfr(C)	0.0160834	0.00976839	0.0779165	0.460592	0.0333184	0.226329	0.75785
Lachnospiraceae_tet(40)	0.00613072	0.00855211	0.275818	0.0889991	0.259393	4.07269	0.36374
Lactobacillaceae_ant(9)-Ia	0.000302009	0.00279089	0.00279089	0.487768	21.5716	0.514062	0.187608
Lactobacillaceae_dfrD	0.0443426	0.143498	0.136628	0.398968	0.402507	0.0896027	0
Lactobacillaceae_erm(33)	0.0225807	0.0182179	0.322161	0.069041	0.630936	0	0.0837501
Lactobacillaceae_erm(T)	0.000935358	0.00478992	0.0342652	0.265031	1.36578	0	0.0352634
Lactobacillaceae_lnu(A)	0.000203381	0.00453992	0.00038858	0.259577	13.2604	3.64313	1.03824
Lactobacillaceae_tet(32)	0.0265335	0.076423		0.076423	0	0.0352263	0
Lactobacillaceae_tet(M)	0.0581876	0.391245	0.114635	0.0482018	1.95735	0.456237	0
Lactobacillaceae_tet(S/M)	0.0450318	0.236085	0.19336	0.0482018	1.70655	0.277658	0
Moraxellaceae_aadA1	0.0410801	0.0670433	0.265031	0.265031	0.30889	0	0.0762418
Moraxellaceae_aadA14	0.000293453	0.000294632	0.994037	0.000129408	0.589436	0	0.193781
Moraxellaceae_aadA24	0.0397084	0.0670433	0.257531	0.265031	1.187	0	0.32191
Moraxellaceae_aadA6	0.043914	0.0670433	0.265031	0.265031	0.0558325	0	0.0338853
Moraxellaceae_aph(3'')-Ib	0.000108038	0.0010363	0.166901	0.000105982	7.61274	2.54494	12.2819
Moraxellaceae_aph(3')-VIa	0.0265335	0.076423	0.076423		0.189064	0	0
Moraxellaceae_aph(3')-VIb	0.0265335	0.076423	0.076423		0.0920614	0	0
Moraxellaceae_aph(6)-Id	0.000241836	0.020043	0.0579228	0.000138912	15.5258	3.35751	13.6832
Moraxellaceae_blaCARB-10	1.35755e-05	0.000284722	0.00359668	0.265031	0.633031	0	0.0228075
Moraxellaceae_blaCARB-14	6.81141e-05	0.000284722	0.0178873	0.107483	0.636818	0	0.205639
Moraxellaceae_blaCARB-16	1.07973e-05	0.000135399	0.0039942	0.107483	1.23418	0	0.0337213
Moraxellaceae_blaCARB-49	1.41461e-05	0.000135399	0.0055503	0.107483	8.64801	0	0.8694
Moraxellaceae_blaOXA-164	0.00388594	0.0233659	0.0271138		0.261113	0	0
Moraxellaceae_blaOXA-237	0.0420802	0.196004	0.0813415	0.221215	0.488081	0.0251838	0
Moraxellaceae_blaOXA-276	0.000115312	0.00326084	0.00306667	0.221215	0.466837	0.0128983	0
Moraxellaceae_blaOXA-277	0.0265335	0.076423	0.076423		0.248137	0	0
Moraxellaceae_blaOXA-282	0.00388594	0.0233659	0.0271138		0.173635	0	0
Moraxellaceae_blaOXA-283	0.0149306	0.128907	0.0283604	0.128907	1.0879	0.109783	0
Moraxellaceae_blaOXA-284	0.000935111	0.0102254	0.0102254	0.398968	0.39588	0.0189697	0
Moraxellaceae_blaOXA-285	0.0312363	0.142166	0.0482018	0.142166	0.658588	0.0841288	0
Moraxellaceae_blaOXA-296	0.0265335	0.076423	0.076423		0.380327	0	0
Moraxellaceae_blaOXA-360	0.0265335	0.076423	0.076423		0.210427	0	0
Moraxellaceae_blaOXA-361	0.0265335	0.076423	0.076423		0.0685677	0	0
Moraxellaceae_blaOXA-362	0.00604463	0.0337493	0.0337493	0.398968	0.205752	0.00662967	0
Moraxellaceae_blaOXA-363	0.000528205	0.00625998	0.00945346		0.19849	0	0
Moraxellaceae_blaTEM-234	0.00676173	0.0182179	0.100595	0.265031	0.0482769	0	0.0088464
Moraxellaceae_dfrA1	0.0102475	0.0446956	0.0455425		0.792259	0	0
Moraxellaceae_lnu(G)	0.0181858		0.0460273	0.0460273	0	0	0.954565
Moraxellaceae_mph(E)	0.0265335	0.076423	0.076423		1.46648	0	0
Moraxellaceae_msr(E)	0.0370558	0.0670433	0.234331	0.265031	2.84244	0	0.0228075
Moraxellaceae_sul2	3.36911e-05	5.74716e-05	0.101328	0.000433406	5.88351	0.246803	0.358784
Moraxellaceae_tet(39)	1.32402e-05	0.000390813	0.000390813	0.582817	13.8271	0.731647	0.145732
Moraxellaceae_tet(H)	4.6338e-05	2.91019e-05	0.770005	6.47038e-05	7.445	0	5.72089
Moraxellaceae_tet(Y)	6.02861e-10	1.4551e-05	0.00360149	2.05382e-10	3.82025	0	14.6405
Morganellaceae_qnrD1	0.00234496	0.00938998	0.0532064	0.265031	2.74217	0	0.0435314
Morganellaceae_qnrD2	0.00228559	0.00478992	0.0818329	0.107483	3.35539	0	0.093477
Morganellaceae_qnrD3	0.013894	0.0182179	0.146564	0.146564	0.574232	0	0.0340611
Morganellaceae_tet(59)	0.0265335	0.076423	0.076423		0.850405	0	0
Oscillospiraceae_tet(40)	0.00649627	0.0182179	0.265031	0.0956693	0	0.617967	0.0659108
Pasteurellaceae_erm(42)	0.0181858		0.0460273	0.0460273	0	0	0.139332
Pasteurellaceae_floR	0.0265335	0.076423	0.076423		11.5967	0	0
Pasteurellaceae_tetB(P)	0.024493	0.330213	0.135366	0.0599776	0.0171838	0	0.160538
Peptoniphilaceae_erm(47)	0.00160768	1	0.0101672	0.0101672	0.037559	0.006998	0.445623
Peptoniphilaceae_tet(S/M)	0.00757929	0.330213	0.0715644	0.0260339	0.0160967	0	0.0488525
Peptoniphilaceae_tet(T)	3.43633e-15	0.042674	3.04848e-09	5.44923e-11	0.470758	0	11.9896
Peptostreptococcaceae_ant(6)-Ia	0.000170391	0.333813	0.00133763	0.00503389	0.0362477	0.0325137	5.37761
Peptostreptococcaceae_aph(3')-III	0.00172348	0.00212204	0.00143982	0.528153	0.00619994	0.229477	2.64956
Peptostreptococcaceae_cfr(C)	5.50106e-07	0.000969829	8.6411e-07	0.00786153	14.9686	33.6317	78.0565
Peptostreptococcaceae_tet(40)	9.72044e-06	5.63866e-06	0.00114689	0.318893	2.65144	15.1831	8.7483
Peptostreptococcaceae_tet(44)	1.21494e-11	2.16862e-11	0.00388715	0.000101126	0.29933	18.329	8.11339
Peptostreptococcaceae_tet(M)	0.0294316	0.122841	0.0260339	0.220735	0	0.182052	1.5396
Piscirickettsiaceae_tet(31)	0.0359037	0.122841	0.296105	0.0260339	0.465381	0	0.513778
Planococcaceae_tet(L)	0.000232951	0.000380725	0.0169617	0.193065	26.5971	2.15379	2.46348
Porphyromonadaceae_erm(35)	0.00110423		0.00867797	0.00867797	0	0	0.0708387
Porphyromonadaceae_erm(F)	2.9491e-07	0.0528414	0.000316152	3.40832e-06	1.1093	0.179857	9.24685
Porphyromonadaceae_tet(X)	0.0162046	0.0942036	0.221215	0.0482018	0.0273568	0.758671	0
Porphyromonadaceae_tet(X3)	0.00144636	0.0121453		0.0160673	0	0.111527	0
Porphyromonadaceae_tet(X4)	0.0385629	0.174631	0.221215	0.0813415	0.0171546	0.229688	0
Prevotellaceae_cfxA2	0.00298225	0.0157039	0.710802	0.0157039	0.0273298	0.573248	0.00705269
Prevotellaceae_cfxA5	0.000148122	0.00229734	0.880583	0.00549816	0.209257	3.91156	0.0846323
Prevotellaceae_cfxA6	0.000781412	0.00738626	0.880583	0.0131203	1.09723	2.25999	0.0141054
Prevotellaceae_erm(35)	0.0181858		0.0460273	0.0460273	0	0	0.106431
Prevotellaceae_erm(F)	0.000193649	0.000142361	0.000129408	0.958819	0	5.19358	3.30147
Prevotellaceae_tet(Q)	0.000158733	0.0168756	0.0455425	0.000503927	1.04652	1.63995	0
Prevotellaceae_tet(X)	1.94913e-07	1.31342e-05	0.265031	0.000462357	0	1.97273	0.204936
Prevotellaceae_tet(X3)	3.22262e-07	2.91019e-05	0.265031	0.00039359	0	0.328833	0.00759022
Prevotellaceae_tet(X4)	3.74765e-06	0.000135399	0.265031	0.00162083	0	0.516953	0.0227707
Propionibacteriaceae_tet(33)	0.0265335	0.076423	0.076423		0.429412	0	0
Pseudomonadaceae_aadA1	0.00188889	0.160057	0.0504688	0.00476237	0.118889	0	0.242754
Pseudomonadaceae_aadA11	0.0088314	0.064011	0.220191	0.00476237	0.332313	0	0.107273
Pseudomonadaceae_aadA23	0.0181858		0.0460273	0.0460273	0	0	0.0227365
Pseudomonadaceae_aadA24	0.00303078	0.0335217	0.128123	0.00199148	0.698853	0	1.79068
Pseudomonadaceae_aadA2b	0.0376162	0.122841	0.317367	0.0260339	0.243333	0	0.0725319
Pseudomonadaceae_aadA7	0.0325876	0.122841	0.256501	0.0260339	0.208116	0	0.409153
Pseudomonadaceae_aadA8b	0.0342267	0.122841	0.275818	0.0260339	0.0494994	0	0.0761245
Pseudomonadaceae_ant(3'')-Ia	0.00188067	0.00910894	0.232784	0.000817544	0.303826	0	0.440006
Pseudomonadaceae_ant(3'')-Ii-aac(6')-IId	0.0410801	0.0670433	0.265031	0.265031	0.33913	0	0.0522587
Pseudomonadaceae_blaPAO	0.0265335	0.076423	0.076423		0.073311	0	0
Pseudomonadaceae_oqxB	1.11379e-06	6.33223e-05	0.000806728	0.265031	1.25523	0	0.00872313
Pseudomonadaceae_sul2	0.0233769	0.330213	0.127635	0.0599776	0.00653965	0	0.498767
Pseudomonadaceae_tet(31)	0.0221445	0.013017	0.842447	0.013017	2.22052	0	1.58414
Rikenellaceae_tet(Q)	7.99289e-07	0.000161049	0.221215	0.000139868	0.674263	8.66831	0
Ruminococcaceae_mef(A)	0.000286581	0.00477172	0.398968	0.00477172	0.00586756	2.76496	0
Ruminococcaceae_tet(32)	0.0256499	0.330213	0.0599776	0.143468	0	0.0171884	0.0520231
Spirochaetaceae_mef(A)	0.00110423		0.00867797	0.00867797	0	0	2.96025
Staphylococcaceae_aadD	1.14793e-07	3.73455e-06	0.716793	3.25547e-08	29.0605	0.480788	7.54577
Staphylococcaceae_ant(6)-Ib	0.037437	0.167929	0.221215	0.0813415	0.0126841	0.0422717	0
Staphylococcaceae_ant(9)-Ia	1.81847e-07	0.00150675	0.0072253	7.04849e-08	18.5301	0.219699	20.9415
Staphylococcaceae_cfr	0.00911065	0.0685198	0.241809	0.00483481	7.51112	0.0877613	1.78857
Staphylococcaceae_dfrG	0.0102475	0.0446956	0.0455425		0.0580067	0	0
Staphylococcaceae_dfrK	0.00446164	0.00469499	0.703341	0.00199148	0.798749	0	0.342624
Staphylococcaceae_erm(33)	3.15299e-05	0.00457627	0.0590848	1.01563e-05	4.10488	0.0537616	3.94577
Staphylococcaceae_erm(A)	1.57547e-05	0.00510718	0.0225421	9.35548e-06	1.28024	0.0179205	1.64638
Staphylococcaceae_erm(C)	0.00023754	0.00910894	0.152089	4.97456e-05	1.6465	0	0.497796
Staphylococcaceae_erm(T)	0.0202762	0.0335217	0.444249	0.0112069	0.0564106	0	0.068352
Staphylococcaceae_lnu(A)	6.05058e-05	0.000827985	0.000827985	0.744572	7.80211	0.0533175	0.0384058
Staphylococcaceae_mph(B)	0.0370558	0.0670433	0.234331	0.265031	0.136333	0	0.00732342
Staphylococcaceae_str	6.55979e-11	1.40207e-07	0.153053	3.60375e-11	4.74717	0.168316	3.9203
Staphylococcaceae_tet(K)	0.000122457	0.00204727	0.00488725	0.880583	8.6956	0.00607625	0.00746553
Staphylococcaceae_tet(M)	0.000293135	0.0345801	0.0345801	0.000257391	3.47612	0.0131545	10.4888
Staphylococcaceae_tet(S/M)	0.00151854	0.0525448	0.0525448	0.00138138	3.24204	0.0199336	13.507
Staphylococcaceae_tetB(P)	0.0045414		0.0199925	0.0199925	0	0	0.0343897
Staphylococcaceae_vga(A)LC	0.0102475	0.0446956	0.0455425		0.147593	0	0
Staphylococcaceae_vga(A)V	0.00144636	0.0121453	0.0160673		1.5938	0	0
Staphylococcaceae_vga(E)	0.000661318	0.00120129	0.0460273	0.0460273	0.796872	0	0.0518749
Streptococcaceae_ant(6)-Ia	0.000446989	0.99465	0.00139508	0.00139508	1.56121	2.64739	4.23788
Streptococcaceae_aph(3')-III	0.00148046	0.693917	0.00558714	0.00535697	3.11404	3.37891	12.6777
Streptococcaceae_cfr(C)	0.00811033	0.803199	0.0190295	0.0190295	0.197966	0.155482	0.506279
Streptococcaceae_erm(B)	0.000406008	0.00022958	0.00188751	0.929221	1.78681	5.01009	8.85271
Streptococcaceae_lnu(C)	0.0078577	0.0136922	0.448503	0.0636968	1.85404	12.802	2.44944
Streptococcaceae_mef(A)	1.08942e-06	0.233763	9.37723e-06	0.000505712	0.119236	3.19152	5.1395
Streptococcaceae_msr(D)	2.50152e-06	0.333813	0.000372056	8.9182e-05	0.10328	0.0540838	2.30828
Streptococcaceae_optrA	0.00087453	0.401682	0.021991	0.00142204	26.4801	0.656759	14.5052
Streptococcaceae_tet(32)	0.0031612	0.00354779	0.0585965	0.10705	0.0810006	0.225496	0.0953139
Streptococcaceae_tet(L)	0.0181451	0.0463816	0.724957	0.0337271	16.918	32.9365	5.40119
Streptococcaceae_tet(M)	2.52353e-07	0.731952	1.25372e-05	7.43107e-06	2.61447	0.0926359	54.2751
Streptococcaceae_tet(O)	1.53495e-06	4.9523e-06	0.000111652	0.113897	0.566095	5.53849	2.85055
Streptococcaceae_tet(O/32/O)	0.000107988	0.000215414	0.0107751	0.0416631	4.37023	17.7433	6.11926
Streptococcaceae_tet(O/W/32/O)	0.00135805	0.00168039	0.0848454	0.0606449	0.13543	0.722947	0.281718
Streptococcaceae_tet(O/W/32/O/W/O)	0.0313309	0.183912	0.326551	0.0267167	1.38414	2.19548	0.184016
Streptococcaceae_tet(O/W/O)-1	0.0413079	0.0247531	0.271811	0.473932	0.0309627	0.137044	0.163282
Streptococcaceae_tet(S/M)	6.44978e-10	0.00861509	1.78229e-05	8.64773e-09	1.54406	0.0139806	19.5349
Streptococcaceae_tet(W/32/O)	0.00246105	0.00637343	0.0446539	0.0390457	20.5964	44.9492	10.7897
Synergistaceae_tet(O/32/O)	0.0265335	0.076423		0.076423	0	0.110506	0
Synergistaceae_tet(O/W)	0.00388594	0.0233659		0.0271138	0	0.184594	0
Synergistaceae_tet(O/W/O)-1	0.00388594	0.0233659		0.0271138	0	0.125395	0
Synergistaceae_tet(W)	0.00253653	0.00241454	0.0299888	0.127902	0	1.60039	0.111813
Synergistaceae_tet(W/32/O)	3.50249e-07	1.26339e-06	0.0150481	0.00255492	0.00536557	5.442	0.0902002
Thermoanaerobacteraceae_lnu(B)	7.81464e-07	0.330213	0.000257341	0.000129408	0.0566749	0	2.79689
Thermoanaerobacteraceae_lnu(D)	0.0181858		0.0460273	0.0460273	0	0	0.0325942
Thermoanaerobacteraceae_lsa(E)	2.11412e-10	0.160057	2.81855e-06	2.81596e-07	0.253736	0	5.63586
Tissierellaceae_tet(S/M)	0.00180695	0.160057	0.0478525	0.00476237	0.0471535	0	0.170421
Tissierellaceae_tet(T)	2.5271e-10	0.042674	1.06177e-05	2.89575e-08	2.53075	0	10.7622
Veillonellaceae_blaACI-1	0.0265335	0.076423		0.076423	0	0.447556	0
Veillonellaceae_tet(O/W)	1.40664e-05	2.68744e-05	0.00119389	0.0663577	0.74266	7.15195	2.5019
Veillonellaceae_tet(O/W)-1	5.29653e-09	2.24437e-08	3.15138e-05	0.00905428	0.302688	3.55109	1.27353
Veillonellaceae_tet(O/W/O)-2	0.000688654	0.000737512	0.0200129	0.0991551	0.157989	1.75965	0.442939
Veillonellaceae_tet(W)	5.12129e-09	4.09639e-08	1.80586e-05	0.00673887	1.75676	17.5379	7.45753
Vibrionaceae_dfrA20	0.0265335	0.076423	0.076423		0.378983	0	0
Xanthomonadaceae_oqxB	0.0102475	0.0446956	0.0455425		0.156458	0	0
Yersiniaceae_oqxB	0.0265335	0.076423	0.076423		0.617651	0	0

## Sheet: TableS18_FamilyARGs_prodsystem
Additional file 9: Table S18. Association among different production systems (p < 0.05) with the complete taxonomically assigned counts per million (CPM) matrix at ARGs level, including CPM average for each group.
ARGs	Wilcoxon signed-rank test	Extensive CPM average	Intensive CPM average
Actinomycetaceae_tet(32)	0.00741059	0	0.0537422
Actinomycetaceae_tet(O/32/O)	0.00248692	0	0.250625
Actinomycetaceae_tet(O/W)	0.0319485	0.604795	3.03257
Actinomycetaceae_tet(O/W/32/O/W/O)	0.00093731	0.00547922	0.716679
Actinomycetaceae_tet(O/W/O)-1	0.00188099	0.0342544	0.894585
Actinomycetaceae_tet(W)	0.0277092	1.18304	5.62823
Actinomycetaceae_tet(W/32/O)	0.00168332	0.513816	13.5731
Aeromonadaceae_cat	0.00894918	0.00475279	1.29808
Bacteroidaceae_erm(35)	0.00647628	0.747725	3.88798
Bacteroidaceae_erm(F)	0.0256579	2.31867	4.10158
Bacteroidaceae_tet(36)	0.00993046	11.5025	38.594
Bacteroidaceae_tet(Q)	0.0141372	37.7864	60.6072
Bifidobacteriaceae_tet(32)	0.0372438	0	0.0203437
Campylobacteraceae_cfr(C)	0.0372438	0	0.704879
Carnobacteriaceae_vga(C)	0.0329275	0.482774	2.19385
Clostridiaceae_tet(32)	0.00248692	0	0.103072
Clostridiaceae_tet(44)	0.00311414	7.27925	18.6253
Clostridiaceae_tet(M)	0.0127116	0	0.242416
Clostridiaceae_tet(S/M)	0.0278632	0.00473407	0.224205
Clostridiaceae_tet(W/32/O)	0.0372438	0	0.0240208
Clostridiaceae_tetA(P)	1.35493e-05	0.396759	3.20685
Clostridiaceae_tetB(P)	0.000522986	0.05133	0.73221
Comamonadaceae_oqxB	0.0133127	0.0457014	0
Eggerthellaceae_ant(6)-Ia	0.00811479	1.96191	5.75244
Enterobacteriaceae_aadA13	0.0310081	1.08282	1.72049
Enterobacteriaceae_aadA17	0.0298021	0.0052849	0.195654
Enterobacteriaceae_aadA2	0.00994649	0.0047273	0.172898
Enterobacteriaceae_aadA24	0.00563844	0.777592	3.39288
Enterobacteriaceae_aadA2b	0.0108502	0.0397324	1.23069
Enterobacteriaceae_ant(3'')-Ia	0.0363816	0.313402	1.34137
Enterobacteriaceae_dfrA15	0.0494539	0.00527022	0.0822105
Enterobacteriaceae_dfrA5	0.0372438	0	0.146121
Enterobacteriaceae_oqxA	0.0277104	0.356499	0
Enterococcaceae_erm(G)	4.23695e-05	0.281754	1.33233
Enterococcaceae_lnu(B)	0.0264292	0.950815	3.11779
Enterococcaceae_lsa(E)	0.0016887	0.395649	4.49988
Enterococcaceae_msr(D)	0.0056582	2.21938	5.19358
Erysipelotrichaceae_tet(O)	0.0273474	0.362767	0.0263224
Flavobacteriaceae_cfxA6	0.0210948	2.34626	5.9059
Lachnospiraceae_cfr(C)	7.01944e-05	0.0217759	0.540333
Lachnospiraceae_tet(40)	0.000807965	0.717839	2.46862
Lactobacillaceae_ant(6)-Ia	0.0271676	1.04629	0.00442951
Lactobacillaceae_erm(T)	0.0155769	0.0101637	0.9199
Lactobacillaceae_lnu(A)	0.0277034	4.35066	8.13356
Lactobacillaceae_tet(L)	0.0496418	1.6608	16.8064
Lactobacillaceae_tet(O)	0.021757	0	0.32001
Lactobacillaceae_tet(O/32/O)	0.0288186	0.00992538	0.924974
Moraxellaceae_aadA14	0.0278154	0.102454	0.405271
Moraxellaceae_blaOXA-237	0.0130632	0.398889	0.0062698
Moraxellaceae_blaOXA-276	0.0401395	0.305565	0.062506
Moraxellaceae_blaOXA-277	0.0277104	0.196442	0
Moraxellaceae_blaOXA-278	0.0413276	0.311314	0.0105969
Moraxellaceae_blaOXA-283	0.0126679	0.518346	0.361954
Moraxellaceae_blaOXA-284	0.00390176	0.253813	0.0628294
Moraxellaceae_blaOXA-285	0.0211661	0.539279	0.0410151
Moraxellaceae_blaOXA-335	0.00701743	0.143515	0.0125396
Moraxellaceae_blaOXA-360	0.0277104	0.166588	0
Moraxellaceae_blaOXA-363	0.0152618	0.134801	0.0188094
Moraxellaceae_blaOXA-496	0.00307295	0.191105	0
Moraxellaceae_blaOXA-537	0.0133127	0.170913	0
Moraxellaceae_sul2	0.0351566	2.23254	2.38938
Moraxellaceae_tet(39)	0.0105229	4.18343	6.25706
Oscillospiraceae_tet(40)	0.00741059	0	0.445512
Peptoniphilaceae_erm(47)	0.0269352	0.00554008	0.25176
Peptoniphilaceae_tet(S/M)	0.021757	0	0.0355859
Peptoniphilaceae_tet(T)	0.0048872	0.922347	5.63711
Peptostreptococcaceae_ant(6)-Ia	0.0106757	0.23179	2.58663
Peptostreptococcaceae_ant(6)-Ib	0.0372438	0	0.510761
Peptostreptococcaceae_aph(3')-III	0.000154287	0.159258	1.37103
Peptostreptococcaceae_cfr(C)	1.49121e-08	5.31384	67.6384
Peptostreptococcaceae_tet(40)	0.0381693	5.88372	11.3859
Porphyromonadaceae_erm(F)	0.0242459	1.19626	4.5566
Prevotellaceae_erm(F)	0.00734907	1.34289	4.01122
Prevotellaceae_tet(Q)	0.0120332	0.483816	1.38355
Prevotellaceae_tet(X4)	0.0243472	0.0469896	0.31665
Pseudomonadaceae_aadA1	0.00430375	0	0.202766
Pseudomonadaceae_aadA11	0.0110416	0.0135313	0.264725
Pseudomonadaceae_aadA13	0.0127116	0	0.113967
Pseudomonadaceae_aadA2	0.0372438	0	0.0374187
Pseudomonadaceae_aadA24	0.0163816	0.0111822	1.36753
Pseudomonadaceae_aadA2b	0.00741059	0	0.199124
Pseudomonadaceae_aadA8b	0.00741059	0	0.0717296
Pseudomonadaceae_ant(3'')-Ia	0.00390964	0.042786	0.390383
Ruminococcaceae_cfr(C)	0.0269352	0.00481036	0.264077
Ruminococcaceae_tet(40)	0.00695909	1.31287	6.94533
Ruminococcaceae_tet(W/32/O)	0.0410022	0.24355	0.426374
Staphylococcaceae_aac(6')-aph(2'')	0.021757	0	0.123819
Staphylococcaceae_aadD	0.00158038	2.78023	21.192
Staphylococcaceae_ant(9)-Ia	0.0006087	1.18576	22.1557
Staphylococcaceae_aph(2'')-Ic	0.0372438	0	0.474703
Staphylococcaceae_cfr	0.000649693	0.0694777	5.91739
Staphylococcaceae_dfrD	0.021757	0	0.341928
Staphylococcaceae_dfrG	0.0372438	0	0.0386711
Staphylococcaceae_dfrK	0.00390964	0.0384234	0.674461
Staphylococcaceae_erm(33)	1.33339e-06	0.0899473	4.70418
Staphylococcaceae_erm(A)	1.33339e-06	0.0378725	1.67118
Staphylococcaceae_erm(C)	0.000657503	0.0151385	1.33818
Staphylococcaceae_erm(T)	0.00994649	0.00473407	0.0683961
Staphylococcaceae_str	0.0291853	1.91978	3.65488
Staphylococcaceae_tet(L)	0.034269	0.375021	3.67672
Staphylococcaceae_tet(M)	0.000318458	0.752969	7.02849
Staphylococcaceae_tet(S/M)	0.00266285	0.824008	8.35271
Staphylococcaceae_vga(A)LC	0.0372438	0	0.0983951
Staphylococcaceae_vga(A)V	0.0127116	0	1.06254
Staphylococcaceae_vga(E)	0.00225836	0.0453627	0.519441
Streptococcaceae_ant(6)-Ia	0.0435363	2.45414	2.8952
Streptococcaceae_aph(3')-III	0.00362631	2.22593	8.90422
Streptococcaceae_cfr(C)	0.00221853	0.0963995	0.412034
Streptococcaceae_erm(B)	0.00439105	1.28628	7.9521
Streptococcaceae_mef(A)	0.0332731	1.35092	3.68438
Streptococcaceae_optrA	0.000947675	0.261407	25.2509
Streptococcaceae_tet(44)	0.0372438	0	0.0233768
Streptococcaceae_tet(L)	3.18724e-06	3.6682	32.8953
Streptococcaceae_tet(O)	0.000229244	1.52557	4.23531
Streptococcaceae_tet(O/32/O)	1.08606e-07	3.60047	14.8237
Streptococcaceae_tet(O/W)	0.0354122	0.171064	0.355822
Streptococcaceae_tet(O/W/32/O)	4.11601e-05	0.134735	0.60212
Streptococcaceae_tet(O/W/32/O/W/O)	1.08215e-07	0.234998	2.28214
Streptococcaceae_tet(O/W/O)-1	0.00037746	0.0291683	0.170515
Streptococcaceae_tet(W)	0.0307714	0.229112	0.657661
Streptococcaceae_tet(W/32/O)	5.47118e-09	7.91364	42.5225
Streptomycetaceae_tet(W/32/O)	0.021757	0	0.0448567
Tissierellaceae_tet(T)	0.0121923	2.37491	5.16273
Veillonellaceae_lnu(C)	0.0133127	2.18946	0
Veillonellaceae_tet(O/W)-1	0.00597365	1.15636	2.24334

## Sheet: TableS19_FamilyARGs_enviro
Additional file 9: Table S19. Association among different production systems (p < 0.05) with the taxonomically assigned counts per million (CPM) matrix at ARGs level within environmental samples, including CPM average for each group.
ARGs	Wilcoxon signed-rank test	Extensive CPM average	Intensive CPM average
Acidaminococcaceae_blaACI-1	0.0195251	0	1.52924
Actinomycetaceae_erm(X)	0.0308752	0.0716253	0.544619
Actinomycetaceae_tet(33)	0.0398843	0	0.577787
Bacillaceae_mef(A)	0.0379322	0.20842	6.80243
Bacteroidaceae_erm(F)	0.0195251	0	0.61637
Bacteroidaceae_tet(Q)	0.0015185	0.363557	12.5148
Carnobacteriaceae_vga(C)	0.0470351	1.21964	5.54603
Clostridiaceae_tet(44)	0.00437942	0	6.57835
Clostridiaceae_tetA(P)	0.00437942	0	3.62647
Clostridiaceae_tetB(P)	0.0398843	0	1.23486
Comamonadaceae_oqxB	0.0398843	0.102526	0
Enterobacteriaceae_aac(3)-IIa	0.0308752	0.0429752	2.11398
Enterobacteriaceae_aadA1	0.00774436	0.0143251	1.56532
Enterobacteriaceae_aadA11	0.0195251	0	0.391864
Enterobacteriaceae_aadA13	0.0194522	0.150182	2.20166
Enterobacteriaceae_aadA17	0.00936664	0	0.560964
Enterobacteriaceae_aadA2	0.034387	0.0119426	0.459272
Enterobacteriaceae_aadA23	0.0195251	0	0.186786
Enterobacteriaceae_aadA24	0.000785083	0.102937	8.18923
Enterobacteriaceae_aadA2b	0.00774436	0.0238853	3.51936
Enterobacteriaceae_aadA6	0.0308752	0.0143251	0.650015
Enterobacteriaceae_aadA8b	0.00869409	0.0358279	0.777316
Enterobacteriaceae_ant(3'')-Ia	0.0205507	0.371052	3.70151
Enterobacteriaceae_blaMIR-5	0.0398843	0	0.0878751
Enterobacteriaceae_blaTEM-224	0.0195251	0	0.134691
Enterobacteriaceae_blaTEM-234	0.0399932	1.60447	9.18883
Enterobacteriaceae_dfrA15	0.0195251	0	0.222147
Enterobacteriaceae_dfrA5	0.0398843	0	0.426778
Enterobacteriaceae_mph(B)	0.0207527	3.5407	4.66442
Enterobacteriaceae_oqxA	0.0398843	0.900628	0
Enterococcaceae_lsa(E)	0.0195251	0	5.46294
Halomonadaceae_tet(Z)	0.0398843	0	0.839764
Lactobacillaceae_erm(C)	0.0398843	0	0.393845
Lactobacillaceae_erm(T)	0.00611891	0.0256766	2.70588
Lactobacillaceae_tet(L)	0.0175302	0.263178	8.93993
Lactobacillaceae_tet(O/W)	0.0195251	0	2.95337
Lactobacillaceae_tet(O/W)-1	0.0398843	0	0.45888
Lactobacillaceae_tet(O/W/O)-2	0.0398843	0	0.191015
Lactobacillaceae_tet(W)	0.0195251	0	2.15837
Lactobacillaceae_tet(W/32/O)	0.0195251	0	1.02098
Moraxellaceae_blaOXA-277	0.0398843	0.496273	0
Moraxellaceae_blaOXA-284	0.0136172	0.603273	0.188488
Moraxellaceae_blaOXA-360	0.0398843	0.420854	0
Moraxellaceae_blaOXA-363	0.0242888	0.340551	0.0564282
Moraxellaceae_blaOXA-496	0.0195251	0.443735	0
Moraxellaceae_blaOXA-537	0.0398843	0.419134	0
Peptostreptococcaceae_cfr(C)	0.00036915	0	29.9373
Peptostreptococcaceae_tet(40)	0.0175302	0.261586	5.0413
Peptostreptococcaceae_tet(44)	0.0398843	0	0.59866
Prevotellaceae_tet(Q)	0.0195251	0	2.09304
Pseudomonadaceae_aadA11	0.0398843	0	0.664626
Pseudomonadaceae_ant(3'')-Ia	0.0470351	0.0739067	0.533745
Ruminococcaceae_tet(40)	0.0195251	0	2.64147
Staphylococcaceae_aadD	0.00146457	3.84613	54.2748
Staphylococcaceae_cfr	0.00936664	0	15.0222
Staphylococcaceae_dfrD	0.0398843	0	0.916249
Staphylococcaceae_dfrG	0.0195251	0	0.116013
Staphylococcaceae_dfrK	0.00198739	0	1.5975
Staphylococcaceae_erm(33)	0.00036915	0	8.20977
Staphylococcaceae_erm(A)	0.00036915	0	2.56047
Staphylococcaceae_erm(C)	0.0308752	0.0143251	3.27867
Staphylococcaceae_erm(T)	0.0195251	0	0.112821
Staphylococcaceae_lsa(B)	0.0398843	0	19.2148
Staphylococcaceae_mph(B)	0.0195251	0.272666	0
Staphylococcaceae_tet(44)	0.0398843	0	0.0738063
Staphylococcaceae_tet(K)	0.0031131	0.399615	16.9916
Staphylococcaceae_tet(M)	0.00198739	0	6.95225
Staphylococcaceae_tet(O/W)	0.0398843	0	0.0606813
Staphylococcaceae_vga(A)LC	0.0195251	0	0.295185
Staphylococcaceae_vga(A)V	0.00437942	0	3.18761
Staphylococcaceae_vga(E)	0.00220028	0.1146	1.47914
Streptococcaceae_ant(6)-Ia	0.0302445	0.602662	2.51976
Streptococcaceae_aph(3')-III	0.000872302	0	6.22808
Streptococcaceae_cfr(C)	0.000872302	0	0.395932
Streptococcaceae_optrA	0.0195251	0	52.9602
Streptococcaceae_tet(32)	0.0195251	0	0.162001
Streptococcaceae_tet(L)	0.000399322	0.104313	33.7316
Streptococcaceae_tet(O)	0.00418273	0.0261586	1.10603
Streptococcaceae_tet(O/32/O)	3.51262e-05	0.123308	8.61715
Streptococcaceae_tet(O/W)	0.0398843	0	0.0759137
Streptococcaceae_tet(O/W/32/O)	0.000872302	0	0.270859
Streptococcaceae_tet(O/W/32/O/W/O)	5.91687e-05	0.0358279	2.73245
Streptococcaceae_tet(O/W/O)-1	0.0398843	0	0.0619253
Streptococcaceae_tet(W)	0.00936664	0	0.279217
Streptococcaceae_tet(W/32/O)	8.40855e-06	0.477706	40.7151

## Sheet: TableS20_FamilyARGs_faeces
Additional file 9: Table S20. Association among different production systems (p < 0.05) with the taxonomically assigned counts per million (CPM) matrix at ARGs level within faecal samples, including CPM average for each group.
ARGs	Wilcoxon signed-rank test	Extensive CPM average	Intensive CPM average
Actinomycetaceae_tet(32)	0.00198739	0	0.161227
Actinomycetaceae_tet(O/32/O)	0.00036915	0	0.751874
Actinomycetaceae_tet(O/W)	0.003224	1.50331	8.92565
Actinomycetaceae_tet(O/W/32/O/W/O)	5.12503e-05	0.0138423	2.13791
Actinomycetaceae_tet(O/W/O)-1	0.000221603	0.0865375	2.6306
Actinomycetaceae_tet(O/W/O)-3	0.0398843	0	0.0673247
Actinomycetaceae_tet(W)	0.00152624	2.80428	16.5238
Actinomycetaceae_tet(W/32/O)	0.000146714	1.29806	40.6794
Aeromonadaceae_cat	0.0308752	0.0120071	3.37327
Bacillaceae_mef(A)	0.0373042	37.2394	61.9476
Desulfovibrionaceae_tet(O/32/O)	0.0398843	0	0.145245
Desulfovibrionaceae_tet(W/32/O)	0.0324066	6.31409	19.3081
Enterobacteriaceae_blaMIR-6	0.0398843	0.100584	0
Enterobacteriaceae_mdf(A)	0.0195251	1.46787	0
Enterococcaceae_erm(G)	0.00600535	0.711799	2.67501
Flavobacteriaceae_cfxA6	0.0066893	5.92739	16.7434
Lachnospiraceae_cfr(C)	0.00127351	0.0550129	0.397644
Lachnospiraceae_tet(40)	0.00160219	1.71421	6.43118
Lactobacillaceae_ant(6)-Ia	0.0398843	2.42414	0
Lactobacillaceae_tet(M)	0.0470351	0.125373	0.7871
Lactobacillaceae_tet(S/M)	0.0308752	0.0125373	0.542779
Moraxellaceae_tet(39)	0.0398843	1.46329	0
Oscillospiraceae_tet(40)	0.00437942	0	1.23593
Peptoniphilaceae_tet(O)	0.0398843	0	0.0791007
Peptoniphilaceae_tet(O/32/O)	0.0398843	0	0.357203
Peptostreptococcaceae_aph(3')-III	0.00133859	0.01444	0.444514
Peptostreptococcaceae_cfr(C)	0.000154419	4.05641	63.207
Peptostreptococcaceae_tet(44)	0.01938	12.5583	24.0997
Prevotellaceae_tet(Q)	0.0314998	1.22227	2.05763
Prevotellaceae_tet(X3)	0.0374395	0.159855	0.497811
Prevotellaceae_tet(X4)	0.00332323	0.118711	0.915195
Ruminococcaceae_tet(W/32/O)	0.0195251	0	0.666221
Streptococcaceae_lnu(C)	0.0248136	5.00161	20.6024
Streptococcaceae_tet(L)	0.00155109	9.16271	56.7104
Streptococcaceae_tet(O)	0.000536625	2.434	8.64297
Streptococcaceae_tet(O/32/O)	0.000101824	6.86845	28.6181
Streptococcaceae_tet(O/W/32/O)	0.000189756	0.24018	1.20571
Streptococcaceae_tet(O/W/32/O/W/O)	5.58904e-05	0.499547	3.89141
Streptococcaceae_tet(O/W/O)-1	0.00117724	0.0258493	0.24824
Streptococcaceae_tet(W/32/O)	7.9845e-05	16.0808	73.8177
Synergistaceae_tet(O/32/O)	0.0398843	0	0.221011
Veillonellaceae_tet(O/W)-1	0.0216651	2.29817	4.80402

## Sheet: TableS21_FamilyARGs_slurry
Additional file 9: Table S21. Association among different production systems (p < 0.05) with the taxonomically assigned counts per million (CPM) matrix at ARGs level within slurry samples, including CPM average for each group.
ARGs	Wilcoxon signed-rank test	Extensive CPM average	Intensive CPM average
Bacteroidaceae_erm(35)	0.000874191	3.48609	11.052
Bacteroidaceae_erm(F)	0.00503009	0.329599	5.39741
Bacteroidaceae_tet(36)	0.00408188	44.5161	97.6586
Clostridiaceae_tet(32)	0.0127752	0	0.296325
Clostridiaceae_tetA(P)	0.00404301	0.910207	3.90298
Eggerthellaceae_ant(6)-Ia	0.0215663	1.82351	9.53077
Enterobacteriaceae_blaOXA-226	0.0151058	1.24648	0
Enterococcaceae_erm(G)	0.00740368	0	1.19452
Enterococcaceae_msr(D)	0.0131182	10.653	15.5807
Peptoniphilaceae_erm(47)	0.0350134	0	0.680162
Peptoniphilaceae_tet(T)	0.0025887	3.8866	16.2544
Peptostreptococcaceae_cfr(C)	0.00190428	17.7992	109.771
Pseudomonadaceae_aadA1	0.0350134	0	0.370519
Pseudomonadaceae_aadA24	0.0214227	0	2.73314
Staphylococcaceae_ant(9)-Ia	0.00716263	3.8198	29.9529
Staphylococcaceae_cfr	0.0127752	0	2.72993
Staphylococcaceae_erm(33)	0.00406765	0.431747	5.79525
Staphylococcaceae_erm(A)	0.00297555	0.181788	2.41721
Staphylococcaceae_erm(C)	0.0223593	0.045447	0.735874
Staphylococcaceae_str	0.0041301	2.2886	4.7791
Staphylococcaceae_tet(S/M)	0.0223593	3.85563	18.5866
Streptococcaceae_tet(L)	0.0214227	0	8.24393
Streptococcaceae_tet(W/32/O)	0.045836	6.52429	13.0346

[truncated: 5 more sheets: TableS22_Family_sampletype, TableS23_Family_prodsystem, TableS24_Family_enviro, TableS25_Family_faeces, TableS26_Family_slurry]
