# Supplementary material for: Antimicrobial use and production system shape the fecal, environmental, and slurry resistomes of pig farms
Source: Microbiome. 2020 Nov 19;8:164. doi: 10.1186/s40168-020-00941-7 (PMC7678069; doi:10.1186/s40168-020-00941-7)
Supplement: Supplementary file 11 — Additional file 10: Tables S27-S28. Summary of integrons and lateral gene transfer events detected on contigs with more than 1,500bp. [file 40168_2020_941_MOESM10_ESM.xlsx]

## Sheet: TableS27_Integrons
Additional file 10: Table S27. Summary of 67 integrons detected on contigs with more than 1500bp.
Sample ID	Contig ID	ARG_Combination	Cluster
Slurry_18	355	aadA6; aadA24	0
Environment_10	82	dfrA1; aadA1; aadA6	1
Environment_11	210	dfrA1; aadA1; aadA6	1
Environment_20	596	dfrA1; aadA1; aadA6	1
Environment_6	62	dfrA1; aadA1; aadA6	1
Slurry_33	64	aadA1; aadA6	1
Slurry_4	294	aadA1; aadA6	1
Environment_33	3270	aadA6; aadA1; dfrA1	2
Environment_14	337	dfrA17; aadA5; sul1	3
Environment_15	1735	aadA5; dfrA17	3
Environment_16	1323	dfrA17; aadA5; sul1	3
Environment_19	323	aadA6; aadA1; dfrA1	3
Environment_2	40	aadA6; aadA1	3
Environment_22	529	aadA15; dfrA1	3
Environment_24	315	aadA6; aadA1; dfrA1	3
Environment_26	221	aadA6; aadA1; dfrA1	3
Environment_33	10823	aadA1	3
Environment_35	83	aadA6; aadA1; dfrA1	3
Environment_5	5926	aadA6	4
Environment_22	778	aadA1; aadA6	5
Environment_12	650	aadA6	6
Environment_21	9129	aadA6	6
Slurry_21	3141	aadA24; dfrA15; dfrA1	7
Environment_8	6925	lnu(F); aadA1	8
Slurry_26	1683	blaOXA-226; blaOXA-2; aadA5	8
Slurry_7	6271	aadA6	8
Slurry_32	855	aadA5; blaOXA-2; blaOXA-226	9
Slurry_6	1143	blaCARB-4	10
Environment_33	827	aadA6; aadA16	11
Slurry_32	170	dfrA16; aadA13; sul1	12
Environment_33	2808	aadA6; aadA16; mef(B)	13
Environment_8	1678	aadA2	13
Slurry_15	1166	dfrA15; dfrA1	14
Environment_17	2633	aadA15; sul1; sul1	15
Slurry_32	214	aadA6; blaOXA-101	15
Slurry_26	1112	ant(3'')-Ia; aadA6; sul1	16
Slurry_21	754	aadA6	17
Slurry_4	1604	aadA13	17
Slurry_15	2183	aadA13; catB2	18
Environment_38	1371	dfrA1	19
Slurry_17	2024	dfrA1	19
Slurry_21	2660	aadA13	19
Slurry_4	2507	aadA24; dfrA15; dfrA1	19
Environment_15	1149	aadA2; aadA6; ant(3'')-Ia	20
Environment_5	396	aadA6; aadA6; aadA6	20
Environment_36	1600	aadA6	21
Environment_37	2821	aadA6	22
Environment_4	4000	dfrA5; aadA13; sul1	22
Environment_8	2497	aadA6; qnrVC4; ant(3'')-Ii-aac(6')-IId; cmlA1; blaOXA-10; ant(3'')-Ia	22
Faeces_32	5808	ant(3'')-Ia; dfrA12	22
Environment_33	6310	aadA11; aadA11; aadA11; aadA11	24
Environment_37	5317	lnu(F); aadA1	25
Environment_33	7662	aadA6	26
Environment_14	189	aadA6; aadA1; dfrA1	27
Environment_16	1169	aadA1; dfrA1	27
Environment_20	4200	aadA1; lnu(F)	28
Slurry_18	5115	aadA24; aadA6	29
Environment_4	5162	dfrA12; aadA2; lnu(F)	30
Environment_5	3276	cmlA1; aadA2	31
Slurry_11	5141	aadA13	32
Environment_15	1794	aadA1	33
Environment_15	1957	aadA1; dfrA1	34
Environment_16	2333	aadA1	34
Environment_5	4227	aadA11; aadA11	35
Slurry_7	1726	aadA1; aadA6	36
Slurry_5	6631	aadA13	37
Environment_33	12907	aadA11	38

## Sheet: TableS28_LGT_Events
Additional file 10: Table S28. Summary of 57 lateral gene transfer (LGT) events detected on contigs with more than 1500bp. Clade A refers to the receptor and Clade B to the donor bacteria, characterized at taxonomical level
Sample ID	Contig ID	CladeB	CladeA	ARGs
Environment_10	236	s__Oligella_ureolytica	g__Acinetobacter	blaCARB-10
Environment_11	533	s__Enterococcus_faecium	g__Streptococcus	lsa(E); lnu(B)
Environment_12	1336	s__Escherichia_coli	s__Acinetobacter_baumannii	mph(B)
Environment_14	408	g__Phascolarctobacterium	g__Lachnospiraceae_noname	tet(O/W/32/O)
Environment_15	220	c__Bacilli	c__Gammaproteobacteria	lnu(G)
Environment_18	3633	o__Clostridiales	o__Bifidobacteriales	tet(W/32/O)
Environment_21	2259	s__Klebsiella_pneumoniae	s__Psychrobacter_sp_1501_2011	sul2
Environment_25	207	s__Acinetobacter_baumannii	s__Rheinheimera_sp_A13L	blaPER-7
Environment_26	1741	f__Pasteurellaceae	f__Moraxellaceae	tet(H)
Environment_30	1398	p__Bacteroidetes	g__Acinetobacter	tet(X3)
Environment_35	811	g__Oligella	g__Psychrobacter	blaCARB-16
Environment_35	83	s__Escherichia_coli	s__Enhydrobacter_aerosaccus	aadA1; dfrA1
Environment_37	917	s__Oligella_ureolytica	g__Acinetobacter	blaCARB-16
Environment_38	672	o__Bacteroidales	s__Lactobacillus_reuteri	erm(F)
Environment_4	5841	c__Clostridia	c__Gammaproteobacteria	tetA(P)
Environment_4	6591	f__Pasteurellaceae	s__Simonsiella_muelleri	blaROB-1
Environment_4	7387	p__Bacteroidetes	p__Proteobacteria	tet(X3)
Environment_7	90	g__Enterococcus	s__Lactobacillus_fermentum	str
Faeces_10	2716	o__Clostridiales	o__Selenomonadales	tet(W/32/O)
Faeces_12	3425	o__Clostridiales	o__Bifidobacteriales	tet(W/32/O)
Faeces_18	4650	s__Clostridium_difficile	s__Bifidobacterium_pseudocatenulatum	tet(W/32/O)
Faeces_21	52	g__Clostridium	g__Lactobacillus	ant(6)-Ia
Faeces_22	1710	o__Clostridiales	o__Selenomonadales	tet(W/32/O)
Faeces_28	3238	o__Clostridiales	o__Selenomonadales	tet(W/32/O)
Faeces_33	423	o__Clostridiales	o__Lactobacillales	tet(W/32/O)
Faeces_34	237	o__Clostridiales	o__Lactobacillales	tet(W/32/O)
Faeces_38	3613	o__Clostridiales	o__Selenomonadales	tet(W/32/O)
Faeces_5	4063	o__Selenomonadales	g__Clostridium	blaACI-1
Faeces_6	4487	s__Clostridium_difficile	s__Selenomonas_bovis	tet(W/32/O)
Faeces_7	2846	o__Clostridiales	o__Selenomonadales	tet(W/32/O)
Faeces_8	3208	o__Clostridiales	o__Bifidobacteriales	tet(W/32/O)
Faeces_9	2238	o__Clostridiales	o__Selenomonadales	tet(W/32/O)
Slurry_10	49	o__Lactobacillales	s__Sphaerochaeta_pleomorpha	tet(M)
Slurry_11	3964	s__Clostridium_difficile	s__Selenomonas_bovis	tet(W/32/O)
Slurry_11	515	s__Bacteroides_coprosuis	s__Winogradskyella_psychrotolerans	erm(35)
Slurry_12	484	s__Staphylococcus_aureus	s__Erysipelothrix_tonsillarum	erm(A)
Slurry_15	7311	o__Clostridiales	o__Bifidobacteriales	tet(W/32/O)
Slurry_16	5333	o__Clostridiales	o__Selenomonadales	tet(W/32/O)
Slurry_17	2587	o__Clostridiales	s__Selenomonas_bovis	tet(W/32/O)
Slurry_18	1152	s__Bacteroides_sp_4_1_36	g__Enterococcus	msr(D)
Slurry_19	611	s__Bacteroides_coprosuis	s__Winogradskyella_psychrotolerans	erm(35)
Slurry_19	886	c__Gammaproteobacteria	s__Bifidobacterium_breve	tet(A)
Slurry_2	2611	c__Clostridia	c__Gammaproteobacteria	tetA(P)
Slurry_2	667	s__Bacteroides_coprosuis	s__Winogradskyella_psychrotolerans	erm(35)
Slurry_20	1261	c__Gammaproteobacteria	s__Bifidobacterium_breve	tet(A)
Slurry_21	667	s__Clostridium_difficile	s__Lactobacillus_acidophilus	ant(6)-Ia
Slurry_23	3253	o__Clostridiales	o__Selenomonadales	tet(W/32/O)
Slurry_23	503	c__Bacilli	c__Gammaproteobacteria	lnu(G)
Slurry_27	3651	o__Clostridiales	o__Selenomonadales	tet(W/32/O)
Slurry_32	427	s__Acinetobacter_baumannii	s__Comamonas_testosteroni	tet(A)
Slurry_33	438	c__Gammaproteobacteria	p__Bacteroidetes	tet(A)
Slurry_38	2016	s__Bacillus_cereus_thuringiensis	g__Clostridium	lnu(D)
Slurry_6	1705	c__Clostridia	c__Gammaproteobacteria	tetA(P)
Slurry_7	131	o__Lactobacillales	s__Erysipelothrix_tonsillarum	tet(M)
Slurry_8	104	g__Enterococcus	s__Sphaerochaeta_pleomorpha	erm(B)
Slurry_8	2998	c__Clostridia	c__Gammaproteobacteria	tetA(P)
Slurry_9	2257	c__Clostridia	c__Gammaproteobacteria	tetA(P)
