# Supplementary material for: Antimicrobial use and production system shape the fecal, environmental, and slurry resistomes of pig farms
Source: Microbiome. 2020 Nov 19;8:164. doi: 10.1186/s40168-020-00941-7 (PMC7678069; doi:10.1186/s40168-020-00941-7)
Supplement: Supplementary file 15 — Additional file 14: Table S30. Manually curated "phenotypes.txt" from the ResFinder repository. [file 40168_2020_941_MOESM14_ESM.xlsx]

## Sheet: phenotypes
Additional file 14: Table S30. Manually curated "phenotypes.txt" from the ResFinder repository. MLSP refers to the macrolides-lincosamides-streptogramins-pleuromutilins AMR class.
Family_Gene	Gene_accession no.	Gene	Group	Class	Phenotype	PMID	Mechanism of resistance	Notes	Required_gene
Aminoglycoside_aac(6')-Ib	aac(6')-Ib_2_M23634	aac(6')-Ib	aac	Aminoglycoside	Amikacin, Tobramycin	2824444	Enzymatic modification	Alternative name aacA4, aac(6')-4, curated
Aminoglycoside_aac(6')-Ib11	aac(6')-Ib11_1_AY136758	aac(6')-Ib11	aac	Aminoglycoside	Amikacin, Gentamicin, Tobramycin	12543680	Enzymatic modification	curated
Aminoglycoside_aac(6')-30-aac(6')-Ib'	aac(6')-30-aac(6')-Ib'_1_AJ584652	aac(6')-30-aac(6')-Ib'	aac	Aminoglycoside	Amikacin, Gentamicin, Tobramycin	15561846	Enzymatic modification	curated
Aminoglycoside_aac(6')-Iaj	aac(6')-Iaj_1_AB709942	aac(6')-Iaj	aac	Aminoglycoside	Amikacin, Tobramycin	23070167	Enzymatic modification	curated
Aminoglycoside_aac(6')-Ian	aac(6')-Ian_1_AP014611	aac(6')-Ian	aac	Aminoglycoside	Amikacin, Tobramycin	25576529	Enzymatic modification	curated
Aminoglycoside_aac(6')-Iak	aac(6')-Iak_1_AB894482	aac(6')-Iak	aac	Aminoglycoside	Amikacin, Tobramycin	25092711	Enzymatic modification	curated
Aminoglycoside_aac(6')-Ib-Hangzhou	aac(6')-Ib-Hangzhou_1_FJ503047	aac(6')-Ib-Hangzhou	aac	Aminoglycoside	Amikacin, Tobramycin	19703723	Enzymatic modification	curated
Aminoglycoside_aac(6')-Ib-Suzhou	aac(6')-Ib-Suzhou_1_EU085533	aac(6')-Ib-Suzhou	aac	Aminoglycoside	Amikacin, Tobramycin	18843996	Enzymatic modification	curated
Aminoglycoside_aac(6')-Iid	aac(6')-Iid_1_AJ584700	aac(6')-Iid	aac	Aminoglycoside	Amikacin, Tobramycin	15849260	Enzymatic modification	curated
Aminoglycoside_aac(6')-Iih	aac(6')-Iih_1_AJ584701	aac(6')-Iih	aac	Aminoglycoside	Amikacin, Tobramycin	15849260	Enzymatic modification	curated
Aminoglycoside_aac(6')-Iz	aac(6')-Iz_2_AB971834	aac(6')-Iz	aac	Aminoglycoside	Amikacin, Tobramycin	18419807	Enzymatic modification	Alternative name aac(6')-Iak, curated
Aminoglycoside_aac(6')-29b	aac(6')-29b_1_AF263519	aac(6')-29b	aac	Aminoglycoside	Amikacin, Tobramycin	11158753	Enzymatic modification	curated
Aminoglycoside_aac(6')-29a	aac(6')-29a_1_AF263519	aac(6')-29a	aac	Aminoglycoside	Amikacin, Tobramycin	11158753	Enzymatic modification	Alternative name aacA29b, curated
Aminoglycoside_aac(6')-Iaa	aac(6')-Iaa_1_NC_003197	aac(6')-Iaa	aac	Aminoglycoside	Amikacin, Tobramycin	11677609	Enzymatic modification	Crytpic gene in Salmonella sp., curated
Aminoglycoside_aac(6')-Ih	aac(6')-Ih_2_KT778788	aac(6')-Ih	aac	Aminoglycoside	Amikacin, Tobramycin	26645270	Enzymatic modification	curated
Aminoglycoside_aac(6')-Ix	aac(6')-Ix_1_AF031332	aac(6')-Ix	aac	Aminoglycoside	Amikacin, Tobramycin	10188279	Enzymatic modification	curated
Aminoglycoside_aac(6')-Il	aac(6')-Il_1_U13880	aac(6')-Il	aac	Aminoglycoside	Amikacin, Tobramycin	7793874	Enzymatic modification	Alternative name aacA7, curated
Aminoglycoside_aac(6')-Ia	aac(6')-Ia_2_M86913	aac(6')-Ia	aac	Aminoglycoside	Amikacin, Tobramycin	8393071	Enzymatic modification	Alternative name aacA1, curated
Aminoglycoside_aac(6')-Iag	aac(6')-Iag_1_AB472901	aac(6')-Iag	aac	Aminoglycoside	Amikacin, Tobramycin	23950962	Enzymatic modification	Alternative name aacA48, curated
Aminoglycoside_aac(2')-IIa	aac(2')-IIa_1_AB669090	aac(2')-IIa	aac	Aminoglycoside		22660700	Enzymatic modification	curated
Aminoglycoside_kamB	kamB_1_AJ629123	kamB	kam	Aminoglycoside	Amikacin, Gentamicin, Tobramycin	20667473	Target protection	curated
Aminoglycoside_grmO	grmO_1_AY524043	grmO	grm	Aminoglycoside	Amikacin, Gentamicin, Tobramycin	unpublished	Target protection	curated
Aminoglycoside_fmrO	fmrO_1_Q08325	fmrO	fmr	Aminoglycoside	Amikacin, Gentamicin, Tobramycin	8486289	Target protection	curated
Aminoglycoside_grmB	grmB_1_M55521	grmB	grm	Aminoglycoside	Amikacin, Gentamicin, Tobramycin	2013410	Target protection	curated
Aminoglycoside_grmA	grmA_1_M55520	grmA	grm	Aminoglycoside	Amikacin, Gentamicin, Tobramycin	2013410	Target protection	curated
Aminoglycoside_kgmB	kgmB_1_S60108	kgmB	kgm	Aminoglycoside	Amikacin, Gentamicin, Tobramycin	1921972	Target protection	curated
Aminoglycoside_sgm	sgm_1_M87057	sgm	sgm	Aminoglycoside	Amikacin, Gentamicin, Tobramycin	1447159	Target protection	curated
Aminoglycoside_aph(3')-VI	aph(3')-VI_2_APPJ01000012	aph(3')-VI	aph	Aminoglycoside	Amikacin	21239566	Enzymatic modification	Intrinsic in Acinetobacter guillouiae, curated
Aminoglycoside_aph(3')-IX	aph(3')-IX_1_APPN01000061	aph(3')-IX	aph	Aminoglycoside	Amikacin	27965516	Enzymatic modification	Intrinsic in Acinetobacter gerneri, curated
Aminoglycoside_ant(6)-Ia	ant(6)-Ia_5_AB247327	ant(6)-Ia	ant	Aminoglycoside	Streptomycin	17021204	Enzymatic modification	curated
Aminoglycoside_aadA13	aadA13_2_NC010643	aadA13	aad	Aminoglycoside	Streptomycin	18268088	Enzymatic modification	curated
Aminoglycoside_aadA11	aadA11_2_AJ567827	aadA11	aad	Aminoglycoside	Streptomycin	unpublished	Enzymatic modification	curated
Aminoglycoside_aadA10	aadA10_2_AM087405	aadA10	aad	Aminoglycoside	Streptomycin	16495246	Enzymatic modification	curated
Aminoglycoside_aadA7	aadA7_2_AB114632	aadA7	aad	Aminoglycoside	Streptomycin	15117923	Enzymatic modification	curated
Aminoglycoside_aadA2	aadA2_1_NC_010870	aadA2	aad	Aminoglycoside	Streptomycin	17526756	Enzymatic modification	curated
Aminoglycoside_aadD	aadD_2_M19465	aadD	aad	Aminoglycoside	Amikacin, Tobramycin	3010356	Enzymatic modification	Alternative name ant(4')-Ia, curated
Aminoglycoside_aph(2'')-Ib	aph(2'')-Ib_2_AF207840	aph(2'')-Ib	aph	Aminoglycoside	Amikacin, Gentamicin, Tobramycin	10991878	Enzymatic modification	curated
Aminoglycoside_aph(7'')-Ia	aph(7'')-Ia_1_X03615	aph(7'')-Ia	aph	Aminoglycoside		3005976	Enzymatic modification	Alternative name hygB, curated
Aminoglycoside_aph(9)-Ia	aph(9)-Ia_2_CR628337	aph(9)-Ia	aph	Aminoglycoside		15467720	Enzymatic modification	curated
Aminoglycoside_aph(6)-Ia	aph(6)-Ia_2_Y00459	aph(6)-Ia	aph	Aminoglycoside	Streptomycin	unpublished	Enzymatic modification	Alternative name aphD, curated, strA
Aminoglycoside_aph(6)-Id	aph(6)-Id_1_M28829	aph(6)-Id	aph	Aminoglycoside	Streptomycin	2653965	Enzymatic modification	Alternative name strB, curated
Aminoglycoside_aph(6)-Id	aph(6)-Id_3_AB109805	aph(6)-Id	aph	Aminoglycoside	Streptomycin	14711528	Enzymatic modification	Alternative name strB, curated
Aminoglycoside_aph(6)-Id	aph(6)-Id_4_CP000971	aph(6)-Id	aph	Aminoglycoside	Streptomycin	18708504	Enzymatic modification	Alternative name strB, curated
Aminoglycoside_aph(6)-Id	aph(6)-Id_5_18676889	aph(6)-Id	aph	Aminoglycoside	Streptomycin	18676889	Enzymatic modification	Alternative name strB, curated
Aminoglycoside_aph(3'')-Ia	aph(3'')-Ia_2_AP009493	aph(3'')-Ia	aph	Aminoglycoside	Streptomycin	18310036	Enzymatic modification	Alternative name aphE, aphD2, curated
Aminoglycoside_aph(3'')-Ia	aph(3'')-Ia_3_M37378	aph(3'')-Ia	aph	Aminoglycoside	Streptomycin	2844130	Enzymatic modification	Alternative name aphE, aphD2, curated
Aminoglycoside_aph(3'')-Ib	aph(3'')-Ib_1_M28829	aph(3'')-Ib	aph	Aminoglycoside	Streptomycin	2653965	Enzymatic modification	Alternative name strA, curated, orfH
Aminoglycoside_aph(3'')-Ib	aph(3'')-Ib_3_AF321550	aph(3'')-Ib	aph	Aminoglycoside	Streptomycin	12029529	Enzymatic modification	Alternative name strA, curated, orfH
Aminoglycoside_aph(3'')-Ib	aph(3'')-Ib_4_AF313472	aph(3'')-Ib	aph	Aminoglycoside	Streptomycin	unpublished	Enzymatic modification	Alternative name strA, curated, orfH
Aminoglycoside_aadE-Cc	aadE-Cc_1_CP013733	aadE-Cc	aad	Aminoglycoside	Streptomycin	unpublished	Enzymatic modification	curated
Aminoglycoside_ant(2'')-Ia	ant(2'')-Ia_2_JF826500	ant(2'')-Ia	ant	Aminoglycoside	Gentamicin, Tobramycin	22271862	Enzymatic modification	curated
Aminoglycoside_ant(2'')-Ia	ant(2'')-Ia_3_X74412	ant(2'')-Ia	ant	Aminoglycoside	Gentamicin, Tobramycin	unpublished	Enzymatic modification	curated
Aminoglycoside_ant(2'')-Ia	ant(2'')-Ia_4_AF458082	ant(2'')-Ia	ant	Aminoglycoside	Gentamicin, Tobramycin	12384364	Enzymatic modification	curated
Aminoglycoside_ant(2'')-Ia	ant(2'')-Ia_5_AY139594	ant(2'')-Ia	ant	Aminoglycoside	Gentamicin, Tobramycin	19719593	Enzymatic modification	curated
Aminoglycoside_ant(2'')-Ia	ant(2'')-Ia_6_AJ871915	ant(2'')-Ia	ant	Aminoglycoside	Gentamicin, Tobramycin	unpublished	Enzymatic modification	curated
Aminoglycoside_ant(2'')-Ia	ant(2'')-Ia_7_DQ018384	ant(2'')-Ia	ant	Aminoglycoside	Gentamicin, Tobramycin	15837385	Enzymatic modification	curated
Aminoglycoside_ant(2'')-Ia	ant(2'')-Ia_8_AY920928	ant(2'')-Ia	ant	Aminoglycoside	Gentamicin, Tobramycin	16048994	Enzymatic modification	curated
Aminoglycoside_ant(2'')-Ia	ant(2'')-Ia_9_HM367610	ant(2'')-Ia	ant	Aminoglycoside	Gentamicin, Tobramycin	21873033	Enzymatic modification	curated
Aminoglycoside_ant(2'')-Ia	ant(2'')-Ia_10_HM367617	ant(2'')-Ia	ant	Aminoglycoside	Gentamicin, Tobramycin	21873033	Enzymatic modification	curated
Aminoglycoside_ant(2'')-Ia	ant(2'')-Ia_11_HM367620	ant(2'')-Ia	ant	Aminoglycoside	Gentamicin, Tobramycin	21873033	Enzymatic modification	curated
Aminoglycoside_ant(2'')-Ia	ant(2'')-Ia_12_HQ880250	ant(2'')-Ia	ant	Aminoglycoside	Gentamicin, Tobramycin	unpublished	Enzymatic modification	curated
Aminoglycoside_ant(2'')-Ia	ant(2'')-Ia_13_DQ176450	ant(2'')-Ia	ant	Aminoglycoside	Gentamicin, Tobramycin	16304199	Enzymatic modification	curated
Aminoglycoside_ant(2'')-Ia	ant(2'')-Ia_14_DQ266447	ant(2'')-Ia	ant	Aminoglycoside	Gentamicin, Tobramycin	unpublished	Enzymatic modification	curated
Aminoglycoside_ant(2'')-Ia	ant(2'')-Ia_15_EF205594	ant(2'')-Ia	ant	Aminoglycoside	Gentamicin, Tobramycin	unpublished	Enzymatic modification	curated
Aminoglycoside_ant(2'')-Ia	ant(2'')-Ia_16_HQ386848	ant(2'')-Ia	ant	Aminoglycoside	Gentamicin, Tobramycin	unpublished	Enzymatic modification	curated
Aminoglycoside_ant(2'')-Ia	ant(2'')-Ia_17_JTTZ01000034	ant(2'')-Ia	ant	Aminoglycoside	Gentamicin, Tobramycin	unpublished	Enzymatic modification	curated
Aminoglycoside_ant(2'')-Ia	ant(2'')-Ia_19_GQ466184	ant(2'')-Ia	ant	Aminoglycoside	Gentamicin, Tobramycin	unpublished	Enzymatic modification	curated
Aminoglycoside_ant(2'')-Ia	ant(2'')-Ia_20_AY139599	ant(2'')-Ia	ant	Aminoglycoside	Gentamicin, Tobramycin	19719593	Enzymatic modification	curated
Aminoglycoside_ant(2'')-Ia	ant(2'')-Ia_1_X04555	ant(2'')-Ia	ant	Aminoglycoside	Gentamicin, Tobramycin	3024112	Enzymatic modification	Alternative name aadB, curated
Aminoglycoside_aph(3')-VI	aph(3')-VI_1_KC170992	aph(3')-VI	aph	Aminoglycoside	Amikacin	23612200	Enzymatic modification	curated
Aminoglycoside_aph(3')-XV	aph(3')-XV_2_GQ626879	aph(3')-XV	aph	Aminoglycoside		20368407	Enzymatic modification	curated
Aminoglycoside_aph(3')-XV	aph(3')-XV_3_EU165039	aph(3')-XV	aph	Aminoglycoside		19049645	Enzymatic modification	curated
Aminoglycoside_aph(3')-IIIa	aph(3')-IIIa_1_AF330699	aph(3')-IIIa	aph	Aminoglycoside	Amikacin	11600397	Enzymatic modification	curated
Aminoglycoside_aph(3')-IIIa	aph(3')-IIIa_2_AJ490186	aph(3')-IIIa	aph	Aminoglycoside	Amikacin	unpublished	Enzymatic modification	curated
Aminoglycoside_aph(3')-IIIa	aph(3')-IIIa_3_AB247327	aph(3')-IIIa	aph	Aminoglycoside	Amikacin	17021204	Enzymatic modification	curated
Aminoglycoside_aph(3')-Va	aph(3')-Va_2_AB211959	aph(3')-Va	aph	Aminoglycoside		16506694	Enzymatic modification	curated
Aminoglycoside_aph(3')-Vb	aph(3')-Vb_2_AJ744850	aph(3')-Vb	aph	Aminoglycoside		unpublished	Enzymatic modification	curated
Aminoglycoside_aph(3')-IIa	aph(3')-IIa_2_V00618	aph(3')-IIa	aph	Aminoglycoside		6295884	Enzymatic modification	curated
Aminoglycoside_aph(3')-IIb	aph(3')-IIb_2_CP006832	aph(3')-IIb	aph	Aminoglycoside		24336371	Enzymatic modification	curated
Aminoglycoside_aph(3')-Ia	aph(3')-Ia_2_EU287476	aph(3')-Ia	aph	Aminoglycoside		21393370	Enzymatic modification	curated
Aminoglycoside_aph(3')-Ia	aph(3')-Ia_3_EF015636	aph(3')-Ia	aph	Aminoglycoside		17485180	Enzymatic modification	curated
Aminoglycoside_aph(3')-Ia	aph(3')-Ia_4_AF498082	aph(3')-Ia	aph	Aminoglycoside		unpublished	Enzymatic modification	curated
Aminoglycoside_aph(3')-Ia	aph(3')-Ia_5_AP004237	aph(3')-Ia	aph	Aminoglycoside		12029035	Enzymatic modification	curated
Aminoglycoside_aph(3')-Ia	aph(3')-Ia_6_L05392	aph(3')-Ia	aph	Aminoglycoside		1325061	Enzymatic modification	curated
Aminoglycoside_aph(3')-Ia	aph(3')-Ia_7_X62115	aph(3')-Ia	aph	Aminoglycoside		1662755	Enzymatic modification	curated
Aminoglycoside_aph(3')-Ia	aph(3')-Ia_8_Y00452	aph(3')-Ia	aph	Aminoglycoside		2823223	Enzymatic modification	curated
Aminoglycoside_aph(3')-Ia	aph(3')-Ia_9_EU722351	aph(3')-Ia	aph	Aminoglycoside		21235404	Enzymatic modification	curated
Aminoglycoside_aph(3')-Ia	aph(3')-Ia_10_EU855787	aph(3')-Ia	aph	Aminoglycoside		19075060	Enzymatic modification	curated
Aminoglycoside_aph(2'')-Ih	aph(2'')-Ih_1_KF652096	aph(2'')-Ih	aph	Aminoglycoside	Amikacin, Gentamicin, Tobramycin	unpublished	Enzymatic modification	curated
Aminoglycoside_aph(2'')-Ig	aph(2'')-Ig_1_CP004067	aph(2'')-Ig	aph	Aminoglycoside	Amikacin, Gentamicin, Tobramycin	23959310	Enzymatic modification	curated
Aminoglycoside_aph(2'')-If	aph(2'')-If_1_KF652097	aph(2'')-If	aph	Aminoglycoside	Amikacin, Gentamicin, Tobramycin	unpublished	Enzymatic modification	curated
Aminoglycoside_aph(2'')-If	aph(2'')-If_2_AY701528	aph(2'')-If	aph	Aminoglycoside	Amikacin, Gentamicin, Tobramycin	15917546	Enzymatic modification	curated
Aminoglycoside_aph(2'')-Ia	aph(2'')-Ia_2_AP009486	aph(2'')-Ia	aph	Aminoglycoside	Amikacin, Gentamicin, Tobramycin	19074389	Enzymatic modification	Bifunctional aac(6')-Ie-aph(2'')-Ia, curated
Aminoglycoside_aph(2'')-Ia	aph(2'')-Ia_3_AJ536195	aph(2'')-Ia	aph	Aminoglycoside	Amikacin, Gentamicin, Tobramycin	12716781	Enzymatic modification	Bifunctional aac(6')-Ie-aph(2'')-Ia, curated
Aminoglycoside_aph(2'')-Ib	aph(2'')-Ib_3_KF652098	aph(2'')-Ib	aph	Aminoglycoside	Amikacin, Gentamicin, Tobramycin	unpublished	Enzymatic modification	curated
Aminoglycoside_ant(6)-Ia	ant(6)-Ia_3_KF864551	ant(6)-Ia	ant	Aminoglycoside	Streptomycin	17395262	Enzymatic modification	Alternative name ant6, aadE, curated
Aminoglycoside_aac(2')-Ia	aac(2')-Ia_1_L06156	aac(2')-Ia	aac	Aminoglycoside	Gentamicin, Tobramycin	8407825	Enzymatic modification	curated
Aminoglycoside_aac(2')-Ib	aac(2')-Ib_1_U41471	aac(2')-Ib	aac	Aminoglycoside	Gentamicin, Tobramycin	8891143	Enzymatic modification	curated
Aminoglycoside_aac(2')-Ic	aac(2')-Ic_1_U72714	aac(2')-Ic	aac	Aminoglycoside	Gentamicin, Tobramycin	unpublished	Enzymatic modification	curated
Aminoglycoside_aac(2')-Id	aac(2')-Id_1_U72743	aac(2')-Id	aac	Aminoglycoside	Gentamicin, Tobramycin	unpublished	Enzymatic modification	curated
Aminoglycoside_aac(2')-Ie	aac(2')-Ie_1_NC011896	aac(2')-Ie	aac	Aminoglycoside	Gentamicin, Tobramycin	19881526	Enzymatic modification	curated
Aminoglycoside_aac(3)-I	aac(3)-I_1_AJ877225	aac(3)-I	aac	Aminoglycoside	Gentamicin	15995187	Enzymatic modification	curated
Aminoglycoside_aac(3)-Ia	aac(3)-Ia_1_X15852	aac(3)-Ia	aac	Aminoglycoside	Gentamicin	2549372	Enzymatic modification	curated
Aminoglycoside_aac(3)-Ib	aac(3)-Ib_1_L06157	aac(3)-Ib	aac	Aminoglycoside	Gentamicin	7486920	Enzymatic modification	curated
Aminoglycoside_aac(3)-Ib-aac(6')-Ib'	aac(3)-Ib-aac(6')-Ib'_1_AF355189	aac(3)-Ib-aac(6')-Ib'	aac	Aminoglycoside	Amikacin, Gentamicin, Tobramycin	11850242	Enzymatic modification	curated
Aminoglycoside_aac(3)-Ic	aac(3)-Ic_1_AJ511268	aac(3)-Ic	aac	Aminoglycoside	Gentamicin	12709352	Enzymatic modification	curated
Aminoglycoside_aac(3)-Id	aac(3)-Id_1_AB114632	aac(3)-Id	aac	Aminoglycoside	Gentamicin	15117923	Enzymatic modification	curated
Aminoglycoside_aac(3)-If	aac(3)-If_1_AY884051	aac(3)-If	aac	Aminoglycoside	Gentamicin	unpublished	Enzymatic modification	curated
Aminoglycoside_aac(3)-Ig	aac(3)-Ig_1_CP000282	aac(3)-Ig	aac	Aminoglycoside	Gentamicin	18516288	Enzymatic modification	curated
Aminoglycoside_aac(3)-Ih	aac(3)-Ih_1_CP000490	aac(3)-Ih	aac	Aminoglycoside	Gentamicin	unpublished	Enzymatic modification	curated
Aminoglycoside_aac(3)-Ii	aac(3)-Ii_1_CP000356	aac(3)-Ii	aac	Aminoglycoside	Gentamicin	19805210	Enzymatic modification	curated
Aminoglycoside_aac(3)-IIa	aac(3)-IIa_1_X51534	aac(3)-IIa	aac	Aminoglycoside	Gentamicin, Tobramycin	2552900	Enzymatic modification	curated
Aminoglycoside_aac(3)-IIb	aac(3)-IIb_1_M97172	aac(3)-IIb	aac	Aminoglycoside	Gentamicin, Tobramycin	1444303	Enzymatic modification	curated
Aminoglycoside_aac(3)-IIc	aac(3)-IIc_1_X54723	aac(3)-IIc	aac	Aminoglycoside	Gentamicin, Tobramycin	unpublished	Enzymatic modification	curated
Aminoglycoside_aac(3)-IId	aac(3)-IId_1_EU022314	aac(3)-IId	aac	Aminoglycoside	Gentamicin, Tobramycin	20185552	Enzymatic modification	curated
Aminoglycoside_aac(3)-IIe	aac(3)-IIe_1_EU022315	aac(3)-IIe	aac	Aminoglycoside	Gentamicin, Tobramycin	20185552	Enzymatic modification	curated
Aminoglycoside_aac(3)-IIIa	aac(3)-IIIa_1_X55652	aac(3)-IIIa	aac	Aminoglycoside	Gentamicin, Tobramycin	1649572	Enzymatic modification	curated
Aminoglycoside_aac(3)-IIIb	aac(3)-IIIb_1_L06160	aac(3)-IIIb	aac	Aminoglycoside	Gentamicin, Tobramycin	unpublished	Enzymatic modification	curated
Aminoglycoside_aac(3)-IIIc	aac(3)-IIIc_1_L06161	aac(3)-IIIc	aac	Aminoglycoside	Gentamicin, Tobramycin	unpublished	Enzymatic modification	curated
Aminoglycoside_aac(3)-IVa	aac(3)-IVa_1_X01385	aac(3)-IVa	aac	Aminoglycoside	Gentamicin, Tobramycin	6318050	Enzymatic modification	curated
Aminoglycoside_aac(3)-VIa	aac(3)-VIa_1_M88012	aac(3)-VIa	aac	Aminoglycoside	Gentamicin	8257126	Enzymatic modification	curated
Aminoglycoside_aac(3)-VIIa	aac(3)-VIIa_1_M22999	aac(3)-VIIa	aac	Aminoglycoside		2914849	Enzymatic modification	curated
Aminoglycoside_aac(3)-VIIIa	aac(3)-VIIIa_1_M55426	aac(3)-VIIIa	aac	Aminoglycoside		2060791	Enzymatic modification	curated
Aminoglycoside_aac(3)-IXa	aac(3)-IXa_1_M55427	aac(3)-IXa	aac	Aminoglycoside		2060791	Enzymatic modification	curated
Aminoglycoside_aac(3)-Xa	aac(3)-Xa_1_AB028210	aac(3)-Xa	aac	Aminoglycoside	Amikacin	unpublished	Enzymatic modification	curated
Aminoglycoside_aac(6')-Ia	aac(6')-Ia_1_M18967	aac(6')-Ia	aac	Aminoglycoside	Amikacin, Tobramycin	2826403	Enzymatic modification	Alternative name aacA1, curated
Aminoglycoside_aac(6')-Ib	aac(6')-Ib_1_M21682	aac(6')-Ib	aac	Aminoglycoside	Amikacin, Tobramycin	2841303	Enzymatic modification	Alternative name aacA4, aac(6')-4, curated
Aminoglycoside_aac(6')-Ic	aac(6')-Ic_1_M94066	aac(6')-Ic	aac	Aminoglycoside	Amikacin, Tobramycin	1354954	Enzymatic modification	curated
Aminoglycoside_aac(6')-If	aac(6')-If_1_X55353	aac(6')-If	aac	Aminoglycoside	Amikacin, Tobramycin	2069376	Enzymatic modification	curated
Aminoglycoside_aac(6')-Ig	aac(6')-Ig_1_L09246	aac(6')-Ig	aac	Aminoglycoside	Amikacin, Tobramycin	8257129	Enzymatic modification	curated
Aminoglycoside_aac(6')-Ih	aac(6')-Ih_1_L29044	aac(6')-Ih	aac	Aminoglycoside	Amikacin, Tobramycin	7810994	Enzymatic modification	curated
Aminoglycoside_aac(6')-Ij	aac(6')-Ij_1_L29045	aac(6')-Ij	aac	Aminoglycoside	Amikacin, Tobramycin	7810994	Enzymatic modification	curated
Aminoglycoside_aac(6')-Ik	aac(6')-Ik_1_L29510	aac(6')-Ik	aac	Aminoglycoside	Amikacin, Tobramycin	8001769	Enzymatic modification	curated
Aminoglycoside_aac(6')-Ip	aac(6')-Ip_1_Z54241	aac(6')-Ip	aac	Aminoglycoside	Amikacin, Tobramycin	9021185	Enzymatic modification	Alternative name aac(6')-Il, aacA16, curated
Aminoglycoside_aac(6')-Im	aac(6')-Im_1_AF337947	aac(6')-Im	aac	Aminoglycoside	Amikacin, Tobramycin	11557456	Enzymatic modification	curated
Aminoglycoside_aac(6')-Iq	aac(6')-Iq_1_AF047556	aac(6')-Iq	aac	Aminoglycoside	Amikacin, Tobramycin	9624504	Enzymatic modification	Alternative name aacA17, curated
Aminoglycoside_aac(6')-Ir	aac(6')-Ir_1_AF031326	aac(6')-Ir	aac	Aminoglycoside	Amikacin, Tobramycin	10188279	Enzymatic modification	curated
Aminoglycoside_aac(6')-Is	aac(6')-Is_1_AF031327	aac(6')-Is	aac	Aminoglycoside	Amikacin, Tobramycin	10188279	Enzymatic modification	curated
Aminoglycoside_aac(6')-It	aac(6')-It_1_AF031328	aac(6')-It	aac	Aminoglycoside	Amikacin, Tobramycin	10188279	Enzymatic modification	curated
Aminoglycoside_aac(6')-Iu	aac(6')-Iu_1_AF031329	aac(6')-Iu	aac	Aminoglycoside	Amikacin, Tobramycin	10188279	Enzymatic modification	curated
Aminoglycoside_aac(6')-Iv	aac(6')-Iv_1_AF031330	aac(6')-Iv	aac	Aminoglycoside	Amikacin, Tobramycin	10188279	Enzymatic modification	curated
Aminoglycoside_aac(6')-Iw	aac(6')-Iw_1_AF031331	aac(6')-Iw	aac	Aminoglycoside	Amikacin, Tobramycin	10188279	Enzymatic modification	curated
Aminoglycoside_aac(6')-Iz	aac(6')-Iz_1_AF140221	aac(6')-Iz	aac	Aminoglycoside	Amikacin, Tobramycin	10508008	Enzymatic modification	curated
Aminoglycoside_aac(6')-Iad	aac(6')-Iad_1_AB119105	aac(6')-Iad	aac	Aminoglycoside	Amikacin, Tobramycin	15155202	Enzymatic modification	curated
Aminoglycoside_aac(6')-Iae	aac(6')-Iae_1_AB104852	aac(6')-Iae	aac	Aminoglycoside	Amikacin, Tobramycin	16127047	Enzymatic modification	Alternative name aacA28, curated
Aminoglycoside_aac(6')-Iaf	aac(6')-Iaf_1_AB462903	aac(6')-Iaf	aac	Aminoglycoside	Amikacin, Tobramycin	19349516	Enzymatic modification	Alternative name aacA41, curated
Aminoglycoside_aac(6')-Iai	aac(6')-Iai_1_EU886977	aac(6')-Iai	aac	Aminoglycoside	Amikacin, Tobramycin	unpublished	Enzymatic modification	Alternative name aacA39, curated
Aminoglycoside_aac(6')-I30	aac(6')-I30_1_AY289608	aac(6')-I30	aac	Aminoglycoside	Amikacin, Tobramycin	15231768	Enzymatic modification	Alternative name aacA30, curated
Aminoglycoside_aac(6')-31	aac(6')-31_1_AM283489	aac(6')-31	aac	Aminoglycoside	Amikacin, Gentamicin, Tobramycin	17470660	Enzymatic modification	Alternative name aacA31, curated
Aminoglycoside_aac(6')-32	aac(6')-32_1_EF614235	aac(6')-32	aac	Aminoglycoside	Tobramycin	17938181	Enzymatic modification	curated, gentamicin; Alternative name aacA32, reduced susceptiblity to amikacin
Aminoglycoside_aac(6')-33	aac(6')-33_1_GQ337064	aac(6')-33	aac	Aminoglycoside	Amikacin, Tobramycin	19738007	Enzymatic modification	Alternative name aacA42, curated
Aminoglycoside_aac(6')-IIa	aac(6')-IIa_1_M29695	aac(6')-IIa	aac	Aminoglycoside	Gentamicin, Tobramycin	2515793	Enzymatic modification	curated
Aminoglycoside_aac(6')-IIb	aac(6')-IIb_1_L06163	aac(6')-IIb	aac	Aminoglycoside	Gentamicin, Tobramycin	unpublished	Enzymatic modification	curated
Aminoglycoside_aac(6')-IIc	aac(6')-IIc_1_NC_012555	aac(6')-IIc	aac	Aminoglycoside	Gentamicin, Tobramycin	19075060	Enzymatic modification	curated
Aminoglycoside_aac(6')-aph(2'')	aac(6')-aph(2'')_1_M13771	aac(6')-aph(2'')	aac	Aminoglycoside	Amikacin, Gentamicin, Tobramycin	3015884	Enzymatic modification	Alternative name aac(6')-bifunctional, aac(6')-Ie, aac(6')-Ie-aph(2'')-Ia, aacA-aphD, curated
Aminoglycoside_aac(6')-Isa	aac(6')-Isa_1_AB116646	aac(6')-Isa	aac	Aminoglycoside	Amikacin, Tobramycin	15625322	Enzymatic modification	curated
Aminoglycoside_aac(6')-Ib3	aac(6')-Ib3_1_X60321	aac(6')-Ib3	aac	Aminoglycoside	Amikacin, Tobramycin	1331747	Enzymatic modification	Alternative name aac(6')-Ib5, curated
Aminoglycoside_aacA43	aacA43_1_HQ247816	aacA43	aac	Aminoglycoside	Amikacin, Tobramycin	21422220	Enzymatic modification	curated
Aminoglycoside_ant(3'')-Ia	ant(3'')-Ia_1_X02340	ant(3'')-Ia	ant	Aminoglycoside	Streptomycin	8385262	Enzymatic modification	Alternative name aadA, aad(3')(9), aadA1, aadA1a, curated
Aminoglycoside_aadA1	aadA1_2_FJ591054	aadA1	aad	Aminoglycoside	Streptomycin	19243438	Enzymatic modification	Alternative name ant(3'')-Ia, curated
Aminoglycoside_aadA1	aadA1_3_JQ414041	aadA1	aad	Aminoglycoside	Streptomycin	23180481	Enzymatic modification	Alternative name ant(3'')-Ia, curated
Aminoglycoside_aadA1b	aadA1b_1_M95287	aadA1b	aad	Aminoglycoside	Streptomycin	10673049	Enzymatic modification	Alternative name aadA2, curated
Aminoglycoside_aadA1	aadA1_4_JQ480156	aadA1	aad	Aminoglycoside	Streptomycin	22486636	Enzymatic modification	Alternative name ant(3'')-Ia, curated
Aminoglycoside_aadA1	aadA1_5_JX185132	aadA1	aad	Aminoglycoside	Streptomycin	23934739	Enzymatic modification	Alternative name ant(3'')-Ia, curated
Aminoglycoside_aadA2	aadA2_2_JQ364967	aadA2	aad	Aminoglycoside	Streptomycin	22511964	Enzymatic modification	curated
Aminoglycoside_aadA3	aadA3_1_AF047479	aadA3	aad	Aminoglycoside	Streptomycin	10673049	Enzymatic modification	curated
Aminoglycoside_aadA4	aadA4_1_Z50802	aadA4	aad	Aminoglycoside	Streptomycin	10673049	Enzymatic modification	curated
Aminoglycoside_aadA5	aadA5_1_AF137361	aadA5	aad	Aminoglycoside	Streptomycin	10673049	Enzymatic modification	curated
Aminoglycoside_aadA6	aadA6_1_AF140629	aadA6	aad	Aminoglycoside	Streptomycin	10673049	Enzymatic modification	curated
Aminoglycoside_aadA7	aadA7_1_AF224733	aadA7	aad	Aminoglycoside	Streptomycin	10817710	Enzymatic modification	curated
Aminoglycoside_aadA8	aadA8_1_AF326210	aadA8	aad	Aminoglycoside	Streptomycin	11557503	Enzymatic modification	curated
Aminoglycoside_aadA8b	aadA8b_2_AM040708	aadA8b	aad	Aminoglycoside	Streptomycin	16291869	Enzymatic modification	curated
Aminoglycoside_aadA9	aadA9_1_AJ420072	aadA9	aad	Aminoglycoside	Streptomycin	12383729	Enzymatic modification	curated
Aminoglycoside_aadA10	aadA10_1_U37105	aadA10	aad	Aminoglycoside	Streptomycin	12121911	Enzymatic modification	curated
Aminoglycoside_aadA11	aadA11_1_AY144590	aadA11	aad	Aminoglycoside	Streptomycin	16451415	Enzymatic modification	curated
Aminoglycoside_aadA12	aadA12_1_AY665771	aadA12	aad	Aminoglycoside	Streptomycin	unpublished	Enzymatic modification	curated
Aminoglycoside_aadA13	aadA13_1_AY713504	aadA13	aad	Aminoglycoside	Streptomycin	unpublished	Enzymatic modification	curated
Aminoglycoside_aadA14	aadA14_1_AJ884726	aadA14	aad	Aminoglycoside	Streptomycin	15980396	Enzymatic modification	curated
Aminoglycoside_aadA15	aadA15_1_DQ393783	aadA15	aad	Aminoglycoside	Streptomycin	16816399	Enzymatic modification	curated
Aminoglycoside_aadA16	aadA16_1_EU675686	aadA16	aad	Aminoglycoside	Streptomycin	19008256	Enzymatic modification	curated
Aminoglycoside_aadA17	aadA17_1_FJ460181	aadA17	aad	Aminoglycoside	Streptomycin	22127350	Enzymatic modification	curated
Aminoglycoside_aadA21	aadA21_1_AY171244	aadA21	aad	Aminoglycoside	Streptomycin	12760885	Enzymatic modification	curated
Aminoglycoside_aadA22	aadA22_1_AM261837	aadA22	aad	Aminoglycoside	Streptomycin	17597002	Enzymatic modification	curated
Aminoglycoside_aadA23	aadA23_1_AJ809407	aadA23	aad	Aminoglycoside	Streptomycin	15761062	Enzymatic modification	curated
Aminoglycoside_aadA24	aadA24_1_AM711129	aadA24	aad	Aminoglycoside	Streptomycin	18571383	Enzymatic modification	curated
Aminoglycoside_ant(6)-Ia	ant(6)-Ia_2_KF421157	ant(6)-Ia	ant	Aminoglycoside	Streptomycin	24379302	Enzymatic modification	Alternative name ant6, aadE, curated
Aminoglycoside_aadD	aadD_1_AF181950	aadD	aad	Aminoglycoside	Amikacin, Tobramycin	10858352	Enzymatic modification	Alternative name ant(4')-Ia, curated
Aminoglycoside_aadK	aadK_1_M26879	aadK	aad	Aminoglycoside	Streptomycin	2550327	Enzymatic modification	curated
Aminoglycoside_ant(3'')-Ii-aac(6')-IId	ant(3'')-Ii-aac(6')-IId_1_AF453998	ant(3'')-Ii-aac(6')-IId	ant	Aminoglycoside	Gentamicin, Streptomycin, Tobramycin	11959575	Enzymatic modification	Alternative name ant(3'')-Ih-aac(6')-Iid, curated
Aminoglycoside_ant(4')-Ib	ant(4')-Ib_1_AJ506108	ant(4')-Ib	ant	Aminoglycoside	Amikacin, Tobramycin	12654668	Enzymatic modification	Alternative name aadA2, curated
Aminoglycoside_ant(4')-IIa	ant(4')-IIa_1_M98270	ant(4')-IIa	ant	Aminoglycoside	Amikacin, Tobramycin	8385262	Enzymatic modification	curated
Aminoglycoside_ant(4')-IIb	ant(4')-IIb_1_AY114142	ant(4')-IIb	ant	Aminoglycoside	Amikacin, Tobramycin	12709326	Enzymatic modification	curated
Aminoglycoside_ant(6)-Ia	ant(6)-Ia_1_AF330699	ant(6)-Ia	ant	Aminoglycoside	Streptomycin	11600397	Enzymatic modification	Alternative name ant6, aadE, curated
Aminoglycoside_ant(6)-Ib	ant(6)-Ib_1_FN594949	ant(6)-Ib	ant	Aminoglycoside	Streptomycin	20479200	Enzymatic modification	curated
Aminoglycoside_aph(2'')-Ib	aph(2'')-Ib_1_AF337947	aph(2'')-Ib	aph	Aminoglycoside	Amikacin, Gentamicin, Tobramycin	11557456	Enzymatic modification	curated
Aminoglycoside_aph(2'')-Ic	aph(2'')-Ic_1_U51479	aph(2'')-Ic	aph	Aminoglycoside	Amikacin, Gentamicin, Tobramycin	9055984	Enzymatic modification	curated
Aminoglycoside_aph(2'')-Id	aph(2'')-Id_1_AF016483	aph(2'')-Id	aph	Aminoglycoside	Amikacin, Gentamicin, Tobramycin	9593155	Enzymatic modification	curated
Aminoglycoside_aph(2'')-Ie	aph(2'')-Ie_1_AY743255	aph(2'')-Ie	aph	Aminoglycoside	Amikacin, Gentamicin, Tobramycin	16201926	Enzymatic modification	curated
Aminoglycoside_aph(3')-Ia	aph(3')-Ia_1_V00359	aph(3')-Ia	aph	Aminoglycoside		6270337	Enzymatic modification	curated
Aminoglycoside_aph(3')-Ib	aph(3')-Ib_1_M20305	aph(3')-Ib	aph	Aminoglycoside		2832861	Enzymatic modification	curated
Aminoglycoside_aph(3'')-Ic	aph(3'')-Ic_1_DQ336355	aph(3'')-Ic	aph	Aminoglycoside	Streptomycin	16954315	Enzymatic modification	curated
Aminoglycoside_aph(3')-Id	aph(3')-Id_1_Z48231	aph(3')-Id	aph	Aminoglycoside		2653965	Enzymatic modification	curated
Aminoglycoside_aph(3')-IIa	aph(3')-IIa_1_X57709	aph(3')-IIa	aph	Aminoglycoside		1664906	Enzymatic modification	curated
Aminoglycoside_aph(3')-IIb	aph(3')-IIb_1_X90856	aph(3')-IIb	aph	Aminoglycoside		8723476	Enzymatic modification	curated
Aminoglycoside_aph(3')-IIc	aph(3')-IIc_1_AM743169	aph(3')-IIc	aph	Aminoglycoside		18419807	Enzymatic modification	curated
Aminoglycoside_aph(3')-III	aph(3')-III_1_M26832	aph(3')-III	aph	Aminoglycoside	Amikacin	3937729	Enzymatic modification	curated
Aminoglycoside_aph(3')-IV	aph(3')-IV_1_X03364	aph(3')-IV	aph	Aminoglycoside		3006668	Enzymatic modification	curated
Aminoglycoside_aph(3')-Va	aph(3')-Va_1_K00432	aph(3')-Va	aph	Aminoglycoside		6310563	Enzymatic modification	curated
Aminoglycoside_aph(3')-Vb	aph(3')-Vb_1_M22126	aph(3')-Vb	aph	Aminoglycoside		2851496	Enzymatic modification	curated
Aminoglycoside_aph(3')-Vc	aph(3')-Vc_1_S81599	aph(3')-Vc	aph	Aminoglycoside		1663923	Enzymatic modification	curated
Aminoglycoside_aph(3')-VIa	aph(3')-VIa_1_X07753	aph(3')-VIa	aph	Aminoglycoside	Amikacin	2846986	Enzymatic modification	curated
Aminoglycoside_aph(3')-VIb	aph(3')-VIb_1_AJ627643	aph(3')-VIb	aph	Aminoglycoside	Amikacin	16048938	Enzymatic modification	curated
Aminoglycoside_aph(3')-VIIa	aph(3')-VIIa_1_M29953	aph(3')-VIIa	aph	Aminoglycoside	Amikacin	2550983	Enzymatic modification	curated
Aminoglycoside_aph(3')-VIII	aph(3')-VIII_1_ATGI01000028	aph(3')-VIII	aph	Aminoglycoside	Amikacin	27965516	Enzymatic modification	Intrinsic in Acinetobacter rudis, curated
Aminoglycoside_aph(3')-XV	aph(3')-XV_1_Y18050	aph(3')-XV	aph	Aminoglycoside		10390207	Enzymatic modification	curated
Aminoglycoside_aph(3'')-Ia	aph(3'')-Ia_1_X53527	aph(3'')-Ia	aph	Aminoglycoside	Streptomycin	2167474	Enzymatic modification	Alternative name aphE, aphD2, curated
Aminoglycoside_aph(4)-Ia	aph(4)-Ia_1_V01499	aph(4)-Ia	aph	Aminoglycoside		6314265	Enzymatic modification	Alternative name hph, curated
Aminoglycoside_aph(6)-Ia	aph(6)-Ia_1_AY971801	aph(6)-Ia	aph	Aminoglycoside	Streptomycin	unpublished	Enzymatic modification	Alternative name aphD, curated, strA
Aminoglycoside_aph(6)-Ib	aph(6)-Ib_1_X05648	aph(6)-Ib	aph	Aminoglycoside	Streptomycin	3039305	Enzymatic modification	Alternative name sph, curated
Aminoglycoside_aph(6)-Ic	aph(6)-Ic_1_X01702	aph(6)-Ic	aph	Aminoglycoside	Streptomycin	3889831	Enzymatic modification	Alternative name str, curated
Aminoglycoside_aph(9)-Ia	aph(9)-Ia_1_U94857	aph(9)-Ia	aph	Aminoglycoside		9174205	Enzymatic modification	curated
Aminoglycoside_aph(9)-Ib	aph(9)-Ib_1_U70376	aph(9)-Ib	aph	Aminoglycoside		unpublished	Enzymatic modification	curated
Aminoglycoside_rmtB2	rmtB2_1_JN968578	rmtB2	rmt	Aminoglycoside		unpublished	Target protection	Gentamicin, Suggested phenotype: Amikacin, Tobramycin, curated
Aminoglycoside_rmtF	rmtF_1_JQ808129	rmtF	rmt	Aminoglycoside	Amikacin, Gentamicin, Tobramycin	22547620	Target protection	curated
Aminoglycoside_rmtG	rmtG_1_JX486113	rmtG	rmt	Aminoglycoside	Amikacin, Gentamicin, Tobramycin	23459483	Target protection	curated
Aminoglycoside_rmtH	rmtH_1_KC544262	rmtH	rmt	Aminoglycoside	Amikacin, Gentamicin, Tobramycin	23478957	Target protection	curated
Aminoglycoside_armA	armA_1_AY220558	armA	arm	Aminoglycoside	Amikacin, Gentamicin, Tobramycin	12878520	Target protection	curated
Aminoglycoside_npmA	npmA_1_AB261016	npmA	npm	Aminoglycoside	Amikacin, Gentamicin, Tobramycin	17875999	Target protection	curated
Aminoglycoside_rmtA	rmtA_1_AB120321	rmtA	rmt	Aminoglycoside	Amikacin, Gentamicin, Tobramycin	14667745	Target protection	curated
Aminoglycoside_rmtB	rmtB_1_AB103506	rmtB	rmt	Aminoglycoside	Amikacin, Gentamicin, Tobramycin	14742200	Target protection	curated
Aminoglycoside_rmtC	rmtC_1_AB194779	rmtC	rmt	Aminoglycoside	Amikacin, Gentamicin, Tobramycin	16377684	Target protection	curated
Aminoglycoside_rmtD	rmtD_1_DQ914960	rmtD	rmt	Aminoglycoside	Amikacin, Gentamicin, Tobramycin	17158944	Target protection	curated
Aminoglycoside_rmtD2	rmtD2_1_HQ401565	rmtD2	rmt	Aminoglycoside	Amikacin, Gentamicin, Tobramycin	21078935	Target protection	curated
Aminoglycoside_rmtE	rmtE_1_GU201947	rmtE	rmt	Aminoglycoside	Amikacin, Gentamicin, Tobramycin	20368404	Target protection	curated
Aminoglycoside_ant(9)-Ia	ant(9)-Ia_1_X02588	ant(9)-Ia	ant	Aminoglycoside		2993813	Enzymatic modification	Alternative name aad(9), curated, spc
Multidrug_aac(6')-Ib-cr	aac(6')-Ib-cr_1_DQ303918	aac(6')-Ib-cr	aac	Multidrug	Amikacin, Ciprofloxacin, Tobramycin	unpublished	Enzymatic inactivation, Enzymatic modification	MIC of ciprofloxacin does not always increase above ECOFF PMID 16369542, curated
Multidrug_aac(6')-Ib-cr	aac(6')-Ib-cr_2_EF636461	aac(6')-Ib-cr	aac	Multidrug	Amikacin, Ciprofloxacin, Tobramycin	17938184	Enzymatic inactivation, Enzymatic modification	curated
Aminoglycoside_aph(3'')-Ib	aph(3'')-Ib_2_AF024602	aph(3'')-Ib	aph	Aminoglycoside	Streptomycin	9687410	Enzymatic modification	Alternative name strA, curated, orfH
Aminoglycoside_aph(3'')-Ib	aph(3'')-Ib_5_AF321551	aph(3'')-Ib	aph	Aminoglycoside	Streptomycin	12029529	Enzymatic modification	Alternative name strA, curated
Aminoglycoside_aph(6)-Id	aph(6)-Id_2_AF024602	aph(6)-Id	aph	Aminoglycoside	Streptomycin	8385262	Enzymatic modification	Alternative name strB, curated
Aminoglycoside_str	str_1_X92946	str	str	Aminoglycoside	Streptomycin	11735367	Enzymatic modification	curated
Aminoglycoside_str	str_2_FN435330	str	str	Aminoglycoside	Streptomycin	20399039	Enzymatic modification	curated
Aminoglycoside_str	str_3_AM932524	str	str	Aminoglycoside	Streptomycin	20558469	Enzymatic modification	curated
Aminoglycoside_aac(3)-IIIb	aac(3)-IIIb_2_LLLC01000048	aac(3)-IIIb	aac	Aminoglycoside	Gentamicin, Tobramycin	unpublished	Enzymatic modification	curated
Aminoglycoside_aac(3)-IIa	aac(3)-IIa_2_AY138987	aac(3)-IIa	aac	Aminoglycoside	Gentamicin, Tobramycin	12726770	Enzymatic modification	curated
Aminoglycoside_aac(3)-IIa	aac(3)-IIa_3_X13543	aac(3)-IIa	aac	Aminoglycoside	Gentamicin, Tobramycin	3892230	Enzymatic modification	curated
Aminoglycoside_aac(3)-IIa	aac(3)-IIa_4_L22613	aac(3)-IIa	aac	Aminoglycoside	Gentamicin, Tobramycin	8117265	Enzymatic modification	curated
Aminoglycoside_aac(3)-IIa	aac(3)-IIa_5_FJ012882	aac(3)-IIa	aac	Aminoglycoside	Gentamicin, Tobramycin	19055690	Enzymatic modification	curated
Aminoglycoside_aac(3)-IV	aac(3)-IV_1_DQ241380	aac(3)-IV	aac	Aminoglycoside	Gentamicin, Tobramycin	16331988	Enzymatic modification	curated
Aminoglycoside_aac(3)-VIa	aac(3)-VIa_2_NC_009838	aac(3)-VIa	aac	Aminoglycoside	Gentamicin	16940062	Enzymatic modification	curated
Aminoglycoside_aph(3')-Ib	aph(3')-Ib_2_AJ744860	aph(3')-Ib	aph	Aminoglycoside		15848226	Enzymatic modification	curated
Aminoglycoside_ant(9)-Ia	ant(9)-Ia_2_M69221	ant(9)-Ia	ant	Aminoglycoside		1659306	Enzymatic modification	Alternative name aad(9), curated, spc
Aminoglycoside_aadA24	aadA24_1_DQ677333	aadA24	aad	Aminoglycoside	Streptomycin	17650961	Enzymatic modification	curated
Aminoglycoside_aadA8b	aadA8b_1_AY139603	aadA8b	aad	Aminoglycoside	Streptomycin	19719593	Enzymatic modification	curated
Aminoglycoside_aadA2b	aadA2b_1_D43625	aadA2b	aad	Aminoglycoside	Streptomycin	85862590	Enzymatic modification	curated
Aminoglycoside_aac(6')-Ii	aac(6')-Ii_1_L12710	aac(6')-Ii	aac	Aminoglycoside	Amikacin, Tobramycin	8239603	Enzymatic modification	curated
Aminoglycoside_aac(3)-XI	aac(3)-XI_1_CTEG01000046	aac(3)-XI	aac	Aminoglycoside		unpublished	Enzymatic modification	curated
Aminoglycoside_aac(3)-VIII	aac(3)-VIII_1_AB211959	aac(3)-VIII	aac	Aminoglycoside		16506694	Enzymatic modification	curated
Aminoglycoside_aac(3)-VIII	aac(3)-VIII_2_AJ843080	aac(3)-VIII	aac	Aminoglycoside		15827636	Enzymatic modification	curated
Aminoglycoside_aac(3)-VIII	aac(3)-VIII_3_AJ748131	aac(3)-VIII	aac	Aminoglycoside		16258246	Enzymatic modification	curated
Aminoglycoside_kmr	kmr_1_ENA_ACB88605	kmr	kmr	Aminoglycoside	Amikacin, Gentamicin, Tobramycin	25733511	Target protection	curated
Beta-lactam_blaNDM-19	blaNDM-19_1_MF370080	blaNDM-19	blaNDM	Beta-lactam	Amoxicillin, Amoxicillin+Clavulanic acid, Ampicillin, Ampicillin+Clavulanic acid, Cefepime, Cefixime, Cefotaxime, Cefoxitin, Ceftazidime, Ertapenem, Imipenem, Meropenem, Piperacillin, Piperacillin+Tazobactam	Unpublished	Enzymatic inactivation	Subclass B1, curated
Beta-lactam_blaNDM-20	blaNDM-20_1_KY654092	blaNDM-20	blaNDM	Beta-lactam	Amoxicillin, Amoxicillin+Clavulanic acid, Ampicillin, Ampicillin+Clavulanic acid, Cefepime, Cefixime, Cefotaxime, Cefoxitin, Ceftazidime, Ertapenem, Imipenem, Meropenem, Piperacillin, Piperacillin+Tazobactam	29515538	Enzymatic inactivation	Subclass B1, curated
Beta-lactam_blaNDM-21	blaNDM-21_1_MG183694	blaNDM-21	blaNDM	Beta-lactam	Amoxicillin, Amoxicillin+Clavulanic acid, Ampicillin, Ampicillin+Clavulanic acid, Cefepime, Cefixime, Cefotaxime, Cefoxitin, Ceftazidime, Ertapenem, Imipenem, Meropenem, Piperacillin, Piperacillin+Tazobactam	Unpublished	Enzymatic inactivation	Subclass B1, curated
Beta-lactam_blaOXA-368	blaOXA-368_1_KT736121	blaOXA-368	blaOXA	Beta-lactam		Unpublished	Enzymatic inactivation	Class D;, curated
Beta-lactam_blaOXA-336	blaOXA-336_1_KF048907	blaOXA-336	blaOXA	Beta-lactam		25541711	Enzymatic inactivation	Class D;OXA-51-like;Natural in Acinetobacter baumannii;, curated
Beta-lactam_blaOXA-337	blaOXA-337_1_KF048908	blaOXA-337	blaOXA	Beta-lactam		25541711	Enzymatic inactivation	Class D;OXA-51-like;Natural in Acinetobacter baumannii;, curated
Beta-lactam_blaOXA-338	blaOXA-338_1_KF048909	blaOXA-338	blaOXA	Beta-lactam		25616788	Enzymatic inactivation	Class D;OXA-51-like;Natural in Acinetobacter baumannii;, curated
Beta-lactam_blaOXA-339	blaOXA-339_1_KF048911	blaOXA-339	blaOXA	Beta-lactam		25616788	Enzymatic inactivation	Class D;OXA-51-like;Natural in Acinetobacter baumannii;, curated
Beta-lactam_blaOXA-340	blaOXA-340_1_KF048912	blaOXA-340	blaOXA	Beta-lactam		25616788	Enzymatic inactivation	Class D;OXA-51-like;Natural in Acinetobacter baumannii;, curated
Beta-lactam_blaOXA-341	blaOXA-341_1_KF048913	blaOXA-341	blaOXA	Beta-lactam		25616788	Enzymatic inactivation	Class D;OXA-51-like;Natural in Acinetobacter baumannii;, curated
Beta-lactam_blaOXA-342	blaOXA-342_1_KF048915	blaOXA-342	blaOXA	Beta-lactam		25616788	Enzymatic inactivation	Class D;OXA-51-like;Natural in Acinetobacter baumannii;, curated
Beta-lactam_blaOXA-343	blaOXA-343_1_KF048916	blaOXA-343	blaOXA	Beta-lactam		25616788	Enzymatic inactivation	Class D;OXA-51-like;Natural in Acinetobacter baumannii;, curated
Beta-lactam_blaOXA-344	blaOXA-344_1_KF048917	blaOXA-344	blaOXA	Beta-lactam		25616788	Enzymatic inactivation	Class D;OXA-51-like;Natural in Acinetobacter baumannii;, curated
Beta-lactam_blaOXA-345	blaOXA-345_1_KF048918	blaOXA-345	blaOXA	Beta-lactam		25616788	Enzymatic inactivation	Class D;OXA-51-like;Natural in Acinetobacter baumannii;, curated
Beta-lactam_blaOXA-346	blaOXA-346_1_KF048919	blaOXA-346	blaOXA	Beta-lactam		25616788	Enzymatic inactivation	Class D;OXA-51-like;Natural in Acinetobacter baumannii;, curated
Beta-lactam_blaOXA-347	blaOXA-347_1_ACWG01000053	blaOXA-347	blaOXA	Beta-lactam		22845886	Enzymatic inactivation	Class D;Natural in Bacteroides spp.;, curated
Beta-lactam_blaOXA-361	blaOXA-361_1_KF460531	blaOXA-361	blaOXA	Beta-lactam		24288029	Enzymatic inactivation	Class D;OXA-134-like;Natural in Acinetobacter lwoffii;, curated
Beta-lactam_blaOXA-362	blaOXA-362_1_KF460532	blaOXA-362	blaOXA	Beta-lactam		24288029	Enzymatic inactivation	Class D;OXA-134-like;Natural in Acinetobacter lwoffii;, curated
Beta-lactam_blaOXA-363	blaOXA-363_1_KF460533	blaOXA-363	blaOXA	Beta-lactam		24288029	Enzymatic inactivation	Class D;OXA-134-like;Natural in Acinetobacter lwoffii;, curated
Beta-lactam_blaOXA-364	blaOXA-364_1_JX306689	blaOXA-364	blaOXA	Beta-lactam		Unpublished	Enzymatic inactivation	Class D;OXA-243-like;Natural in Achromobacter dolens;, curated
Beta-lactam_blaOXA-365	blaOXA-365_1_KF885217	blaOXA-365	blaOXA	Beta-lactam		24622099	Enzymatic inactivation	Class D;OXA-51-like;Natural in Acinetobacter baumannii;, curated
Beta-lactam_blaOXA-366	blaOXA-366_1_KP050485	blaOXA-366	blaOXA	Beta-lactam		Unpublished	Enzymatic inactivation	Class D;OXA-23-like;Natural in Acinetobacter baumannii;, curated
Beta-lactam_blaOXA-370	blaOXA-370_1_KJ488943	blaOXA-370	blaOXA	Beta-lactam	Piperacillin+Tazobactam	24709259	Enzymatic inactivation	Class D;OXA-48-like;, curated
Beta-lactam_blaOXA-373	blaOXA-373_1_HG931732	blaOXA-373	blaOXA	Beta-lactam		Unpublished	Enzymatic inactivation	Class D;OXA-211-like;Natural in Acinetobacter johnsonii;, curated
Beta-lactam_blaOXA-374	blaOXA-374_1_KF986255	blaOXA-374	blaOXA	Beta-lactam		28925528	Enzymatic inactivation	Class D;OXA-51-like;Natural in Acinetobacter baumannii;ISAba1 insertion into the promoter region is required for carbapenem resistance, curated
Beta-lactam_blaOXA-375	blaOXA-375_1_KF986256	blaOXA-375	blaOXA	Beta-lactam		28925528	Enzymatic inactivation	Class D;OXA-51-like;Natural in Acinetobacter baumannii;ISAba1 insertion into the promoter region is required for carbapenem resistance, curated
Beta-lactam_blaOXA-376	blaOXA-376_1_KF986257	blaOXA-376	blaOXA	Beta-lactam		28925528	Enzymatic inactivation	Class D;OXA-51-like;Natural in Acinetobacter baumannii;ISAba1 insertion into the promoter region is required for carbapenem resistance, curated
Beta-lactam_blaOXA-377	blaOXA-377_1_KF986258	blaOXA-377	blaOXA	Beta-lactam		28925528	Enzymatic inactivation	Class D;OXA-51-like;Natural in Acinetobacter baumannii;ISAba1 insertion into the promoter region is required for carbapenem resistance, curated
Beta-lactam_blaOXA-378	blaOXA-378_1_KF986259	blaOXA-378	blaOXA	Beta-lactam		28925528	Enzymatic inactivation	Class D;OXA-51-like;Natural in Acinetobacter baumannii;ISAba1 insertion into the promoter region is required for carbapenem resistance, curated
Beta-lactam_blaOXA-379	blaOXA-379_1_KF986260	blaOXA-379	blaOXA	Beta-lactam		28925528	Enzymatic inactivation	Class D;OXA-51-like;Natural in Acinetobacter baumannii;ISAba1 insertion into the promoter region is required for carbapenem resistance, curated
Beta-lactam_blaOXA-380	blaOXA-380_1_KF986261	blaOXA-380	blaOXA	Beta-lactam		28925528	Enzymatic inactivation	Class D;OXA-51-like;Natural in Acinetobacter baumannii;ISAba1 insertion into the promoter region is required for carbapenem resistance, curated
Beta-lactam_blaOXA-381	blaOXA-381_1_KJ135344	blaOXA-381	blaOXA	Beta-lactam		28925528	Enzymatic inactivation	Class D;OXA-51-like;Natural in Acinetobacter baumannii;ISAba1 insertion into the promoter region is required for carbapenem resistance, curated
Beta-lactam_blaOXA-382	blaOXA-382_1_KJ135345	blaOXA-382	blaOXA	Beta-lactam		28925528	Enzymatic inactivation	Class D;OXA-51-like;Natural in Acinetobacter baumannii;ISAba1 insertion into the promoter region is required for carbapenem resistance, curated
Beta-lactam_blaOXA-383	blaOXA-383_1_KF986262	blaOXA-383	blaOXA	Beta-lactam		28925528	Enzymatic inactivation	Class D;OXA-51-like;Natural in Acinetobacter baumannii;ISAba1 insertion into the promoter region is required for carbapenem resistance, curated
Beta-lactam_blaOXA-384	blaOXA-384_1_KF986263	blaOXA-384	blaOXA	Beta-lactam		28925528	Enzymatic inactivation	Class D;OXA-51-like;Natural in Acinetobacter baumannii;ISAba1 insertion into the promoter region is required for carbapenem resistance, curated
Beta-lactam_blaOXA-385	blaOXA-385_1_KF986253	blaOXA-385	blaOXA	Beta-lactam		28925528	Enzymatic inactivation	Class D;OXA-51-like;Natural in Acinetobacter baumannii;ISAba1 insertion into the promoter region is required for carbapenem resistance, curated
Beta-lactam_blaOXA-386	blaOXA-386_1_KF986254	blaOXA-386	blaOXA	Beta-lactam		28925528	Enzymatic inactivation	Class D;OXA-51-like;Natural in Acinetobacter baumannii;ISAba1 insertion into the promoter region is required for carbapenem resistance, curated
Beta-lactam_blaOXA-387	blaOXA-387_1_KJ173478	blaOXA-387	blaOXA	Beta-lactam		Unpublished	Enzymatic inactivation	Class D;OXA-51-like;Natural in Acinetobacter baumannii;, curated
Beta-lactam_blaOXA-388	blaOXA-388_1_KJ135343	blaOXA-388	blaOXA	Beta-lactam		28925528	Enzymatic inactivation	Class D;OXA-51-like;Natural in Acinetobacter baumannii;ISAba1 insertion into the promoter region is required for carbapenem resistance, curated
Beta-lactam_blaOXA-389	blaOXA-389_1_KJ135346	blaOXA-389	blaOXA	Beta-lactam		28925528	Enzymatic inactivation	Class D;OXA-51-like;Natural in Acinetobacter baumannii;ISAba1 insertion into the promoter region is required for carbapenem resistance, curated
Beta-lactam_blaOXA-390	blaOXA-390_1_KJ135342	blaOXA-390	blaOXA	Beta-lactam		28925528	Enzymatic inactivation	Class D;OXA-51-like;Natural in Acinetobacter baumannii;ISAba1 insertion into the promoter region is required for carbapenem resistance, curated
Beta-lactam_blaOXA-391	blaOXA-391_1_KJ427797	blaOXA-391	blaOXA	Beta-lactam		Unpublished	Enzymatic inactivation	Class D;OXA-51-like;Natural in Acinetobacter baumannii;, curated
Beta-lactam_blaOXA-392	blaOXA-392_1_AB901044	blaOXA-392	blaOXA	Beta-lactam		Unpublished	Enzymatic inactivation	Class D;OXA-1-like;, curated
Beta-lactam_blaOXA-395	blaOXA-395_1_AY306133	blaOXA-395	blaOXA	Beta-lactam	Amoxicillin, Ampicillin, Meropenem	15155197	Enzymatic inactivation	Class D;OXA-50-like;Natural in Pseudomonas aeruginosa;The enzyme has weak activity and confers decreased susceptibility but not resistance to the antimicrobials listed. Phenotype expressed in Pseudomonas aeruginosa but not in Escherichia coli., curated
Beta-lactam_blaOXA-396	blaOXA-396_1_AY306134	blaOXA-396	blaOXA	Beta-lactam	Amoxicillin, Ampicillin, Meropenem	15155197	Enzymatic inactivation	Class D;OXA-50-like;Natural in Pseudomonas aeruginosa;The enzyme has weak activity and confers decreased susceptibility but not resistance to the antimicrobials listed. Phenotype expressed in Pseudomonas aeruginosa but not in Escherichia coli., curated
Beta-lactam_blaOXA-397	blaOXA-397_1_KM087865	blaOXA-397	blaOXA	Beta-lactam		Unpublished	Enzymatic inactivation	Class D;OXA-58-like;Natural in Acinetobacter baumannii;, curated
Beta-lactam_blaOXA-398	blaOXA-398_1_KM087842	blaOXA-398	blaOXA	Beta-lactam		Unpublished	Enzymatic inactivation	Class D;OXA-23-like;Natural in Acinetobacter baumannii;, curated
Beta-lactam_blaOXA-400	blaOXA-400_1_KJ780078	blaOXA-400	blaOXA	Beta-lactam		Unpublished	Enzymatic inactivation	Class D;OXA-51-like;Natural in Acinetobacter baumannii;, curated
Beta-lactam_blaOXA-401	blaOXA-401_1_KJ780076	blaOXA-401	blaOXA	Beta-lactam		Unpublished	Enzymatic inactivation	Class D;OXA-51-like;Natural in Acinetobacter baumannii;, curated
Beta-lactam_blaOXA-402	blaOXA-402_1_JX865391	blaOXA-402	blaOXA	Beta-lactam		23264451	Enzymatic inactivation	Class D;OXA-51-like;Natural in Acinetobacter baumannii;, curated
Beta-lactam_blaOXA-403	blaOXA-403_1_KJ920337	blaOXA-403	blaOXA	Beta-lactam		Unpublished	Enzymatic inactivation	Class D;OXA-51-like;Natural in Acinetobacter baumannii;, curated
Beta-lactam_blaOXA-404	blaOXA-404_1_KJ920338	blaOXA-404	blaOXA	Beta-lactam		Unpublished	Enzymatic inactivation	Class D;OXA-51-like;Natural in Acinetobacter baumannii;, curated
Beta-lactam_blaOXA-405	blaOXA-405_1_KM589641	blaOXA-405	blaOXA	Beta-lactam	Amoxicillin, Amoxicillin+Clavulanic acid, Ampicillin, Ampicillin+Clavulanic acid, Aztreonam, Cefepime, Cefotaxime, Ceftazidime, Piperacillin, Piperacillin+Tazobactam	25870062	Enzymatic inactivation	Class D;OXA-48-like;, curated
Beta-lactam_blaOXA-406	blaOXA-406_1_KJ584915	blaOXA-406	blaOXA	Beta-lactam		25616788	Enzymatic inactivation	Class D;OXA-51-like;Natural in Acinetobacter baumannii;, curated
Beta-lactam_blaOXA-407	blaOXA-407_1_KJ584916	blaOXA-407	blaOXA	Beta-lactam		25616788	Enzymatic inactivation	Class D;OXA-51-like;Natural in Acinetobacter baumannii;, curated
Beta-lactam_blaOXA-408	blaOXA-408_1_KJ584917	blaOXA-408	blaOXA	Beta-lactam		25616788	Enzymatic inactivation	Class D;OXA-51-like;Natural in Acinetobacter baumannii;, curated
Beta-lactam_blaOXA-409	blaOXA-409_1_KJ584918	blaOXA-409	blaOXA	Beta-lactam		25616788	Enzymatic inactivation	Class D;OXA-51-like;Natural in Acinetobacter baumannii;, curated
Beta-lactam_blaOXA-410	blaOXA-410_1_KJ584919	blaOXA-410	blaOXA	Beta-lactam		25616788	Enzymatic inactivation	Class D;OXA-51-like;Natural in Acinetobacter baumannii;, curated
Beta-lactam_blaOXA-411	blaOXA-411_1_KJ584920	blaOXA-411	blaOXA	Beta-lactam		25616788	Enzymatic inactivation	Class D;OXA-51-like;Natural in Acinetobacter baumannii;, curated
Beta-lactam_blaOXA-412	blaOXA-412_1_KJ584921	blaOXA-412	blaOXA	Beta-lactam		25616788	Enzymatic inactivation	Class D;OXA-51-like;Natural in Acinetobacter baumannii;, curated
Beta-lactam_blaOXA-413	blaOXA-413_1_KJ584922	blaOXA-413	blaOXA	Beta-lactam		25616788	Enzymatic inactivation	Class D;OXA-51-like;Natural in Acinetobacter baumannii;, curated
Beta-lactam_blaOXA-414	blaOXA-414_1_KJ584914	blaOXA-414	blaOXA	Beta-lactam		25616788	Enzymatic inactivation	Class D;OXA-51-like;Natural in Acinetobacter baumannii;, curated
Beta-lactam_blaOXA-415	blaOXA-415_1_KJ865754	blaOXA-415	blaOXA	Beta-lactam		Unpublished	Enzymatic inactivation	Class D;OXA-2-like;, curated
Beta-lactam_blaOXA-416	blaOXA-416_1_KP264119	blaOXA-416	blaOXA	Beta-lactam	Amoxicillin, Ampicillin, Imipenem, Ticarcillin	25766005	Enzymatic inactivation	Class D;OXA-48-like;Natural in Shewanella xiamenensis;, curated
Beta-lactam_blaOXA-417	blaOXA-417_1_KM220587	blaOXA-417	blaOXA	Beta-lactam		Unpublished	Enzymatic inactivation	Class D;OXA-213-like;Natural in Acinetobacter calcoaceticus;, curated
Beta-lactam_blaOXA-418	blaOXA-418_1_KJ997966	blaOXA-418	blaOXA	Beta-lactam		Unpublished	Enzymatic inactivation	Class D;OXA-228-like;Natural in Acinetobacter bereziniae;, curated
Beta-lactam_blaOXA-420	blaOXA-420_1_AB983359	blaOXA-420	blaOXA	Beta-lactam		Unpublished	Enzymatic inactivation	Class D;OXA-58-like;Natural in Acinetobacter baumannii;, curated
Beta-lactam_blaOXA-421	blaOXA-421_1_KM401566	blaOXA-421	blaOXA	Beta-lactam		25428154	Enzymatic inactivation	Class D;OXA-213-like;Natural in Acinetobacter pittii;, curated
Beta-lactam_blaOXA-422	blaOXA-422_1_KM433671	blaOXA-422	blaOXA	Beta-lactam		Unpublished	Enzymatic inactivation	Class D;OXA-23-like;Natural in Acinetobacter baumannii;, curated
Beta-lactam_blaOXA-423	blaOXA-423_1_KM433672	blaOXA-423	blaOXA	Beta-lactam		Unpublished	Enzymatic inactivation	Class D;OXA-23-like;Natural in Acinetobacter baumannii;, curated
Beta-lactam_blaOXA-424	blaOXA-424_1_KM588352	blaOXA-424	blaOXA	Beta-lactam		25487793	Enzymatic inactivation	Class D;OXA-51-like;Natural in Acinetobacter baumannii;, curated
Beta-lactam_blaOXA-425	blaOXA-425_1_KM588353	blaOXA-425	blaOXA	Beta-lactam		25487793	Enzymatic inactivation	Class D;OXA-51-like;Natural in Acinetobacter baumannii;, curated
Beta-lactam_blaOXA-426	blaOXA-426_1_KM588354	blaOXA-426	blaOXA	Beta-lactam		25487793	Enzymatic inactivation	Class D;OXA-51-like;Natural in Acinetobacter baumannii;, curated
Beta-lactam_blaOXA-429	blaOXA-429_1_KM979376	blaOXA-429	blaOXA	Beta-lactam		28925528	Enzymatic inactivation	Class D;OXA-51-like;Natural in Acinetobacter baumannii;ISAba1 insertion into the promoter region is required for carbapenem resistance, curated
Beta-lactam_blaOXA-430	blaOXA-430_1_KM979377	blaOXA-430	blaOXA	Beta-lactam		28925528	Enzymatic inactivation	Class D;OXA-51-like;Natural in Acinetobacter baumannii;ISAba1 insertion into the promoter region is required for carbapenem resistance, curated
Beta-lactam_blaOXA-431	blaOXA-431_1_KM979378	blaOXA-431	blaOXA	Beta-lactam		28925528	Enzymatic inactivation	Class D;OXA-51-like;Natural in Acinetobacter baumannii;ISAba1 insertion into the promoter region is required for carbapenem resistance, curated
Beta-lactam_blaOXA-432	blaOXA-432_1_KM979379	blaOXA-432	blaOXA	Beta-lactam		28925528	Enzymatic inactivation	Class D;OXA-51-like;Natural in Acinetobacter baumannii;ISAba1 insertion into the promoter region is required for carbapenem resistance, curated
Beta-lactam_blaOXA-433	blaOXA-433_1_KM979380	blaOXA-433	blaOXA	Beta-lactam		28925528	Enzymatic inactivation	Class D;OXA-51-like;Natural in Acinetobacter baumannii;ISAba1 insertion into the promoter region is required for carbapenem resistance, curated
Beta-lactam_blaOXA-435	blaOXA-435_1_KP144324	blaOXA-435	blaOXA	Beta-lactam		Unpublished	Enzymatic inactivation	Class D;OXA-23-like;Natural in Acinetobacter baumannii;, curated
Beta-lactam_blaOXA-436	blaOXA-436_1_KT959105	blaOXA-436	blaOXA	Beta-lactam		Unpublished	Enzymatic inactivation	Class D;OXA-48-like;, curated
Beta-lactam_blaOXA-437	blaOXA-437_1_KP410856	blaOXA-437	blaOXA	Beta-lactam		Unpublished	Enzymatic inactivation	Class D;OXA-24-like;Natural in Acinetobacter baumannii;, curated
Beta-lactam_blaOXA-438	blaOXA-438_1_KP410734	blaOXA-438	blaOXA	Beta-lactam		Unpublished	Enzymatic inactivation	Class D;OXA-48-like;, curated
Beta-lactam_blaOXA-439	blaOXA-439_1_KP727573	blaOXA-439	blaOXA	Beta-lactam		Unpublished	Enzymatic inactivation	Class D;OXA-48-like;, curated
Beta-lactam_blaOXA-440	blaOXA-440_1_KP727574	blaOXA-440	blaOXA	Beta-lactam		Unpublished	Enzymatic inactivation	Class D;OXA-23-like;Natural in Acinetobacter baumannii;, curated
Beta-lactam_blaOXA-441	blaOXA-441_1_JX865394	blaOXA-441	blaOXA	Beta-lactam		23264451	Enzymatic inactivation	Class D;OXA-51-like;Natural in Acinetobacter baumannii;, curated
Beta-lactam_blaOXA-442	blaOXA-442_1_KP844571	blaOXA-442	blaOXA	Beta-lactam		Unpublished	Enzymatic inactivation	Class D;OXA-51-like;Natural in Acinetobacter baumannii;, curated
Beta-lactam_blaOXA-443	blaOXA-443_1_LC030178	blaOXA-443	blaOXA	Beta-lactam		25953190	Enzymatic inactivation	Class D;OXA-22-like;Natural in Ralstonia mannitolilytica;, curated
Beta-lactam_blaOXA-444	blaOXA-444_1_CP010800	blaOXA-444	blaOXA	Beta-lactam		25953190	Enzymatic inactivation	Class D;OXA-60-like;Natural in Ralstonia mannitolilytica;, curated
Beta-lactam_blaOXA-450	blaOXA-450_1_KR061502	blaOXA-450	blaOXA	Beta-lactam		Unpublished	Enzymatic inactivation	Class D;OXA-61-like;Natural in Campylobacter coli;, curated
Beta-lactam_blaOXA-451	blaOXA-451_1_KR061504	blaOXA-451	blaOXA	Beta-lactam		Unpublished	Enzymatic inactivation	Class D;OXA-61-like;Natural in Campylobacter jejuni;, curated
Beta-lactam_blaOXA-452	blaOXA-452_1_KR061505	blaOXA-452	blaOXA	Beta-lactam		Unpublished	Enzymatic inactivation	Class D;OXA-61-like;Natural in Campylobacter jejuni;, curated
Beta-lactam_blaOXA-453	blaOXA-453_1_KR061507	blaOXA-453	blaOXA	Beta-lactam		Unpublished	Enzymatic inactivation	Class D;OXA-61-like;Natural in Campylobacter jejuni;, curated
Beta-lactam_blaOXA-454	blaOXA-454_1_LC037981	blaOXA-454	blaOXA	Beta-lactam		Unpublished	Enzymatic inactivation	Class D;OXA-10-like;Natural in Delftia acidovorans;, curated
Beta-lactam_blaOXA-455	blaOXA-455_1_KP903885	blaOXA-455	blaOXA	Beta-lactam		Unpublished	Enzymatic inactivation	Class D;OXA-243-like;Natural in Achromobacter insuavis;, curated
Beta-lactam_blaOXA-457	blaOXA-457_1_KP903887	blaOXA-457	blaOXA	Beta-lactam		Unpublished	Enzymatic inactivation	Class D;OXA-243-like;Natural in Achromobacter insuavis;Alternative name blaOXA-456;, curated
Beta-lactam_blaOXA-458	blaOXA-458_1_KP903888	blaOXA-458	blaOXA	Beta-lactam		Unpublished	Enzymatic inactivation	Class D;OXA-243-like;Natural in Achromobacter sp. 2015clin4ach;, curated
Beta-lactam_blaOXA-459	blaOXA-459_1_KP903889	blaOXA-459	blaOXA	Beta-lactam		Unpublished	Enzymatic inactivation	Class D;OXA-243-like;Natural in Achromobacter insuavis;, curated
Beta-lactam_blaOXA-460	blaOXA-460_1_KR061508	blaOXA-460	blaOXA	Beta-lactam		Unpublished	Enzymatic inactivation	Class D;OXA-61-like;Natural in Campylobacter coli;, curated
Beta-lactam_blaOXA-461	blaOXA-461_1_KR061509	blaOXA-461	blaOXA	Beta-lactam		Unpublished	Enzymatic inactivation	Class D;OXA-61-like;Natural in Campylobacter jejuni;, curated
Beta-lactam_blaOXA-464	blaOXA-464_1_KU721146	blaOXA-464	blaOXA	Beta-lactam		Unpublished	Enzymatic inactivation	Class D;OXA-464-like;Natural in Arcobacter butzleri;, curated
Beta-lactam_blaOXA-470	blaOXA-470_1_KR182163	blaOXA-470	blaOXA	Beta-lactam		26315325	Enzymatic inactivation	Class D;OXA-63-like;Natural in Brachyspira pilosicoli;, curated
Beta-lactam_blaOXA-471	blaOXA-471_1_EU086833	blaOXA-471	blaOXA	Beta-lactam		18719182	Enzymatic inactivation	Class D;OXA-63-like;Natural in Brachyspira pilosicoli;, curated
Beta-lactam_blaOXA-472	blaOXA-472_1_KR182165	blaOXA-472	blaOXA	Beta-lactam		26315325	Enzymatic inactivation	Class D;OXA-63-like;Natural in Brachyspira pilosicoli;, curated
Beta-lactam_blaOXA-473	blaOXA-473_1_KR182166	blaOXA-473	blaOXA	Beta-lactam		26315325	Enzymatic inactivation	Class D;OXA-63-like;Natural in Brachyspira pilosicoli;, curated
Beta-lactam_blaOXA-474	blaOXA-474_1_KR182167	blaOXA-474	blaOXA	Beta-lactam		26315325	Enzymatic inactivation	Class D;OXA-63-like;Natural in Brachyspira pilosicoli;, curated
Beta-lactam_blaOXA-475	blaOXA-475_1_KR182168	blaOXA-475	blaOXA	Beta-lactam		26315325	Enzymatic inactivation	Class D;OXA-63-like;Natural in Brachyspira pilosicoli;, curated
Beta-lactam_blaOXA-476	blaOXA-476_1_KR182169	blaOXA-476	blaOXA	Beta-lactam		26315325	Enzymatic inactivation	Class D;OXA-63-like;Natural in Brachyspira pilosicoli;, curated
Beta-lactam_blaOXA-477	blaOXA-477_1_KR182170	blaOXA-477	blaOXA	Beta-lactam		26315325	Enzymatic inactivation	Class D;OXA-63-like;Natural in Brachyspira pilosicoli;, curated
Beta-lactam_blaOXA-478	blaOXA-478_1_KR182171	blaOXA-478	blaOXA	Beta-lactam		26315325	Enzymatic inactivation	Class D;OXA-63-like;Natural in Brachyspira pilosicoli;, curated
Beta-lactam_blaOXA-479	blaOXA-479_1_KR182172	blaOXA-479	blaOXA	Beta-lactam		26315325	Enzymatic inactivation	Class D;OXA-63-like;Natural in Brachyspira pilosicoli;, curated
Beta-lactam_blaOXA-480	blaOXA-480_1_KR872296	blaOXA-480	blaOXA	Beta-lactam		Unpublished	Enzymatic inactivation	Class D;OXA-51-like;Natural in Acinetobacter baumannii;, curated
Beta-lactam_blaOXA-482	blaOXA-482_1_KP264124	blaOXA-482	blaOXA	Beta-lactam		Unpublished	Enzymatic inactivation	Class D;OXA-23-like;, curated
Beta-lactam_blaOXA-483	blaOXA-483_1_KP264125	blaOXA-483	blaOXA	Beta-lactam		Unpublished	Enzymatic inactivation	Class D;OXA-23-like;, curated
Beta-lactam_blaOXA-484	blaOXA-484_1_KR401105	blaOXA-484	blaOXA	Beta-lactam		Unpublished	Enzymatic inactivation	Class D;OXA-48-like;, curated
Beta-lactam_blaOXA-485	blaOXA-485_1_LLNM01000004	blaOXA-485	blaOXA	Beta-lactam		26604259	Enzymatic inactivation	Class D;OXA-50-like;Natural in Pseudomonas aeruginosa;, curated
Beta-lactam_blaOXA-486	blaOXA-486_1_AY597426	blaOXA-486	blaOXA	Beta-lactam		16120476	Enzymatic inactivation	Class D;OXA-50-like;Natural in Pseudomonas aeruginosa;Alternative name poxB8;, curated
Beta-lactam_blaOXA-488	blaOXA-488_1_CP017969	blaOXA-488	blaOXA	Beta-lactam		Unpublished	Enzymatic inactivation	Class D;OXA-50-like;Natural in Pseudomonas aeruginosa;, curated
Beta-lactam_blaOXA-489	blaOXA-489_1_CP013733	blaOXA-489	blaOXA	Beta-lactam		Unpublished	Enzymatic inactivation	Class D;OXA-61-like;Natural in Campylobacter coli;, curated
Beta-lactam_blaOXA-490	blaOXA-490_1_KU721147	blaOXA-490	blaOXA	Beta-lactam		Unpublished	Enzymatic inactivation	Class D;OXA-464-like;Natural in Arcobacter butzleri;, curated
Beta-lactam_blaOXA-491	blaOXA-491_1_KU721148	blaOXA-491	blaOXA	Beta-lactam		Unpublished	Enzymatic inactivation	Class D;OXA-464-like;Natural in Arcobacter butzleri;, curated
Beta-lactam_blaOXA-493	blaOXA-493_1_KU739135	blaOXA-493	blaOXA	Beta-lactam		Unpublished	Enzymatic inactivation	Class D;OXA-493-like;Natural in Campylobacter lari;, curated
Beta-lactam_blaOXA-494	blaOXA-494_1_AY597430	blaOXA-494	blaOXA	Beta-lactam		16120476	Enzymatic inactivation	Class D;OXA-50-like;Natural in Pseudomonas aeruginosa;Alternative name poxB12;, curated
Beta-lactam_blaOXA-496	blaOXA-496_1_KT200608	blaOXA-496	blaOXA	Beta-lactam		Unpublished	Enzymatic inactivation	Class D;OXA-134-like;Natural in Acinetobacter lwoffii;, curated
Beta-lactam_blaOXA-497	blaOXA-497_1_LKJZ01000136	blaOXA-497	blaOXA	Beta-lactam		26824353	Enzymatic inactivation	Class D;OXA-51-like;Natural in Acinetobacter baumannii;, curated
Beta-lactam_blaOXA-499	blaOXA-499_1_KT964029	blaOXA-499	blaOXA	Beta-lactam		Unpublished	Enzymatic inactivation	Class D;OXA-143-like;Natural in Acinetobacter pittii;, curated
Beta-lactam_blaOXA-500	blaOXA-500_1_JMNQ01000002	blaOXA-500	blaOXA	Beta-lactam		Unpublished	Enzymatic inactivation	Class D;OXA-213-like;Natural in Acinetobacter baumannii 1451147;, curated
Beta-lactam_blaOXA-501	blaOXA-501_1_KU167110	blaOXA-501	blaOXA	Beta-lactam		Unpublished	Enzymatic inactivation	Class D;OXA-213-like;Natural in Acinetobacter pittii;, curated
Beta-lactam_blaOXA-502	blaOXA-502_1_KU167111	blaOXA-502	blaOXA	Beta-lactam		Unpublished	Enzymatic inactivation	Class D;OXA-213-like;Natural in Acinetobacter pittii;, curated
Beta-lactam_blaOXA-503	blaOXA-503_1_KU167109	blaOXA-503	blaOXA	Beta-lactam		Unpublished	Enzymatic inactivation	Class D;OXA-213-like;Natural in Acinetobacter pittii;, curated
Beta-lactam_blaOXA-505	blaOXA-505_1_KU531433	blaOXA-505	blaOXA	Beta-lactam		Unpublished	Enzymatic inactivation	Class D;OXA-48-like;, curated
Beta-lactam_blaOXA-506	blaOXA-506_1_KU571454	blaOXA-506	blaOXA	Beta-lactam		Unpublished	Enzymatic inactivation	Class D;OXA-213-like;Natural in Acinetobacter pittii;, curated
Beta-lactam_blaOXA-507	blaOXA-507_1_KU551305	blaOXA-507	blaOXA	Beta-lactam		Unpublished	Enzymatic inactivation	Class D;OXA-51-like;Natural in Acinetobacter baumannii;, curated
Beta-lactam_blaOXA-508	blaOXA-508_1_KU596972	blaOXA-508	blaOXA	Beta-lactam		Unpublished	Enzymatic inactivation	Class D;OXA-51-like;Natural in Acinetobacter baumannii;, curated
Beta-lactam_blaOXA-509	blaOXA-509_1_KU692025	blaOXA-509	blaOXA	Beta-lactam		Unpublished	Enzymatic inactivation	Class D;OXA-51-like;Natural in Acinetobacter baumannii;, curated
Beta-lactam_blaOXA-510	blaOXA-510_1_JX865393	blaOXA-510	blaOXA	Beta-lactam		23264451	Enzymatic inactivation	Class D;OXA-51-like;Natural in Acinetobacter baumannii;, curated
Beta-lactam_blaOXA-511	blaOXA-511_1_KU710720	blaOXA-511	blaOXA	Beta-lactam		Unpublished	Enzymatic inactivation	Class D;OXA-51-like;Natural in Acinetobacter baumannii;, curated
Beta-lactam_blaOXA-512	blaOXA-512_1_KU726870	blaOXA-512	blaOXA	Beta-lactam		Unpublished	Enzymatic inactivation	Class D;OXA-58-like;Natural in Acinetobacter baumannii;, curated
Beta-lactam_blaOXA-513	blaOXA-513_1_KU323972	blaOXA-513	blaOXA	Beta-lactam		26778615	Enzymatic inactivation	Class D;OXA-243-like;Natural in Achromobacter insuavis;, curated
Beta-lactam_blaOXA-514	blaOXA-514_1_KU866382	blaOXA-514	blaOXA	Beta-lactam		27855066	Enzymatic inactivation	Class D;OXA-48-like;Natural in Shewanella sp. 10A;, curated
Beta-lactam_blaOXA-515	blaOXA-515_1_KU866383	blaOXA-515	blaOXA	Beta-lactam		27855066	Enzymatic inactivation	Class D;OXA-48-like;Natural in Shewanella sp. W17;, curated
Beta-lactam_blaOXA-516	blaOXA-516_1_KU871391	blaOXA-516	blaOXA	Beta-lactam		Unpublished	Enzymatic inactivation	Class D;OXA-51-like;Natural in Acinetobacter baumannii;, curated
Beta-lactam_blaOXA-517	blaOXA-517_1_KU878974	blaOXA-517	blaOXA	Beta-lactam		Unpublished	Enzymatic inactivation	Class D;OXA-48-like;, curated
Beta-lactam_blaOXA-519	blaOXA-519_1_KX349732	blaOXA-519	blaOXA	Beta-lactam	Amoxicillin, Amoxicillin+Clavulanic acid, Ampicillin, Ampicillin+Clavulanic acid, Ertapenem, Meropenem, Piperacillin, Piperacillin+Tazobactam, Temocillin	29866857	Enzymatic inactivation	Class D;OXA-48-like;, curated
Beta-lactam_blaOXA-520	blaOXA-520_1_KX388630	blaOXA-520	blaOXA	Beta-lactam		Unpublished	Enzymatic inactivation	Class D;OXA-10-like;, curated
Beta-lactam_blaOXA-521	blaOXA-521_1_KX462701	blaOXA-521	blaOXA	Beta-lactam		Unpublished	Enzymatic inactivation	Class D;OXA-51-like;Natural in Acinetobacter baumannii;, curated
Beta-lactam_blaOXA-522	blaOXA-522_1_KX599408	blaOXA-522	blaOXA	Beta-lactam		Unpublished	Enzymatic inactivation	Class D;OXA-213-like;Natural in Acinetobacter sp. MRSN7664;, curated
Beta-lactam_blaOXA-523	blaOXA-523_1_KX599401	blaOXA-523	blaOXA	Beta-lactam		Unpublished	Enzymatic inactivation	Class D;OXA-51-like;Natural in Acinetobacter baumannii;, curated
Beta-lactam_blaOXA-524	blaOXA-524_1_KX599402	blaOXA-524	blaOXA	Beta-lactam		Unpublished	Enzymatic inactivation	Class D;OXA-51-like;Natural in Acinetobacter baumannii;, curated
Beta-lactam_blaOXA-525	blaOXA-525_1_KX599406	blaOXA-525	blaOXA	Beta-lactam		Unpublished	Enzymatic inactivation	Class D;OXA-51-like;Natural in Acinetobacter baumannii;, curated
Beta-lactam_blaOXA-526	blaOXA-526_1_KX599409	blaOXA-526	blaOXA	Beta-lactam		Unpublished	Enzymatic inactivation	Class D;OXA-213-like;Natural in Acinetobacter sp. MRSN7369;, curated
Beta-lactam_blaOXA-527	blaOXA-527_1_KX599404	blaOXA-527	blaOXA	Beta-lactam		Unpublished	Enzymatic inactivation	Class D;OXA-51-like;Natural in Acinetobacter sp. MRSN7700;, curated
Beta-lactam_blaOXA-528	blaOXA-528_1_KX599407	blaOXA-528	blaOXA	Beta-lactam		Unpublished	Enzymatic inactivation	Class D;OXA-51-like;Natural in Acinetobacter baumannii;, curated
Beta-lactam_blaOXA-529	blaOXA-529_1_KX599405	blaOXA-529	blaOXA	Beta-lactam		Unpublished	Enzymatic inactivation	Class D;OXA-51-like;Natural in Acinetobacter baumannii;, curated
Beta-lactam_blaOXA-530	blaOXA-530_1_KX599398	blaOXA-530	blaOXA	Beta-lactam		Unpublished	Enzymatic inactivation	Class D;OXA-51-like;Natural in Acinetobacter baumannii;, curated
Beta-lactam_blaOXA-531	blaOXA-531_1_KX599400	blaOXA-531	blaOXA	Beta-lactam		Unpublished	Enzymatic inactivation	Class D;OXA-51-like;Natural in Acinetobacter baumannii;, curated
Beta-lactam_blaOXA-532	blaOXA-532_1_KX609247	blaOXA-532	blaOXA	Beta-lactam		Unpublished	Enzymatic inactivation	Class D;OXA-51-like;Natural in Acinetobacter baumannii;, curated
Beta-lactam_blaOXA-533	blaOXA-533_1_KX668472	blaOXA-533	blaOXA	Beta-lactam		Unpublished	Enzymatic inactivation	Class D;OXA-213-like;Natural in Acinetobacter pittii;, curated
Beta-lactam_blaOXA-534	blaOXA-534_1_KX714285	blaOXA-534	blaOXA	Beta-lactam		Unpublished	Enzymatic inactivation	Class D;OXA-1-like;, curated
Beta-lactam_blaOXA-535	blaOXA-535_1_KX828709	blaOXA-535	blaOXA	Beta-lactam		Unpublished	Enzymatic inactivation	Class D;, curated
Beta-lactam_blaOXA-536	blaOXA-536_1_KX859240	blaOXA-536	blaOXA	Beta-lactam		Unpublished	Enzymatic inactivation	Class D;OXA-51-like;Natural in Acinetobacter baumannii;, curated
Beta-lactam_blaOXA-537	blaOXA-537_1_KX360747	blaOXA-537	blaOXA	Beta-lactam		Unpublished	Enzymatic inactivation	Class D;OXA-134-like;Natural in Acinetobacter schindleri;, curated
Beta-lactam_blaOXA-538	blaOXA-538_1_KX827284	blaOXA-538	blaOXA	Beta-lactam		Unpublished	Enzymatic inactivation	Class D;OXA-48-like;Natural in Shewanella xiamenensis;, curated
Beta-lactam_blaOXA-539	blaOXA-539_1_KY094077	blaOXA-539	blaOXA	Beta-lactam	Amoxicillin, Amoxicillin+Clavulanic acid, Ampicillin, Ampicillin+Clavulanic acid, Cefepime, Ceftazidime, Ceftazidime+Avibactam, Piperacillin	28674059	Enzymatic inactivation	Class D;OXA-2-like;, curated
Beta-lactam_blaOXA-540	blaOXA-540_1_KJ138219	blaOXA-540	blaOXA	Beta-lactam		Unpublished	Enzymatic inactivation	Class D;OXA-2-like;, curated
Beta-lactam_blaOXA-541	blaOXA-541_1_FM179467	blaOXA-541	blaOXA	Beta-lactam		19095681	Enzymatic inactivation	Class D;OXA-2-like;, curated
Beta-lactam_blaIMP-58	blaIMP-58_1_KU647281	blaIMP-58	blaIMP	Beta-lactam	Amoxicillin, Amoxicillin+Clavulanic acid, Ampicillin, Ampicillin+Clavulanic acid, Cefepime, Cefixime, Cefotaxime, Cefoxitin, Ceftazidime, Ertapenem, Imipenem, Meropenem, Piperacillin, Piperacillin+Tazobactam	Unpublished	Enzymatic inactivation	Subclass B1, curated
Beta-lactam_blaOXA-427	blaOXA-427_1_KX827604	blaOXA-427	blaOXA	Beta-lactam	Amoxicillin, Ampicillin, Aztreonam, Cefepime, Ceftazidime, Ertapenem, Imipenem, Meropenem, Piperacillin, Piperacillin+Tazobactam, Temocillin	28859446	Enzymatic inactivation	Class D;, curated
Beta-lactam_blaNDM-17	blaNDM-17_1_KX812714	blaNDM-17	blaNDM	Beta-lactam	Amoxicillin, Amoxicillin+Clavulanic acid, Ampicillin, Ampicillin+Clavulanic acid, Cefepime, Cefixime, Cefotaxime, Cefoxitin, Ceftazidime, Ertapenem, Imipenem, Meropenem, Piperacillin, Piperacillin+Tazobactam	28242668	Enzymatic inactivation	Subclass B1, curated
Beta-lactam_blaNDM-18	blaNDM-18_1_KY503030	blaNDM-18	blaNDM	Beta-lactam				ongoing curation
Beta-lactam_blaNDM-11	blaNDM-11_1_KP265939	blaNDM-11	blaNDM	Beta-lactam				ongoing curation
Beta-lactam_blaNDM-14	blaNDM-14_1_KM210086	blaNDM-14	blaNDM	Beta-lactam	Amoxicillin, Amoxicillin+Clavulanic acid, Ampicillin, Ampicillin+Clavulanic acid, Cefepime, Cefixime, Cefotaxime, Cefoxitin, Ceftazidime, Ertapenem, Imipenem, Meropenem, Piperacillin, Piperacillin+Tazobactam	25645836	Enzymatic inactivation	Subclass B1, curated
Beta-lactam_blaNDM-15	blaNDM-15_1_KP735848	blaNDM-15	blaNDM	Beta-lactam	Amoxicillin, Amoxicillin+Clavulanic acid, Ampicillin, Ampicillin+Clavulanic acid, Cefepime, Cefixime, Cefotaxime, Cefoxitin, Ceftazidime, Ertapenem, Imipenem, Meropenem, Piperacillin, Piperacillin+Tazobactam	Unpublished	Enzymatic inactivation	Subclass B1, curated
Beta-lactam_blaNDM-16	blaNDM-16_1_KP862821	blaNDM-16	blaNDM	Beta-lactam	Amoxicillin, Amoxicillin+Clavulanic acid, Ampicillin, Ampicillin+Clavulanic acid, Cefepime, Cefixime, Cefotaxime, Cefoxitin, Ceftazidime, Ertapenem, Imipenem, Meropenem, Piperacillin, Piperacillin+Tazobactam	Unpublished	Enzymatic inactivation	Subclass B1, curated
Beta-lactam_blaCMH-3	blaCMH-3_1_KX192165	blaCMH-3	blaCMH	Beta-lactam				ongoing curation
Beta-lactam_blaSGM-7	blaSGM-7_1_NG050614	blaSGM-7	blaSGM	Beta-lactam				ongoing curation
Beta-lactam_blaOXA-307	blaOXA-307_1_NG_050611	blaOXA-307	blaOXA	Beta-lactam		24277043	Enzymatic inactivation	Class D;OXA-286-like;Natural in Acinetobacter sp. NIPH 1859;, curated
Beta-lactam_blaOXA-287	blaOXA-287_1_NG_050609	blaOXA-287	blaOXA	Beta-lactam		24277043	Enzymatic inactivation	Class D;OXA-286-like;Natural in Acinetobacter sp. CIP 56.2;, curated
Beta-lactam_blaOXA-289	blaOXA-289_1_APRM01000005	blaOXA-289	blaOXA	Beta-lactam		24277043	Enzymatic inactivation	Class D;OXA-279-like;Natural in Acinetobacter sp. NIPH 298;, curated
Beta-lactam_blaOXA-290	blaOXA-290_1_APOK01000044	blaOXA-290	blaOXA	Beta-lactam	Amoxicillin, Ampicillin	24277043	Enzymatic inactivation	Class D;OXA-279-like;Natural in Acinetobacter sp. CIP-A165;, curated
Beta-lactam_blaOXA-293	blaOXA-293_1_NG_050610	blaOXA-293	blaOXA	Beta-lactam		24277043	Enzymatic inactivation	Class D;OXA-286-like;Natural in Acinetobacter sp. ANC 3929;, curated
Beta-lactam_blaL	blaL_1_NG050597	blaL	blaL	Beta-lactam				ongoing curation
Beta-lactam_blaL	blaL_2_NG050596	blaL	blaL	Beta-lactam				ongoing curation
Beta-lactam_blaVHW-1	blaVHW-1_1_AF217648	blaVHW-1	blaVHW	Beta-lactam				ongoing curation
Beta-lactam_blaVHH-1	blaVHH-1_1_NG050334	blaVHH-1	blaVHH	Beta-lactam				ongoing curation
Beta-lactam_blaTER-2	blaTER-2_1_FJ263090	blaTER-2	blaTER	Beta-lactam				ongoing curation
Beta-lactam_blaTER-1	blaTER-1_1_FJ263091	blaTER-1	blaTER	Beta-lactam				ongoing curation
Beta-lactam_blaSST-1	blaSST-1_1_AB008455	blaSST-1	blaSST	Beta-lactam				ongoing curation
Beta-lactam_blaSRT-1	blaSRT-1_1_AB008454	blaSRT-1	blaSRT	Beta-lactam				ongoing curation
Beta-lactam_blaSRT-2	blaSRT-2_1_AY524276	blaSRT-2	blaSRT	Beta-lactam				ongoing curation
Beta-lactam_blaSPU-1	blaSPU-1_1_GQ919044	blaSPU-1	blaSPU	Beta-lactam				ongoing curation
Beta-lactam_blaSPG-1	blaSPG-1_1_KP109680	blaSPG-1	blaSPG	Beta-lactam				ongoing curation
Beta-lactam_blaSGM-6	blaSGM-6_1_NG049988	blaSGM-6	blaSGM	Beta-lactam				ongoing curation
Beta-lactam_blaSGM-5	blaSGM-5_1_NG049987	blaSGM-5	blaSGM	Beta-lactam				ongoing curation
Beta-lactam_blaSGM-4	blaSGM-4_1_CP002798	blaSGM-4	blaSGM	Beta-lactam				ongoing curation
Beta-lactam_blaSGM-2	blaSGM-2_1_AP010803	blaSGM-2	blaSGM	Beta-lactam				ongoing curation
Beta-lactam_blaSGM-1	blaSGM-1_1_AAQG01000013	blaSGM-1	blaSGM	Beta-lactam				ongoing curation
Beta-lactam_blaSCO-1	blaSCO-1_1_EF063111	blaSCO-1	blaSCO	Beta-lactam				ongoing curation
Beta-lactam_blaPLA-6A	blaPLA-6A_1_DQ251478	blaPLA-6A	blaPLA	Beta-lactam				ongoing curation
Beta-lactam_blaPLA-3A	blaPLA-3A_1_AY507663	blaPLA-3A	blaPLA	Beta-lactam				ongoing curation
Beta-lactam_blaPLA-4A	blaPLA-4A_1_AY507664	blaPLA-4A	blaPLA	Beta-lactam				ongoing curation
Beta-lactam_blaPLA-5A	blaPLA-5A_1_DQ249871	blaPLA-5A	blaPLA	Beta-lactam				ongoing curation
Beta-lactam_blaPLA2a	blaPLA2a_1_AY307385	blaPLA2a	blaPLA	Beta-lactam				ongoing curation
Beta-lactam_blaPLA1a	blaPLA1a_1_AY302757	blaPLA1a	blaPLA	Beta-lactam				ongoing curation
Beta-lactam_blaPEDO-3	blaPEDO-3_1_KP109679	blaPEDO-3	blaPEDO	Beta-lactam				ongoing curation
Beta-lactam_blaPEDO-2	blaPEDO-2_1_KP109678	blaPEDO-2	blaPEDO	Beta-lactam				ongoing curation
Beta-lactam_blaPEDO-1	blaPEDO-1_1_KP109677	blaPEDO-1	blaPEDO	Beta-lactam				ongoing curation
Beta-lactam_blaOXA-518	blaOXA-518_1_KU739134	blaOXA-518	blaOXA	Beta-lactam		Unpublished	Enzymatic inactivation	Class D;OXA-493-like;Natural in Campylobacter lari;, curated
Beta-lactam_blaOXA-493	blaOXA-493_1_CP007774	blaOXA-493	blaOXA	Beta-lactam				ongoing curation
Beta-lactam_blaOXA-466	blaOXA-466_1_KR061501	blaOXA-466	blaOXA	Beta-lactam		Unpublished	Enzymatic inactivation	Class D;OXA-184-like;Natural in Campylobacter jejuni;, curated
Beta-lactam_blaOXA-465	blaOXA-465_1_KR061500	blaOXA-465	blaOXA	Beta-lactam		Unpublished	Enzymatic inactivation	Class D;OXA-184-like;Natural in Campylobacter jejuni;, curated
Beta-lactam_blaOXA-449	blaOXA-449_1_KR061498	blaOXA-449	blaOXA	Beta-lactam		Unpublished	Enzymatic inactivation	Class D;OXA-184-like;Natural in Campylobacter jejuni;, curated
Beta-lactam_blaOXA-448	blaOXA-448_1_KR061497	blaOXA-448	blaOXA	Beta-lactam		Unpublished	Enzymatic inactivation	Class D;OXA-184-like;Natural in Campylobacter jejuni;, curated
Beta-lactam_blaOXA-447	blaOXA-447_1_KR061496	blaOXA-447	blaOXA	Beta-lactam		Unpublished	Enzymatic inactivation	Class D;OXA-184-like;Natural in Campylobacter jejuni;, curated
Beta-lactam_blaOXA-446	blaOXA-446_1_KR061495	blaOXA-446	blaOXA	Beta-lactam		Unpublished	Enzymatic inactivation	Class D;OXA-184-like;Natural in Campylobacter jejuni;, curated
Beta-lactam_blaOXA-308	blaOXA-308_1_APPN01000080	blaOXA-308	blaOXA	Beta-lactam		24277043	Enzymatic inactivation	Class D;Natural in Acinetobacter gerneri DSM 14967 = CIP 107464;, curated
Beta-lactam_blaOXA-306	blaOXA-306_1_APSB01000022	blaOXA-306	blaOXA	Beta-lactam		24277043	Enzymatic inactivation	Class D;OXA-286-like;Natural in Acinetobacter sp. NIPH 2100;, curated
Beta-lactam_blaOXA-303	blaOXA-303_1_APSD01000035	blaOXA-303	blaOXA	Beta-lactam		24277043	Enzymatic inactivation	Class D;OXA-286-like;Natural in Acinetobacter sp. ANC 3880;, curated
Beta-lactam_blaOXA-302	blaOXA-302_1_APRT01000004	blaOXA-302	blaOXA	Beta-lactam		24277043	Enzymatic inactivation	Class D;OXA-286-like;Natural in Acinetobacter sp. CIP 64.2;, curated
Beta-lactam_blaOXA-299	blaOXA-299_1_APQD01000016	blaOXA-299	blaOXA	Beta-lactam		24277043	Enzymatic inactivation	Class D;OXA-299-like;Natural in Acinetobacter bouvetii DSM 14964 = CIP 107468;, curated
Beta-lactam_blaOXA-298	blaOXA-298_1_APSA01000003	blaOXA-298	blaOXA	Beta-lactam		24277043	Enzymatic inactivation	Class D;OXA-294-like;Natural in Acinetobacter sp. NIPH 3623;, curated
Beta-lactam_blaVCC-1	blaVCC-1_1_KT818596	blaVCC-1	blaVCC	Beta-lactam				ongoing curation
Beta-lactam_blaPAM-1	blaPAM-1_1_AB858498	blaPAM-1	blaPAM	Beta-lactam				ongoing curation
Beta-lactam_blaTMB-1	blaTMB-1_1_FR771847	blaTMB-1	blaTMB	Beta-lactam				ongoing curation
Beta-lactam_blaTMB-2	blaTMB-2_1_AB758277	blaTMB-2	blaTMB	Beta-lactam				ongoing curation
Beta-lactam_blaACC-2	blaACC-2_1_AF180952	blaACC-2	blaACC	Beta-lactam	Amoxicillin, Amoxicillin+Clavulanic acid, Ampicillin, Ampicillin+Clavulanic acid, Cefotaxime, Cefoxitin, Ceftazidime, Piperacillin, Piperacillin+Tazobactam, Ticarcillin, Ticarcillin+Clavulanic acid	10817695	Enzymatic inactivation	Class C;Natural in Hafnia alvei;, curated
Beta-lactam_blaACC-3	blaACC-3_1_AF180958	blaACC-3	blaACC	Beta-lactam	Amoxicillin, Amoxicillin+Clavulanic acid, Ampicillin, Ampicillin+Clavulanic acid, Cefotaxime, Cefoxitin, Ceftazidime, Piperacillin, Piperacillin+Tazobactam, Ticarcillin, Ticarcillin+Clavulanic acid	10817695	Enzymatic inactivation	Class C;Natural in Hafnia alvei HA-7;, curated
Beta-lactam_blaACC-4	blaACC-4_1_GU256641	blaACC-4	blaACC	Beta-lactam				ongoing curation
Beta-lactam_blaACT-1	blaACT-1_1_U58495	blaACT-1	blaACT	Beta-lactam				ongoing curation
Beta-lactam_blaACT-2	blaACT-2_1_AM076977	blaACT-2	blaACT	Beta-lactam				ongoing curation
Beta-lactam_blaACT-3	blaACT-3_1_EF125013	blaACT-3	blaACT	Beta-lactam				ongoing curation
Beta-lactam_blaACT-4	blaACT-4_2_AJ311172	blaACT-4	blaACT	Beta-lactam				ongoing curation
Beta-lactam_blaACT-5	blaACT-5_1_FJ237369	blaACT-5	blaACT	Beta-lactam				ongoing curation
Beta-lactam_blaACT-6	blaACT-6_1_FJ237366	blaACT-6	blaACT	Beta-lactam				ongoing curation
Beta-lactam_blaACT-7	blaACT-7_1_FJ237368	blaACT-7	blaACT	Beta-lactam				ongoing curation
Beta-lactam_blaACT-9	blaACT-9_1_HQ693810	blaACT-9	blaACT	Beta-lactam				ongoing curation
Beta-lactam_blaACT-10	blaACT-10_1_JN848330	blaACT-10	blaACT	Beta-lactam				ongoing curation
Beta-lactam_blaACT-12	blaACT-12_1_JX440355	blaACT-12	blaACT	Beta-lactam				ongoing curation
Beta-lactam_blaACT-14	blaACT-14_1_JX440354	blaACT-14	blaACT	Beta-lactam				ongoing curation
Beta-lactam_blaACT-15	blaACT-15_1_JX440356	blaACT-15	blaACT	Beta-lactam				ongoing curation
Beta-lactam_blaACT-16	blaACT-16_1_AB737978	blaACT-16	blaACT	Beta-lactam				ongoing curation
Beta-lactam_blaBEL-1	blaBEL-1_1_DQ089809	blaBEL-1	blaBEL	Beta-lactam				ongoing curation
Beta-lactam_blaBEL-2	blaBEL-2_1_FJ666063	blaBEL-2	blaBEL	Beta-lactam				ongoing curation
Beta-lactam_blaBEL-3	blaBEL-3_1_GQ202694	blaBEL-3	blaBEL	Beta-lactam				ongoing curation
Beta-lactam_cepA	cepA_1_L13472	cepA	cep	Beta-lactam				ongoing curation
Beta-lactam_cepA	cepA_1_U05887	cepA	cep	Beta-lactam				ongoing curation
Beta-lactam_cepA	cepA_6_FR688022	cepA	cep	Beta-lactam				ongoing curation
Beta-lactam_cepA-49	cepA-49_1_U05886	cepA-49	cep	Beta-lactam				ongoing curation
Beta-lactam_cepA-44	cepA-44_1_U05885	cepA-44	cep	Beta-lactam				ongoing curation
Beta-lactam_cepA-29	cepA-29_1_U05884	cepA-29	cep	Beta-lactam				ongoing curation
Beta-lactam_blaCMY-1	blaCMY-1_1_X92508	blaCMY-1	blaCMY	Beta-lactam	Amoxicillin, Amoxicillin+Clavulanic acid, Ampicillin, Ampicillin+Clavulanic acid, Cefotaxime, Cefoxitin, Ceftazidime, Piperacillin, Piperacillin+Tazobactam, Ticarcillin, Ticarcillin+Clavulanic acid	8843306	Enzymatic inactivation	Class C;MOX-1-like;, curated
Beta-lactam_blaCMY-2	blaCMY-2_1_X91840	blaCMY-2	blaCMY	Beta-lactam	Amoxicillin, Amoxicillin+Clavulanic acid, Ampicillin, Ampicillin+Clavulanic acid, Cefotaxime, Cefoxitin, Ceftazidime, Piperacillin, Piperacillin+Tazobactam, Ticarcillin, Ticarcillin+Clavulanic acid	11959544, 8067761, 8787910	Enzymatic inactivation	Class C;CMY-2-like;Alternative name blaCMY-123, blaBIL-1, blaLAT-2;, curated
Beta-lactam_blaCMY-5	blaCMY-5_1_Y17716	blaCMY-5	blaCMY	Beta-lactam	Amoxicillin, Amoxicillin+Clavulanic acid, Ampicillin, Ampicillin+Clavulanic acid, Cefotaxime, Cefoxitin, Ceftazidime, Piperacillin, Piperacillin+Tazobactam, Ticarcillin, Ticarcillin+Clavulanic acid	10348751	Enzymatic inactivation	Class C;CMY-2-like;, curated
Beta-lactam_blaCMY-6	blaCMY-6_1_AJ011293	blaCMY-6	blaCMY	Beta-lactam	Amoxicillin, Amoxicillin+Clavulanic acid, Ampicillin, Ampicillin+Clavulanic acid, Cefotaxime, Cefoxitin, Ceftazidime, Piperacillin, Piperacillin+Tazobactam, Ticarcillin, Ticarcillin+Clavulanic acid	11959544, 9818739	Enzymatic inactivation	Class C;CMY-2-like;Alternative name blaLAT-3;, curated
Beta-lactam_blaCMY-7	blaCMY-7_1_DQ173300	blaCMY-7	blaCMY	Beta-lactam	Amoxicillin, Amoxicillin+Clavulanic acid, Ampicillin, Ampicillin+Clavulanic acid, Cefotaxime, Cefoxitin, Ceftazidime, Piperacillin, Piperacillin+Tazobactam, Ticarcillin, Ticarcillin+Clavulanic acid	16879949	Enzymatic inactivation	Class C;CMY-2-like;, curated
Beta-lactam_blaCMY-8	blaCMY-8_1_AB201268	blaCMY-8	blaCMY	Beta-lactam	Amoxicillin, Amoxicillin+Clavulanic acid, Ampicillin, Ampicillin+Clavulanic acid, Cefotaxime, Cefoxitin, Ceftazidime, Piperacillin, Piperacillin+Tazobactam, Ticarcillin, Ticarcillin+Clavulanic acid	Unpublished	Enzymatic inactivation	Class C;MOX-1-like;, curated
Beta-lactam_blaCMY-9	blaCMY-9_1_AB061794	blaCMY-9	blaCMY	Beta-lactam	Amoxicillin, Amoxicillin+Clavulanic acid, Ampicillin, Ampicillin+Clavulanic acid, Cefotaxime, Cefoxitin, Ceftazidime, Piperacillin, Piperacillin+Tazobactam, Ticarcillin, Ticarcillin+Clavulanic acid	12121914	Enzymatic inactivation	Class C;MOX-1-like;, curated
Beta-lactam_blaCMY-12	blaCMY-12_1_Y16785	blaCMY-12	blaCMY	Beta-lactam	Amoxicillin, Amoxicillin+Clavulanic acid, Ampicillin, Ampicillin+Clavulanic acid, Cefotaxime, Cefoxitin, Ceftazidime, Piperacillin, Piperacillin+Tazobactam, Ticarcillin, Ticarcillin+Clavulanic acid	12407124	Enzymatic inactivation	Class C;CMY-2-like;, curated
Beta-lactam_blaCMY-13	blaCMY-13_1_AY339625	blaCMY-13	blaCMY	Beta-lactam	Amoxicillin, Amoxicillin+Clavulanic acid, Ampicillin, Ampicillin+Clavulanic acid, Cefotaxime, Cefoxitin, Ceftazidime, Piperacillin, Piperacillin+Tazobactam, Ticarcillin, Ticarcillin+Clavulanic acid	15273143, 16048979	Enzymatic inactivation	Class C;CMY-2-like;, curated
Beta-lactam_blaCMY-14	blaCMY-14_1_AJ555825	blaCMY-14	blaCMY	Beta-lactam	Amoxicillin, Amoxicillin+Clavulanic acid, Ampicillin, Ampicillin+Clavulanic acid, Cefotaxime, Cefoxitin, Ceftazidime, Piperacillin, Piperacillin+Tazobactam, Ticarcillin, Ticarcillin+Clavulanic acid	15504832	Enzymatic inactivation	Class C;CMY-2-like;, curated
Beta-lactam_blaCMY-15	blaCMY-15_1_AJ555823	blaCMY-15	blaCMY	Beta-lactam	Amoxicillin, Amoxicillin+Clavulanic acid, Ampicillin, Ampicillin+Clavulanic acid, Cefotaxime, Cefoxitin, Ceftazidime, Piperacillin, Piperacillin+Tazobactam, Ticarcillin, Ticarcillin+Clavulanic acid	15504832	Enzymatic inactivation	Class C;CMY-2-like;, curated
Beta-lactam_blaCMY-17	blaCMY-17_1_AY513266	blaCMY-17	blaCMY	Beta-lactam	Amoxicillin, Amoxicillin+Clavulanic acid, Ampicillin, Ampicillin+Clavulanic acid, Cefotaxime, Cefoxitin, Ceftazidime, Piperacillin, Piperacillin+Tazobactam, Ticarcillin, Ticarcillin+Clavulanic acid	Unpublished	Enzymatic inactivation	Class C;CMY-2-like;, curated
Beta-lactam_blaCMY-18	blaCMY-18_1_AY743434	blaCMY-18	blaCMY	Beta-lactam	Amoxicillin, Amoxicillin+Clavulanic acid, Ampicillin, Ampicillin+Clavulanic acid, Cefotaxime, Cefoxitin, Ceftazidime, Piperacillin, Piperacillin+Tazobactam, Ticarcillin, Ticarcillin+Clavulanic acid	16584308	Enzymatic inactivation	Class C;CMY-2-like;, curated
Beta-lactam_blaCMY-19	blaCMY-19_1_AB194410	blaCMY-19	blaCMY	Beta-lactam	Amoxicillin, Amoxicillin+Clavulanic acid, Ampicillin, Ampicillin+Clavulanic acid, Cefotaxime, Cefoxitin, Ceftazidime, Piperacillin, Piperacillin+Tazobactam, Ticarcillin, Ticarcillin+Clavulanic acid	16436707	Enzymatic inactivation	Class C;MOX-1-like;, curated
Beta-lactam_blaCMY-20	blaCMY-20_1_AY960293	blaCMY-20	blaCMY	Beta-lactam	Amoxicillin, Amoxicillin+Clavulanic acid, Ampicillin, Ampicillin+Clavulanic acid, Cefotaxime, Cefoxitin, Ceftazidime, Piperacillin, Piperacillin+Tazobactam, Ticarcillin, Ticarcillin+Clavulanic acid	18207348	Enzymatic inactivation	Class C;CMY-2-like;, curated
Beta-lactam_blaCMY-21	blaCMY-21_1_DQ139328	blaCMY-21	blaCMY	Beta-lactam	Amoxicillin, Amoxicillin+Clavulanic acid, Ampicillin, Ampicillin+Clavulanic acid, Cefotaxime, Cefoxitin, Ceftazidime, Piperacillin, Piperacillin+Tazobactam, Ticarcillin, Ticarcillin+Clavulanic acid	16716570, 16879949	Enzymatic inactivation	Class C;CMY-2-like;, curated
Beta-lactam_blaCMY-22	blaCMY-22_1_DQ256079	blaCMY-22	blaCMY	Beta-lactam	Amoxicillin, Amoxicillin+Clavulanic acid, Ampicillin, Ampicillin+Clavulanic acid, Cefotaxime, Cefoxitin, Ceftazidime, Piperacillin, Piperacillin+Tazobactam, Ticarcillin, Ticarcillin+Clavulanic acid	Unpublished	Enzymatic inactivation	Class C;CMY-2-like;, curated
Beta-lactam_blaCMY-23	blaCMY-23_1_DQ438952	blaCMY-23	blaCMY	Beta-lactam	Amoxicillin, Amoxicillin+Clavulanic acid, Ampicillin, Ampicillin+Clavulanic acid, Cefotaxime, Cefoxitin, Ceftazidime, Piperacillin, Piperacillin+Tazobactam, Ticarcillin, Ticarcillin+Clavulanic acid	18217551	Enzymatic inactivation	Class C;CMY-2-like;, curated
Beta-lactam_blaCMY-24	blaCMY-24_1_EF415650	blaCMY-24	blaCMY	Beta-lactam	Amoxicillin, Amoxicillin+Clavulanic acid, Ampicillin, Ampicillin+Clavulanic acid, Cefotaxime, Cefoxitin, Ceftazidime, Piperacillin, Piperacillin+Tazobactam, Ticarcillin, Ticarcillin+Clavulanic acid	17587551	Enzymatic inactivation	Class C;CMY-2-like;, curated
Beta-lactam_blaCMY-25	blaCMY-25_1_EU515249	blaCMY-25	blaCMY	Beta-lactam	Amoxicillin, Amoxicillin+Clavulanic acid, Ampicillin, Ampicillin+Clavulanic acid, Cefotaxime, Cefoxitin, Ceftazidime, Piperacillin, Piperacillin+Tazobactam, Ticarcillin, Ticarcillin+Clavulanic acid	19523051	Enzymatic inactivation	Class C;CMY-2-like;, curated
Beta-lactam_blaCMY-26	blaCMY-26_1_AB300358	blaCMY-26	blaCMY	Beta-lactam	Amoxicillin, Amoxicillin+Clavulanic acid, Ampicillin, Ampicillin+Clavulanic acid, Cefotaxime, Cefoxitin, Ceftazidime, Piperacillin, Piperacillin+Tazobactam, Ticarcillin, Ticarcillin+Clavulanic acid	17720829	Enzymatic inactivation	Class C;CMY-2-like;, curated
Beta-lactam_blaCMY-27	blaCMY-27_1_EU515250	blaCMY-27	blaCMY	Beta-lactam	Amoxicillin, Amoxicillin+Clavulanic acid, Ampicillin, Ampicillin+Clavulanic acid, Cefotaxime, Cefoxitin, Ceftazidime, Piperacillin, Piperacillin+Tazobactam, Ticarcillin, Ticarcillin+Clavulanic acid	19523051	Enzymatic inactivation	Class C;CMY-2-like;, curated
Beta-lactam_blaCMY-28	blaCMY-28_1_EF561644	blaCMY-28	blaCMY	Beta-lactam	Amoxicillin, Amoxicillin+Clavulanic acid, Ampicillin, Ampicillin+Clavulanic acid, Cefotaxime, Cefoxitin, Ceftazidime, Piperacillin, Piperacillin+Tazobactam, Ticarcillin, Ticarcillin+Clavulanic acid	Unpublished	Enzymatic inactivation	Class C;CMY-2-like;, curated
Beta-lactam_blaCMY-29	blaCMY-29_1_EF685371	blaCMY-29	blaCMY	Beta-lactam	Amoxicillin, Amoxicillin+Clavulanic acid, Ampicillin, Ampicillin+Clavulanic acid, Cefotaxime, Cefoxitin, Ceftazidime, Piperacillin, Piperacillin+Tazobactam, Ticarcillin, Ticarcillin+Clavulanic acid	19414570	Enzymatic inactivation	Class C;CMY-2-like;, curated
Beta-lactam_blaCMY-32	blaCMY-32_1_EU496815	blaCMY-32	blaCMY	Beta-lactam	Amoxicillin, Amoxicillin+Clavulanic acid, Ampicillin, Ampicillin+Clavulanic acid, Cefotaxime, Cefoxitin, Ceftazidime, Piperacillin, Piperacillin+Tazobactam, Ticarcillin, Ticarcillin+Clavulanic acid	19938877	Enzymatic inactivation	Class C;CMY-2-like;, curated
Beta-lactam_blaCMY-33	blaCMY-33_1_EU496816	blaCMY-33	blaCMY	Beta-lactam	Amoxicillin, Amoxicillin+Clavulanic acid, Ampicillin, Ampicillin+Clavulanic acid, Cefotaxime, Cefoxitin, Ceftazidime, Piperacillin, Piperacillin+Tazobactam, Ticarcillin, Ticarcillin+Clavulanic acid	19414578	Enzymatic inactivation	Class C;CMY-2-like;, curated
Beta-lactam_blaCMY-34	blaCMY-34_1_EF394370	blaCMY-34	blaCMY	Beta-lactam	Amoxicillin, Amoxicillin+Clavulanic acid, Ampicillin, Ampicillin+Clavulanic acid, Cefotaxime, Cefoxitin, Ceftazidime, Piperacillin, Piperacillin+Tazobactam, Ticarcillin, Ticarcillin+Clavulanic acid	Unpublished	Enzymatic inactivation	Class C;CMY-2-like;Natural in Citrobacter freundii;, curated
Beta-lactam_blaCMY-35	blaCMY-35_1_EF394371	blaCMY-35	blaCMY	Beta-lactam	Amoxicillin, Amoxicillin+Clavulanic acid, Ampicillin, Ampicillin+Clavulanic acid, Cefotaxime, Cefoxitin, Ceftazidime, Piperacillin, Piperacillin+Tazobactam, Ticarcillin, Ticarcillin+Clavulanic acid	Unpublished	Enzymatic inactivation	Class C;CMY-2-like;Natural in Citrobacter freundii;, curated
Beta-lactam_blaCMY-36	blaCMY-36_1_EU331426	blaCMY-36	blaCMY	Beta-lactam	Amoxicillin, Amoxicillin+Clavulanic acid, Ampicillin, Ampicillin+Clavulanic acid, Cefotaxime, Cefoxitin, Ceftazidime, Piperacillin, Piperacillin+Tazobactam, Ticarcillin, Ticarcillin+Clavulanic acid	19104021	Enzymatic inactivation	Class C;CMY-2-like;, curated
Beta-lactam_blaCMY-37	blaCMY-37_1_AB280919	blaCMY-37	blaCMY	Beta-lactam	Amoxicillin, Amoxicillin+Clavulanic acid, Ampicillin, Ampicillin+Clavulanic acid, Cefotaxime, Cefoxitin, Ceftazidime, Piperacillin, Piperacillin+Tazobactam, Ticarcillin, Ticarcillin+Clavulanic acid	18619820	Enzymatic inactivation	Class C;CMY-2-like;Natural in Citrobacter freundii;, curated
Beta-lactam_blaCMY-38	blaCMY-38_1_AM931008	blaCMY-38	blaCMY	Beta-lactam	Amoxicillin, Amoxicillin+Clavulanic acid, Ampicillin, Ampicillin+Clavulanic acid, Cefotaxime, Cefoxitin, Ceftazidime, Piperacillin, Piperacillin+Tazobactam, Ticarcillin, Ticarcillin+Clavulanic acid	18458126	Enzymatic inactivation	Class C;CMY-2-like;, curated
Beta-lactam_blaCMY-40	blaCMY-40_1_EU515251	blaCMY-40	blaCMY	Beta-lactam	Amoxicillin, Amoxicillin+Clavulanic acid, Ampicillin, Ampicillin+Clavulanic acid, Cefotaxime, Cefoxitin, Ceftazidime, Piperacillin, Piperacillin+Tazobactam, Ticarcillin, Ticarcillin+Clavulanic acid	19523051	Enzymatic inactivation	Class C;CMY-2-like;, curated
Beta-lactam_blaCMY-41	blaCMY-41_1_AB429270	blaCMY-41	blaCMY	Beta-lactam	Amoxicillin, Amoxicillin+Clavulanic acid, Ampicillin, Ampicillin+Clavulanic acid, Cefotaxime, Cefoxitin, Ceftazidime, Piperacillin, Piperacillin+Tazobactam, Ticarcillin, Ticarcillin+Clavulanic acid	19343954	Enzymatic inactivation	Class C;CMY-2-like;Natural in Citrobacter freundii;, curated
Beta-lactam_blaCMY-42	blaCMY-42_1_HM146927	blaCMY-42	blaCMY	Beta-lactam	Amoxicillin, Amoxicillin+Clavulanic acid, Ampicillin, Ampicillin+Clavulanic acid, Cefotaxime, Cefoxitin, Ceftazidime, Piperacillin, Piperacillin+Tazobactam, Ticarcillin, Ticarcillin+Clavulanic acid	21388298	Enzymatic inactivation	Class C;CMY-2-like;, curated
Beta-lactam_blaCMY-44	blaCMY-44_1_FJ437066	blaCMY-44	blaCMY	Beta-lactam	Amoxicillin, Amoxicillin+Clavulanic acid, Ampicillin, Ampicillin+Clavulanic acid, Cefotaxime, Cefoxitin, Ceftazidime, Piperacillin, Piperacillin+Tazobactam, Ticarcillin, Ticarcillin+Clavulanic acid	19414578	Enzymatic inactivation	Class C;CMY-2-like;, curated
Beta-lactam_blaCMY-45	blaCMY-45_1_FN546177	blaCMY-45	blaCMY	Beta-lactam	Amoxicillin, Amoxicillin+Clavulanic acid, Ampicillin, Ampicillin+Clavulanic acid, Cefotaxime, Cefoxitin, Ceftazidime, Piperacillin, Piperacillin+Tazobactam, Ticarcillin, Ticarcillin+Clavulanic acid	21402851	Enzymatic inactivation	Class C;CMY-2-like;, curated
Beta-lactam_blaCMY-46	blaCMY-46_1_FN556186	blaCMY-46	blaCMY	Beta-lactam	Amoxicillin, Amoxicillin+Clavulanic acid, Ampicillin, Ampicillin+Clavulanic acid, Cefotaxime, Cefoxitin, Ceftazidime, Piperacillin, Piperacillin+Tazobactam, Ticarcillin, Ticarcillin+Clavulanic acid	Unpublished	Enzymatic inactivation	Class C;CMY-2-like;, curated
Beta-lactam_blaCMY-47	blaCMY-47_1_HM046998	blaCMY-47	blaCMY	Beta-lactam	Amoxicillin, Amoxicillin+Clavulanic acid, Ampicillin, Ampicillin+Clavulanic acid, Cefotaxime, Cefoxitin, Ceftazidime, Piperacillin, Piperacillin+Tazobactam, Ticarcillin, Ticarcillin+Clavulanic acid	Unpublished	Enzymatic inactivation	Class C;CMY-2-like;Natural in Citrobacter freundii;, curated
Beta-lactam_blaCMY-48	blaCMY-48_1_HM569226	blaCMY-48	blaCMY	Beta-lactam	Amoxicillin, Amoxicillin+Clavulanic acid, Ampicillin, Ampicillin+Clavulanic acid, Cefotaxime, Cefoxitin, Ceftazidime, Piperacillin, Piperacillin+Tazobactam, Ticarcillin, Ticarcillin+Clavulanic acid	Unpublished	Enzymatic inactivation	Class C;CMY-2-like;Natural in Citrobacter freundii;, curated
Beta-lactam_blaCMY-49	blaCMY-49_1_GQ402541	blaCMY-49	blaCMY	Beta-lactam	Amoxicillin, Amoxicillin+Clavulanic acid, Ampicillin, Ampicillin+Clavulanic acid, Cefotaxime, Cefoxitin, Ceftazidime, Piperacillin, Piperacillin+Tazobactam, Ticarcillin, Ticarcillin+Clavulanic acid	20110384	Enzymatic inactivation	Class C;CMY-2-like;Natural in Citrobacter freundii;, curated
Beta-lactam_blaCMY-51	blaCMY-51_1_JQ733571	blaCMY-51	blaCMY	Beta-lactam	Amoxicillin, Amoxicillin+Clavulanic acid, Ampicillin, Ampicillin+Clavulanic acid, Cefotaxime, Cefoxitin, Ceftazidime, Piperacillin, Piperacillin+Tazobactam, Ticarcillin, Ticarcillin+Clavulanic acid	Unpublished	Enzymatic inactivation	Class C;CMY-2-like;, curated
Beta-lactam_blaCMY-53	blaCMY-53_1_HQ336940	blaCMY-53	blaCMY	Beta-lactam	Amoxicillin, Amoxicillin+Clavulanic acid, Ampicillin, Ampicillin+Clavulanic acid, Cefotaxime, Cefoxitin, Ceftazidime, Piperacillin, Piperacillin+Tazobactam, Ticarcillin, Ticarcillin+Clavulanic acid	21820821	Enzymatic inactivation	Class C;CMY-2-like;, curated
Beta-lactam_blaCMY-54	blaCMY-54_1_HM544039	blaCMY-54	blaCMY	Beta-lactam	Amoxicillin, Amoxicillin+Clavulanic acid, Ampicillin, Ampicillin+Clavulanic acid, Cefotaxime, Cefoxitin, Ceftazidime, Piperacillin, Piperacillin+Tazobactam, Ticarcillin, Ticarcillin+Clavulanic acid	Unpublished	Enzymatic inactivation	Class C;CMY-2-like;, curated
Beta-lactam_blaCMY-55	blaCMY-55_1_HM544040	blaCMY-55	blaCMY	Beta-lactam	Amoxicillin, Amoxicillin+Clavulanic acid, Ampicillin, Ampicillin+Clavulanic acid, Cefotaxime, Cefoxitin, Ceftazidime, Piperacillin, Piperacillin+Tazobactam, Ticarcillin, Ticarcillin+Clavulanic acid	Unpublished	Enzymatic inactivation	Class C;CMY-2-like;, curated
Beta-lactam_blaCMY-56	blaCMY-56_1_HQ322613	blaCMY-56	blaCMY	Beta-lactam	Amoxicillin, Amoxicillin+Clavulanic acid, Ampicillin, Ampicillin+Clavulanic acid, Cefotaxime, Cefoxitin, Ceftazidime, Piperacillin, Piperacillin+Tazobactam, Ticarcillin, Ticarcillin+Clavulanic acid	Unpublished	Enzymatic inactivation	Class C;CMY-2-like;, curated
Beta-lactam_blaCMY-57	blaCMY-57_1_HQ285243	blaCMY-57	blaCMY	Beta-lactam	Amoxicillin, Amoxicillin+Clavulanic acid, Ampicillin, Ampicillin+Clavulanic acid, Cefotaxime, Cefoxitin, Ceftazidime, Piperacillin, Piperacillin+Tazobactam, Ticarcillin, Ticarcillin+Clavulanic acid	Unpublished	Enzymatic inactivation	Class C;CMY-2-like;, curated
Beta-lactam_blaCMY-58	blaCMY-58_1_HQ185697	blaCMY-58	blaCMY	Beta-lactam	Amoxicillin, Amoxicillin+Clavulanic acid, Ampicillin, Ampicillin+Clavulanic acid, Cefotaxime, Cefoxitin, Ceftazidime, Piperacillin, Piperacillin+Tazobactam, Ticarcillin, Ticarcillin+Clavulanic acid	21444697	Enzymatic inactivation	Class C;CMY-2-like;, curated
Beta-lactam_blaCMY-60	blaCMY-60_1_JF460794	blaCMY-60	blaCMY	Beta-lactam	Amoxicillin, Amoxicillin+Clavulanic acid, Ampicillin, Ampicillin+Clavulanic acid, Cefotaxime, Cefoxitin, Ceftazidime, Piperacillin, Piperacillin+Tazobactam, Ticarcillin, Ticarcillin+Clavulanic acid	Unpublished	Enzymatic inactivation	Class C;CMY-2-like;, curated
Beta-lactam_blaCMY-61	blaCMY-61_1_JF460795	blaCMY-61	blaCMY	Beta-lactam	Amoxicillin, Amoxicillin+Clavulanic acid, Ampicillin, Ampicillin+Clavulanic acid, Cefotaxime, Cefoxitin, Ceftazidime, Piperacillin, Piperacillin+Tazobactam, Ticarcillin, Ticarcillin+Clavulanic acid	Unpublished	Enzymatic inactivation	Class C;CMY-2-like;, curated
Beta-lactam_blaCMY-62	blaCMY-62_1_JF460796	blaCMY-62	blaCMY	Beta-lactam	Amoxicillin, Amoxicillin+Clavulanic acid, Ampicillin, Ampicillin+Clavulanic acid, Cefotaxime, Cefoxitin, Ceftazidime, Piperacillin, Piperacillin+Tazobactam, Ticarcillin, Ticarcillin+Clavulanic acid	Unpublished	Enzymatic inactivation	Class C;CMY-2-like;, curated
Beta-lactam_blaCMY-63	blaCMY-63_1_HQ650104	blaCMY-63	blaCMY	Beta-lactam	Amoxicillin, Amoxicillin+Clavulanic acid, Ampicillin, Ampicillin+Clavulanic acid, Cefotaxime, Cefoxitin, Ceftazidime, Piperacillin, Piperacillin+Tazobactam, Ticarcillin, Ticarcillin+Clavulanic acid	Unpublished	Enzymatic inactivation	Class C;CMY-2-like;Natural in Citrobacter freundii;, curated
Beta-lactam_blaCMY-64	blaCMY-64_1_HQ832678	blaCMY-64	blaCMY	Beta-lactam	Amoxicillin, Amoxicillin+Clavulanic acid, Ampicillin, Ampicillin+Clavulanic acid, Cefotaxime, Cefoxitin, Ceftazidime, Piperacillin, Piperacillin+Tazobactam, Ticarcillin, Ticarcillin+Clavulanic acid	Unpublished	Enzymatic inactivation	Class C;CMY-2-like;, curated
Beta-lactam_blaCMY-65	blaCMY-65_1_JF780936	blaCMY-65	blaCMY	Beta-lactam	Amoxicillin, Amoxicillin+Clavulanic acid, Ampicillin, Ampicillin+Clavulanic acid, Cefotaxime, Cefoxitin, Ceftazidime, Piperacillin, Piperacillin+Tazobactam, Ticarcillin, Ticarcillin+Clavulanic acid	18287296	Enzymatic inactivation	Class C;CMY-2-like;Natural in Citrobacter freundii;, curated
Beta-lactam_blaCMY-66	blaCMY-66_1_JN714478	blaCMY-66	blaCMY	Beta-lactam	Amoxicillin, Amoxicillin+Clavulanic acid, Ampicillin, Ampicillin+Clavulanic acid, Cefotaxime, Cefoxitin, Ceftazidime, Piperacillin, Piperacillin+Tazobactam, Ticarcillin, Ticarcillin+Clavulanic acid	25501887	Enzymatic inactivation	Class C;CMY-2-like;, curated
Beta-lactam_blaCMY-67	blaCMY-67_1_JQ711185	blaCMY-67	blaCMY	Beta-lactam	Amoxicillin, Amoxicillin+Clavulanic acid, Ampicillin, Ampicillin+Clavulanic acid, Cefotaxime, Cefoxitin, Ceftazidime, Piperacillin, Piperacillin+Tazobactam, Ticarcillin, Ticarcillin+Clavulanic acid	25501887	Enzymatic inactivation	Class C;CMY-2-like;Natural in Citrobacter freundii;, curated
Beta-lactam_blaCMY-68	blaCMY-68_1_JN714480	blaCMY-68	blaCMY	Beta-lactam	Amoxicillin, Amoxicillin+Clavulanic acid, Ampicillin, Ampicillin+Clavulanic acid, Cefotaxime, Cefoxitin, Ceftazidime, Piperacillin, Piperacillin+Tazobactam, Ticarcillin, Ticarcillin+Clavulanic acid	25501887	Enzymatic inactivation	Class C;CMY-2-like;Natural in Citrobacter freundii;, curated
Beta-lactam_blaCMY-69	blaCMY-69_1_JX049132	blaCMY-69	blaCMY	Beta-lactam	Amoxicillin, Amoxicillin+Clavulanic acid, Ampicillin, Ampicillin+Clavulanic acid, Cefotaxime, Cefoxitin, Ceftazidime, Piperacillin, Piperacillin+Tazobactam, Ticarcillin, Ticarcillin+Clavulanic acid	Unpublished	Enzymatic inactivation	Class C;CMY-2-like;, curated
Beta-lactam_blaCMY-70	blaCMY-70_1_JX440350	blaCMY-70	blaCMY	Beta-lactam	Amoxicillin, Amoxicillin+Clavulanic acid, Ampicillin, Ampicillin+Clavulanic acid, Cefotaxime, Cefoxitin, Ceftazidime, Piperacillin, Piperacillin+Tazobactam, Ticarcillin, Ticarcillin+Clavulanic acid	25501887	Enzymatic inactivation	Class C;CMY-2-like;, curated
Beta-lactam_blaCMY-71	blaCMY-71_1_JQ711184	blaCMY-71	blaCMY	Beta-lactam	Amoxicillin, Amoxicillin+Clavulanic acid, Ampicillin, Ampicillin+Clavulanic acid, Cefotaxime, Cefoxitin, Ceftazidime, Piperacillin, Piperacillin+Tazobactam, Ticarcillin, Ticarcillin+Clavulanic acid	25501887	Enzymatic inactivation	Class C;CMY-2-like;Natural in Citrobacter freundii;Alternative name blaCMY-126;, curated
Beta-lactam_blaCMY-72	blaCMY-72_1_JX440352	blaCMY-72	blaCMY	Beta-lactam	Amoxicillin, Amoxicillin+Clavulanic acid, Ampicillin, Ampicillin+Clavulanic acid, Cefotaxime, Cefoxitin, Ceftazidime, Piperacillin, Piperacillin+Tazobactam, Ticarcillin, Ticarcillin+Clavulanic acid	Unpublished	Enzymatic inactivation	Class C;CMY-2-like;Natural in Citrobacter freundii;, curated
Beta-lactam_blaCMY-73	blaCMY-73_1_GQ351345	blaCMY-73	blaCMY	Beta-lactam	Amoxicillin, Amoxicillin+Clavulanic acid, Ampicillin, Ampicillin+Clavulanic acid, Cefotaxime, Cefoxitin, Ceftazidime, Piperacillin, Piperacillin+Tazobactam, Ticarcillin, Ticarcillin+Clavulanic acid	Unpublished	Enzymatic inactivation	Class C;CMY-2-like;Natural in Citrobacter freundii;, curated
Beta-lactam_blaCMY-74	blaCMY-74_1_JX440349	blaCMY-74	blaCMY	Beta-lactam	Amoxicillin, Amoxicillin+Clavulanic acid, Ampicillin, Ampicillin+Clavulanic acid, Cefotaxime, Cefoxitin, Ceftazidime, Piperacillin, Piperacillin+Tazobactam, Ticarcillin, Ticarcillin+Clavulanic acid	25501887	Enzymatic inactivation	Class C;CMY-2-like;Natural in Citrobacter freundii;, curated
Beta-lactam_blaCMY-75	blaCMY-75_1_JQ733572	blaCMY-75	blaCMY	Beta-lactam	Amoxicillin, Amoxicillin+Clavulanic acid, Ampicillin, Ampicillin+Clavulanic acid, Cefotaxime, Cefoxitin, Ceftazidime, Piperacillin, Piperacillin+Tazobactam, Ticarcillin, Ticarcillin+Clavulanic acid	Unpublished	Enzymatic inactivation	Class C;CMY-2-like;Natural in Citrobacter freundii;, curated
Beta-lactam_blaCMY-76	blaCMY-76_1_JQ733573	blaCMY-76	blaCMY	Beta-lactam	Amoxicillin, Amoxicillin+Clavulanic acid, Ampicillin, Ampicillin+Clavulanic acid, Cefotaxime, Cefoxitin, Ceftazidime, Piperacillin, Piperacillin+Tazobactam, Ticarcillin, Ticarcillin+Clavulanic acid	Unpublished	Enzymatic inactivation	Class C;CMY-2-like;Natural in Citrobacter freundii;, curated
Beta-lactam_blaCMY-77	blaCMY-77_1_JX440353	blaCMY-77	blaCMY	Beta-lactam	Amoxicillin, Amoxicillin+Clavulanic acid, Ampicillin, Ampicillin+Clavulanic acid, Cefotaxime, Cefoxitin, Ceftazidime, Piperacillin, Piperacillin+Tazobactam, Ticarcillin, Ticarcillin+Clavulanic acid	Unpublished	Enzymatic inactivation	Class C;CMY-2-like;Natural in Citrobacter freundii;, curated
Beta-lactam_blaCMY-78	blaCMY-78_1_JQ733575	blaCMY-78	blaCMY	Beta-lactam	Amoxicillin, Amoxicillin+Clavulanic acid, Ampicillin, Ampicillin+Clavulanic acid, Cefotaxime, Cefoxitin, Ceftazidime, Piperacillin, Piperacillin+Tazobactam, Ticarcillin, Ticarcillin+Clavulanic acid	Unpublished	Enzymatic inactivation	Class C;CMY-2-like;Natural in Citrobacter freundii;, curated
Beta-lactam_blaCMY-79	blaCMY-79_1_JQ733576	blaCMY-79	blaCMY	Beta-lactam	Amoxicillin, Amoxicillin+Clavulanic acid, Ampicillin, Ampicillin+Clavulanic acid, Cefotaxime, Cefoxitin, Ceftazidime, Piperacillin, Piperacillin+Tazobactam, Ticarcillin, Ticarcillin+Clavulanic acid	Unpublished	Enzymatic inactivation	Class C;CMY-2-like;Natural in Citrobacter freundii;, curated
Beta-lactam_blaCMY-80	blaCMY-80_1_JQ733577	blaCMY-80	blaCMY	Beta-lactam	Amoxicillin, Amoxicillin+Clavulanic acid, Ampicillin, Ampicillin+Clavulanic acid, Cefotaxime, Cefoxitin, Ceftazidime, Piperacillin, Piperacillin+Tazobactam, Ticarcillin, Ticarcillin+Clavulanic acid	Unpublished	Enzymatic inactivation	Class C;CMY-2-like;Natural in Citrobacter freundii;, curated
Beta-lactam_blaCMY-81	blaCMY-81_1_JQ733578	blaCMY-81	blaCMY	Beta-lactam	Amoxicillin, Amoxicillin+Clavulanic acid, Ampicillin, Ampicillin+Clavulanic acid, Cefotaxime, Cefoxitin, Ceftazidime, Piperacillin, Piperacillin+Tazobactam, Ticarcillin, Ticarcillin+Clavulanic acid	Unpublished	Enzymatic inactivation	Class C;CMY-2-like;Natural in Citrobacter freundii;, curated
Beta-lactam_blaCMY-83	blaCMY-83_1_JX440351	blaCMY-83	blaCMY	Beta-lactam	Amoxicillin, Amoxicillin+Clavulanic acid, Ampicillin, Ampicillin+Clavulanic acid, Cefotaxime, Cefoxitin, Ceftazidime, Piperacillin, Piperacillin+Tazobactam, Ticarcillin, Ticarcillin+Clavulanic acid	25501887	Enzymatic inactivation	Class C;CMY-2-like;Natural in Citrobacter freundii;, curated
Beta-lactam_blaCMY-84	blaCMY-84_1_JQ733579	blaCMY-84	blaCMY	Beta-lactam	Amoxicillin, Amoxicillin+Clavulanic acid, Ampicillin, Ampicillin+Clavulanic acid, Cefotaxime, Cefoxitin, Ceftazidime, Piperacillin, Piperacillin+Tazobactam, Ticarcillin, Ticarcillin+Clavulanic acid	Unpublished	Enzymatic inactivation	Class C;CMY-2-like;Natural in Citrobacter freundii;, curated
Beta-lactam_blaCMY-87	blaCMY-87_1_AB699171	blaCMY-87	blaCMY	Beta-lactam	Amoxicillin, Amoxicillin+Clavulanic acid, Ampicillin, Ampicillin+Clavulanic acid, Cefotaxime, Cefoxitin, Ceftazidime, Piperacillin, Piperacillin+Tazobactam, Ticarcillin, Ticarcillin+Clavulanic acid	Unpublished	Enzymatic inactivation	Class C;CMY-2-like;, curated
Beta-lactam_blaCMY-94	blaCMY-94_1_JX514368	blaCMY-94	blaCMY	Beta-lactam	Amoxicillin, Amoxicillin+Clavulanic acid, Ampicillin, Ampicillin+Clavulanic acid, Cefotaxime, Cefoxitin, Ceftazidime, Piperacillin, Piperacillin+Tazobactam, Ticarcillin, Ticarcillin+Clavulanic acid	23302581	Enzymatic inactivation	Class C;CMY-2-like;, curated
Beta-lactam_blaCMY-95	blaCMY-95_1_JX514369	blaCMY-95	blaCMY	Beta-lactam	Amoxicillin, Amoxicillin+Clavulanic acid, Ampicillin, Ampicillin+Clavulanic acid, Cefotaxime, Cefoxitin, Ceftazidime, Piperacillin, Piperacillin+Tazobactam, Ticarcillin, Ticarcillin+Clavulanic acid	23302581	Enzymatic inactivation	Class C;CMY-2-like;, curated
Beta-lactam_blaCMY-98	blaCMY-98_1_KC603538	blaCMY-98	blaCMY	Beta-lactam				ongoing curation
Beta-lactam_blaCMY-99	blaCMY-99_1_KF305673	blaCMY-99	blaCMY	Beta-lactam	Amoxicillin, Amoxicillin+Clavulanic acid, Ampicillin, Ampicillin+Clavulanic acid, Cefotaxime, Cefoxitin, Ceftazidime, Piperacillin, Piperacillin+Tazobactam, Ticarcillin, Ticarcillin+Clavulanic acid	24165184	Enzymatic inactivation	Class C;CMY-2-like;, curated
Beta-lactam_blaCMY-104	blaCMY-104_1_KF150216	blaCMY-104	blaCMY	Beta-lactam	Amoxicillin, Amoxicillin+Clavulanic acid, Ampicillin, Ampicillin+Clavulanic acid, Cefotaxime, Cefoxitin, Ceftazidime, Piperacillin, Piperacillin+Tazobactam, Ticarcillin, Ticarcillin+Clavulanic acid	Unpublished	Enzymatic inactivation	Class C;CMY-2-like;Natural in Citrobacter freundii;, curated
Beta-lactam_blaCMY-110	blaCMY-110_1_AB872957	blaCMY-110	blaCMY	Beta-lactam	Amoxicillin, Amoxicillin+Clavulanic acid, Ampicillin, Ampicillin+Clavulanic acid, Cefotaxime, Cefoxitin, Ceftazidime, Piperacillin, Piperacillin+Tazobactam, Ticarcillin, Ticarcillin+Clavulanic acid	24709044	Enzymatic inactivation	Class C;CMY-2-like;, curated
Beta-lactam_blaCTX-M-1	blaCTX-M-1_1_DQ915955	blaCTX-M-1	blaCTX-M	Beta-lactam	Amoxicillin, Ampicillin, Aztreonam, Cefepime, Cefotaxime, Ceftazidime, Ceftriaxone, Piperacillin, Ticarcillin	17210774	Enzymatic inactivation	Class A, curated
Beta-lactam_blaCTX-M-4	blaCTX-M-4_1_Y14156	blaCTX-M-4	blaCTX-M	Beta-lactam	Amoxicillin, Ampicillin, Aztreonam, Cefepime, Cefotaxime, Ceftazidime, Ceftriaxone, Piperacillin, Ticarcillin	9593162	Enzymatic inactivation	Class A, curated
Beta-lactam_blaCTX-M-6	blaCTX-M-6_1_AJ005044	blaCTX-M-6	blaCTX-M	Beta-lactam	Amoxicillin, Ampicillin, Aztreonam, Cefepime, Cefotaxime, Ceftazidime, Ceftriaxone, Piperacillin, Ticarcillin	9742701	Enzymatic inactivation	Class A, curated
Beta-lactam_blaCTX-M-8	blaCTX-M-8_1_AF189721	blaCTX-M-8	blaCTX-M	Beta-lactam	Amoxicillin, Ampicillin, Aztreonam, Cefepime, Cefotaxime, Ceftazidime, Ceftriaxone, Piperacillin, Ticarcillin	10858358	Enzymatic inactivation	Class A, curated
Beta-lactam_blaCTX-M-9	blaCTX-M-9_1_AF174129	blaCTX-M-9	blaCTX-M	Beta-lactam	Amoxicillin, Ampicillin, Aztreonam, Cefepime, Cefotaxime, Ceftazidime, Ceftriaxone, Piperacillin, Ticarcillin	10858363, 12121950	Enzymatic inactivation	Class A, curated
Beta-lactam_blaCTX-M-10	blaCTX-M-10_1_AY598759	blaCTX-M-10	blaCTX-M	Beta-lactam	Amoxicillin, Ampicillin, Aztreonam, Cefepime, Cefotaxime, Ceftazidime, Ceftriaxone, Piperacillin, Ticarcillin	11158766, 15793141	Enzymatic inactivation	Class A, curated
Beta-lactam_blaCTX-M-12	blaCTX-M-12_1_DQ821704	blaCTX-M-12	blaCTX-M	Beta-lactam	Amoxicillin, Ampicillin, Aztreonam, Cefepime, Cefotaxime, Ceftazidime, Ceftriaxone, Piperacillin, Ticarcillin	11408239, 17227703	Enzymatic inactivation	Class A, curated
Beta-lactam_blaCTX-M-13	blaCTX-M-13_2_AF252623	blaCTX-M-13	blaCTX-M	Beta-lactam	Amoxicillin, Ampicillin, Aztreonam, Cefepime, Cefotaxime, Ceftazidime, Ceftriaxone, Piperacillin, Ticarcillin	11850241	Enzymatic inactivation	Class A, curated
Beta-lactam_blaCTX-M-14	blaCTX-M-14_1_AF252622	blaCTX-M-14	blaCTX-M	Beta-lactam	Amoxicillin, Ampicillin, Aztreonam, Cefepime, Cefotaxime, Ceftazidime, Ceftriaxone, Piperacillin, Ticarcillin	11850241, 17559406	Enzymatic inactivation	Class A;Alternative name blaCTX-M-14a, blaCTX-M-18, curated
Beta-lactam_blaCTX-M-14b	blaCTX-M-14b_1_DQ359215	blaCTX-M-14b	blaCTX-M	Beta-lactam	Amoxicillin, Ampicillin, Aztreonam, Cefepime, Cefotaxime, Ceftazidime, Ceftriaxone, Piperacillin, Ticarcillin	17559406	Enzymatic inactivation	Class A, curated
Beta-lactam_blaCTX-M-16	blaCTX-M-16_1_AY029068	blaCTX-M-16	blaCTX-M	Beta-lactam	Amoxicillin, Ampicillin, Aztreonam, Cefepime, Cefotaxime, Ceftazidime, Ceftriaxone, Piperacillin, Ticarcillin	11451684	Enzymatic inactivation	Class A, curated
Beta-lactam_blaCTX-M-17	blaCTX-M-17_1_AY033516	blaCTX-M-17	blaCTX-M	Beta-lactam	Amoxicillin, Ampicillin, Aztreonam, Cefepime, Cefotaxime, Ceftazidime, Ceftriaxone, Piperacillin, Ticarcillin	11959547	Enzymatic inactivation	Class A, curated
Beta-lactam_blaCTX-M-19	blaCTX-M-19_1_AF325134	blaCTX-M-19	blaCTX-M	Beta-lactam	Amoxicillin, Ampicillin, Aztreonam, Cefepime, Cefotaxime, Ceftazidime, Ceftriaxone, Piperacillin, Ticarcillin	11709308	Enzymatic inactivation	Class A, curated
Beta-lactam_blaCTX-M-20	blaCTX-M-20_1_AJ416344	blaCTX-M-20	blaCTX-M	Beta-lactam	Amoxicillin, Ampicillin, Aztreonam, Cefepime, Cefotaxime, Ceftazidime, Ceftriaxone, Piperacillin, Ticarcillin	12007800	Enzymatic inactivation	Class A, curated
Beta-lactam_blaCTX-M-21	blaCTX-M-21_1_AJ416346	blaCTX-M-21	blaCTX-M	Beta-lactam	Amoxicillin, Ampicillin, Aztreonam, Cefepime, Cefotaxime, Ceftazidime, Ceftriaxone, Piperacillin, Ticarcillin	12007800	Enzymatic inactivation	Class A, curated
Beta-lactam_blaCTX-M-23	blaCTX-M-23_1_AF488377	blaCTX-M-23	blaCTX-M	Beta-lactam	Amoxicillin, Ampicillin, Aztreonam, Cefepime, Cefotaxime, Ceftazidime, Ceftriaxone, Piperacillin, Ticarcillin	15201232	Enzymatic inactivation	Class A, curated
Beta-lactam_blaCTX-M-24	blaCTX-M-24_1_EF374096	blaCTX-M-24	blaCTX-M	Beta-lactam	Amoxicillin, Ampicillin, Aztreonam, Cefepime, Cefotaxime, Ceftazidime, Ceftriaxone, Piperacillin, Ticarcillin	16533535, 17548490	Enzymatic inactivation	Class A, curated
Beta-lactam_blaCTX-M-25	blaCTX-M-25_1_AF518567	blaCTX-M-25	blaCTX-M	Beta-lactam	Amoxicillin, Ampicillin, Aztreonam, Cefepime, Cefotaxime, Ceftazidime, Ceftriaxone, Piperacillin, Ticarcillin	15561863	Enzymatic inactivation	Class A, curated
Beta-lactam_blaCTX-M-28	blaCTX-M-28_6_AJ549244	blaCTX-M-28	blaCTX-M	Beta-lactam	Amoxicillin, Ampicillin, Aztreonam, Cefepime, Cefotaxime, Ceftazidime, Ceftriaxone, Piperacillin, Ticarcillin	18603686	Enzymatic inactivation	Class A, curated
Beta-lactam_blaCTX-M-29	blaCTX-M-29_1_AY267213	blaCTX-M-29	blaCTX-M	Beta-lactam	Amoxicillin, Ampicillin, Aztreonam, Cefepime, Cefotaxime, Ceftazidime, Ceftriaxone, Piperacillin, Ticarcillin	16533535	Enzymatic inactivation	Class A, curated
Beta-lactam_blaCTX-M-30	blaCTX-M-30_1_AY292654	blaCTX-M-30	blaCTX-M	Beta-lactam	Amoxicillin, Ampicillin, Aztreonam, Cefepime, Cefotaxime, Ceftazidime, Ceftriaxone, Piperacillin, Ticarcillin	15504875	Enzymatic inactivation	Class A, curated
Beta-lactam_blaCTX-M-31	blaCTX-M-31_1_AJ567481	blaCTX-M-31	blaCTX-M	Beta-lactam	Amoxicillin, Ampicillin, Aztreonam, Cefepime, Cefotaxime, Ceftazidime, Ceftriaxone, Piperacillin, Ticarcillin	12936986	Enzymatic inactivation	Class A, curated
Beta-lactam_blaCTX-M-32	blaCTX-M-32_2_AJ557142	blaCTX-M-32	blaCTX-M	Beta-lactam	Amoxicillin, Ampicillin, Aztreonam, Cefepime, Cefotaxime, Ceftazidime, Ceftriaxone, Piperacillin, Ticarcillin	15155242	Enzymatic inactivation	Class A, curated
Beta-lactam_blaCTX-M-33	blaCTX-M-33_1_AY238472	blaCTX-M-33	blaCTX-M	Beta-lactam	Amoxicillin, Ampicillin, Aztreonam, Cefepime, Cefotaxime, Ceftazidime, Ceftriaxone, Piperacillin, Ticarcillin	17234386	Enzymatic inactivation	Class A, curated
Beta-lactam_blaCTX-M-34	blaCTX-M-34_1_AY515297	blaCTX-M-34	blaCTX-M	Beta-lactam	Amoxicillin, Ampicillin, Aztreonam, Cefepime, Cefotaxime, Ceftazidime, Ceftriaxone, Piperacillin, Ticarcillin	16244084	Enzymatic inactivation	Class A, curated
Beta-lactam_blaCTX-M-35	blaCTX-M-35_1_AB176532	blaCTX-M-35	blaCTX-M	Beta-lactam	Amoxicillin, Ampicillin, Aztreonam, Cefepime, Cefotaxime, Ceftazidime, Ceftriaxone, Piperacillin, Ticarcillin	Unpublished	Enzymatic inactivation	Class A, curated
Beta-lactam_blaCTX-M-36	blaCTX-M-36_1_AB177384	blaCTX-M-36	blaCTX-M	Beta-lactam	Amoxicillin, Ampicillin, Aztreonam, Cefepime, Cefotaxime, Ceftazidime, Ceftriaxone, Piperacillin, Ticarcillin	Unpublished	Enzymatic inactivation	Class A, curated
Beta-lactam_blaCTX-M-39	blaCTX-M-39_1_AY954516	blaCTX-M-39	blaCTX-M	Beta-lactam	Amoxicillin, Ampicillin, Aztreonam, Cefepime, Cefotaxime, Ceftazidime, Ceftriaxone, Piperacillin, Ticarcillin	16251320	Enzymatic inactivation	Class A, curated
Beta-lactam_blaCTX-M-40	blaCTX-M-40_1_AY750914	blaCTX-M-40	blaCTX-M	Beta-lactam	Amoxicillin, Ampicillin, Aztreonam, Cefepime, Cefotaxime, Ceftazidime, Ceftriaxone, Piperacillin, Ticarcillin	16697557	Enzymatic inactivation	Class A, curated
Beta-lactam_blaCTX-M-41	blaCTX-M-41_1_DQ023162	blaCTX-M-41	blaCTX-M	Beta-lactam	Amoxicillin, Ampicillin, Aztreonam, Cefepime, Cefotaxime, Ceftazidime, Ceftriaxone, Piperacillin, Ticarcillin	18487232	Enzymatic inactivation	Class A, curated
Beta-lactam_blaCTX-M-42	blaCTX-M-42_1_DQ061159	blaCTX-M-42	blaCTX-M	Beta-lactam	Amoxicillin, Ampicillin, Aztreonam, Cefepime, Cefotaxime, Ceftazidime, Ceftriaxone, Piperacillin, Ticarcillin	Unpublished	Enzymatic inactivation	Class A, curated
Beta-lactam_blaCTX-M-43	blaCTX-M-43_1_DQ102702	blaCTX-M-43	blaCTX-M	Beta-lactam	Amoxicillin, Ampicillin, Aztreonam, Cefepime, Cefotaxime, Ceftazidime, Ceftriaxone, Piperacillin, Ticarcillin	16510850	Enzymatic inactivation	Class A, curated
Beta-lactam_blaCTX-M-44	blaCTX-M-44_1_D37830	blaCTX-M-44	blaCTX-M	Beta-lactam	Amoxicillin, Ampicillin, Aztreonam, Cefepime, Cefotaxime, Ceftazidime, Ceftriaxone, Piperacillin, Ticarcillin	8619581	Enzymatic inactivation	Class A, curated
Beta-lactam_blaCTX-M-46	blaCTX-M-46_1_AY847147	blaCTX-M-46	blaCTX-M	Beta-lactam	Amoxicillin, Ampicillin, Aztreonam, Cefepime, Cefotaxime, Ceftazidime, Ceftriaxone, Piperacillin, Ticarcillin	16082008, 16333139	Enzymatic inactivation	Class A, curated
Beta-lactam_blaCTX-M-47	blaCTX-M-47_1_AY847143	blaCTX-M-47	blaCTX-M	Beta-lactam	Amoxicillin, Ampicillin, Aztreonam, Cefepime, Cefotaxime, Ceftazidime, Ceftriaxone, Piperacillin, Ticarcillin	16082008, 16333139	Enzymatic inactivation	Class A, curated
Beta-lactam_blaCTX-M-48	blaCTX-M-48_1_AY847144	blaCTX-M-48	blaCTX-M	Beta-lactam	Amoxicillin, Ampicillin, Aztreonam, Cefepime, Cefotaxime, Ceftazidime, Ceftriaxone, Piperacillin, Ticarcillin	16082008, 16333139	Enzymatic inactivation	Class A, curated
Beta-lactam_blaCTX-M-49	blaCTX-M-49_1_AY847145	blaCTX-M-49	blaCTX-M	Beta-lactam	Amoxicillin, Ampicillin, Aztreonam, Cefepime, Cefotaxime, Ceftazidime, Ceftriaxone, Piperacillin, Ticarcillin	16082008, 16333139	Enzymatic inactivation	Class A, curated
Beta-lactam_blaCTX-M-50	blaCTX-M-50_1_AY847146	blaCTX-M-50	blaCTX-M	Beta-lactam	Amoxicillin, Ampicillin, Aztreonam, Cefepime, Cefotaxime, Ceftazidime, Ceftriaxone, Piperacillin, Ticarcillin	16082008, 16333139	Enzymatic inactivation	Class A, curated
Beta-lactam_blaCTX-M-51	blaCTX-M-51_1_DQ211987	blaCTX-M-51	blaCTX-M	Beta-lactam	Amoxicillin, Ampicillin, Aztreonam, Cefepime, Cefotaxime, Ceftazidime, Ceftriaxone, Piperacillin, Ticarcillin	Unpublished	Enzymatic inactivation	Class A, curated
Beta-lactam_blaCTX-M-53	blaCTX-M-53_1_DQ268764	blaCTX-M-53	blaCTX-M	Beta-lactam	Amoxicillin, Ampicillin, Aztreonam, Cefepime, Cefotaxime, Ceftazidime, Ceftriaxone, Piperacillin, Ticarcillin	19273683	Enzymatic inactivation	Class A, curated
Beta-lactam_blaCTX-M-54	blaCTX-M-54_1_DQ303459	blaCTX-M-54	blaCTX-M	Beta-lactam	Amoxicillin, Ampicillin, Aztreonam, Cefepime, Cefotaxime, Ceftazidime, Ceftriaxone, Piperacillin, Ticarcillin	16785225	Enzymatic inactivation	Class A, curated
Beta-lactam_blaCTX-M-56	blaCTX-M-56_1_EF374097	blaCTX-M-56	blaCTX-M	Beta-lactam	Amoxicillin, Ampicillin, Aztreonam, Cefepime, Cefotaxime, Ceftazidime, Ceftriaxone, Piperacillin, Ticarcillin	17548490	Enzymatic inactivation	Class A, curated
Beta-lactam_blaCTX-M-58	blaCTX-M-58_1_EF210159	blaCTX-M-58	blaCTX-M	Beta-lactam	Amoxicillin, Ampicillin, Aztreonam, Cefepime, Cefotaxime, Ceftazidime, Ceftriaxone, Piperacillin, Ticarcillin	Unpublished	Enzymatic inactivation	Class A, curated
Beta-lactam_blaCTX-M-60	blaCTX-M-60_1_AM411407	blaCTX-M-60	blaCTX-M	Beta-lactam	Amoxicillin, Ampicillin, Aztreonam, Cefepime, Cefotaxime, Ceftazidime, Ceftriaxone, Piperacillin, Ticarcillin	Unpublished	Enzymatic inactivation	Class A, curated
Beta-lactam_blaCTX-M-61	blaCTX-M-61_1_EF219142	blaCTX-M-61	blaCTX-M	Beta-lactam	Amoxicillin, Ampicillin, Aztreonam, Cefepime, Cefotaxime, Ceftazidime, Ceftriaxone, Piperacillin, Ticarcillin	Unpublished	Enzymatic inactivation	Class A, curated
Beta-lactam_blaCTX-M-62	blaCTX-M-62_1_EF219134	blaCTX-M-62	blaCTX-M	Beta-lactam	Amoxicillin, Ampicillin, Aztreonam, Cefepime, Cefotaxime, Ceftazidime, Ceftriaxone, Piperacillin, Ticarcillin	22252811	Enzymatic inactivation	Class A, curated
Beta-lactam_blaCTX-M-63	blaCTX-M-63_1_EU660216	blaCTX-M-63	blaCTX-M	Beta-lactam				ongoing curation
Beta-lactam_blaCTX-M-64	blaCTX-M-64_1_AB284167	blaCTX-M-64	blaCTX-M	Beta-lactam	Amoxicillin, Ampicillin, Aztreonam, Cefepime, Cefotaxime, Ceftazidime, Ceftriaxone, Piperacillin, Ticarcillin	18955524	Enzymatic inactivation	Class A, curated
Beta-lactam_blaCTX-M-66	blaCTX-M-66_1_EF576988	blaCTX-M-66	blaCTX-M	Beta-lactam	Amoxicillin, Ampicillin, Aztreonam, Cefepime, Cefotaxime, Ceftazidime, Ceftriaxone, Piperacillin, Ticarcillin	17913434	Enzymatic inactivation	Class A, curated
Beta-lactam_blaCTX-M-67	blaCTX-M-67_1_EF581888	blaCTX-M-67	blaCTX-M	Beta-lactam	Amoxicillin, Ampicillin, Aztreonam, Cefepime, Cefotaxime, Ceftazidime, Ceftriaxone, Piperacillin, Ticarcillin	18775649	Enzymatic inactivation	Class A, curated
Beta-lactam_blaCTX-M-68	blaCTX-M-68_1_EU177100	blaCTX-M-68	blaCTX-M	Beta-lactam	Amoxicillin, Ampicillin, Aztreonam, Cefepime, Cefotaxime, Ceftazidime, Ceftriaxone, Piperacillin, Ticarcillin	19748232	Enzymatic inactivation	Class A, curated
Beta-lactam_blaCTX-M-69	blaCTX-M-69_1_EU402393	blaCTX-M-69	blaCTX-M	Beta-lactam	Amoxicillin, Ampicillin, Aztreonam, Cefepime, Cefotaxime, Ceftazidime, Ceftriaxone, Piperacillin, Ticarcillin	Unpublished	Enzymatic inactivation	Class A, curated
Beta-lactam_blaCTX-M-71	blaCTX-M-71_1_FJ815436	blaCTX-M-71	blaCTX-M	Beta-lactam	Amoxicillin, Ampicillin, Aztreonam, Cefepime, Cefotaxime, Ceftazidime, Ceftriaxone, Piperacillin, Ticarcillin	19620330	Enzymatic inactivation	Class A, curated
Beta-lactam_blaCTX-M-72	blaCTX-M-72_1_AY847148	blaCTX-M-72	blaCTX-M	Beta-lactam	Amoxicillin, Ampicillin, Aztreonam, Cefepime, Cefotaxime, Ceftazidime, Ceftriaxone, Piperacillin, Ticarcillin	19590148	Enzymatic inactivation	Class A, curated
Beta-lactam_blaCTX-M-74	blaCTX-M-74_1_GQ149243	blaCTX-M-74	blaCTX-M	Beta-lactam	Amoxicillin, Ampicillin, Aztreonam, Cefepime, Cefotaxime, Ceftazidime, Ceftriaxone, Piperacillin, Ticarcillin	19748435	Enzymatic inactivation	Class A, curated
Beta-lactam_blaCTX-M-75	blaCTX-M-75_1_GQ149244	blaCTX-M-75	blaCTX-M	Beta-lactam	Amoxicillin, Ampicillin, Aztreonam, Cefepime, Cefotaxime, Ceftazidime, Ceftriaxone, Piperacillin, Ticarcillin	19748435	Enzymatic inactivation	Class A, curated
Beta-lactam_blaCTX-M-76	blaCTX-M-76_1_AM982520	blaCTX-M-76	blaCTX-M	Beta-lactam	Amoxicillin, Ampicillin, Aztreonam, Cefepime, Cefotaxime, Ceftazidime, Ceftriaxone, Piperacillin, Ticarcillin	Unpublished	Enzymatic inactivation	Class A, curated
Beta-lactam_blaCTX-M-77	blaCTX-M-77_1_AM982521	blaCTX-M-77	blaCTX-M	Beta-lactam	Amoxicillin, Ampicillin, Aztreonam, Cefepime, Cefotaxime, Ceftazidime, Ceftriaxone, Piperacillin, Ticarcillin	Unpublished	Enzymatic inactivation	Class A, curated
Beta-lactam_blaCTX-M-78	blaCTX-M-78_1_AM982522	blaCTX-M-78	blaCTX-M	Beta-lactam	Amoxicillin, Ampicillin, Aztreonam, Cefepime, Cefotaxime, Ceftazidime, Ceftriaxone, Piperacillin, Ticarcillin	Unpublished	Enzymatic inactivation	Class A, curated
Beta-lactam_blaCTX-M-80	blaCTX-M-80_1_EU202673	blaCTX-M-80	blaCTX-M	Beta-lactam	Amoxicillin, Ampicillin, Aztreonam, Cefepime, Cefotaxime, Ceftazidime, Ceftriaxone, Piperacillin, Ticarcillin	19294528	Enzymatic inactivation	Class A, curated
Beta-lactam_blaCTX-M-81	blaCTX-M-81_1_EU136031	blaCTX-M-81	blaCTX-M	Beta-lactam	Amoxicillin, Ampicillin, Aztreonam, Cefepime, Cefotaxime, Ceftazidime, Ceftriaxone, Piperacillin, Ticarcillin	19294528	Enzymatic inactivation	Class A, curated
Beta-lactam_blaCTX-M-82	blaCTX-M-82_1_DQ256091	blaCTX-M-82	blaCTX-M	Beta-lactam	Amoxicillin, Ampicillin, Aztreonam, Cefepime, Cefotaxime, Ceftazidime, Ceftriaxone, Piperacillin, Ticarcillin	19297379	Enzymatic inactivation	Class A, curated
Beta-lactam_blaCTX-M-83	blaCTX-M-83_1_FJ214366	blaCTX-M-83	blaCTX-M	Beta-lactam	Amoxicillin, Ampicillin, Aztreonam, Cefepime, Cefotaxime, Ceftazidime, Ceftriaxone, Piperacillin, Ticarcillin	18984647	Enzymatic inactivation	Class A, curated
Beta-lactam_blaCTX-M-84	blaCTX-M-84_1_FJ214367	blaCTX-M-84	blaCTX-M	Beta-lactam	Amoxicillin, Ampicillin, Aztreonam, Cefepime, Cefotaxime, Ceftazidime, Ceftriaxone, Piperacillin, Ticarcillin	18984647	Enzymatic inactivation	Class A, curated
Beta-lactam_blaCTX-M-85	blaCTX-M-85_1_FJ214368	blaCTX-M-85	blaCTX-M	Beta-lactam	Amoxicillin, Ampicillin, Aztreonam, Cefepime, Cefotaxime, Ceftazidime, Ceftriaxone, Piperacillin, Ticarcillin	18984647	Enzymatic inactivation	Class A, curated
Beta-lactam_blaCTX-M-86	blaCTX-M-86_1_FJ214369	blaCTX-M-86	blaCTX-M	Beta-lactam	Amoxicillin, Ampicillin, Aztreonam, Cefepime, Cefotaxime, Ceftazidime, Ceftriaxone, Piperacillin, Ticarcillin	18984647	Enzymatic inactivation	Class A, curated
Beta-lactam_blaCTX-M-87	blaCTX-M-87_1_EU545409	blaCTX-M-87	blaCTX-M	Beta-lactam	Amoxicillin, Ampicillin, Aztreonam, Cefepime, Cefotaxime, Ceftazidime, Ceftriaxone, Piperacillin, Ticarcillin	19429759	Enzymatic inactivation	Class A, curated
Beta-lactam_blaCTX-M-88	blaCTX-M-88_1_FJ873739	blaCTX-M-88	blaCTX-M	Beta-lactam	Amoxicillin, Ampicillin, Aztreonam, Cefepime, Cefotaxime, Ceftazidime, Ceftriaxone, Piperacillin, Ticarcillin	19785534	Enzymatic inactivation	Class A, curated
Beta-lactam_blaCTX-M-89	blaCTX-M-89_1_FJ971899	blaCTX-M-89	blaCTX-M	Beta-lactam	Amoxicillin, Ampicillin, Aztreonam, Cefepime, Cefotaxime, Ceftazidime, Ceftriaxone, Piperacillin, Ticarcillin	19587301	Enzymatic inactivation	Class A, curated
Beta-lactam_blaCTX-M-90	blaCTX-M-90_1_FJ907381	blaCTX-M-90	blaCTX-M	Beta-lactam	Amoxicillin, Ampicillin, Aztreonam, Cefepime, Cefotaxime, Ceftazidime, Ceftriaxone, Piperacillin, Ticarcillin	Unpublished	Enzymatic inactivation	Class A, curated
Beta-lactam_blaCTX-M-91	blaCTX-M-91_1_GQ870432	blaCTX-M-91	blaCTX-M	Beta-lactam	Amoxicillin, Ampicillin, Aztreonam, Cefepime, Cefotaxime, Ceftazidime, Ceftriaxone, Piperacillin, Ticarcillin	Unpublished	Enzymatic inactivation	Class A, curated
Beta-lactam_blaCTX-M-92	blaCTX-M-92_1_GU127598	blaCTX-M-92	blaCTX-M	Beta-lactam	Amoxicillin, Ampicillin, Aztreonam, Cefepime, Cefotaxime, Ceftazidime, Ceftriaxone, Piperacillin, Ticarcillin	20576750	Enzymatic inactivation	Class A, curated
Beta-lactam_blaCTX-M-93	blaCTX-M-93_1_HQ166709	blaCTX-M-93	blaCTX-M	Beta-lactam	Amoxicillin, Ampicillin, Aztreonam, Cefepime, Cefotaxime, Ceftazidime, Ceftriaxone, Piperacillin, Ticarcillin	21343457	Enzymatic inactivation	Class A, curated
Beta-lactam_blaCTX-M-94	blaCTX-M-94_1_HM167760	blaCTX-M-94	blaCTX-M	Beta-lactam	Amoxicillin, Ampicillin, Aztreonam, Cefepime, Cefotaxime, Ceftazidime, Ceftriaxone, Piperacillin, Ticarcillin	23050014	Enzymatic inactivation	Class A, curated
Beta-lactam_blaCTX-M-95	blaCTX-M-95_1_FN813245	blaCTX-M-95	blaCTX-M	Beta-lactam	Amoxicillin, Ampicillin, Aztreonam, Cefepime, Cefotaxime, Ceftazidime, Ceftriaxone, Piperacillin, Ticarcillin	Unpublished	Enzymatic inactivation	Class A, curated
Beta-lactam_blaCTX-M-96	blaCTX-M-96_1_AJ704396	blaCTX-M-96	blaCTX-M	Beta-lactam	Amoxicillin, Ampicillin, Aztreonam, Cefepime, Cefotaxime, Ceftazidime, Ceftriaxone, Piperacillin, Ticarcillin	Unpublished	Enzymatic inactivation	Class A, curated
Beta-lactam_blaCTX-M-97	blaCTX-M-97_1_HM776707	blaCTX-M-97	blaCTX-M	Beta-lactam	Amoxicillin, Ampicillin, Aztreonam, Cefepime, Cefotaxime, Ceftazidime, Ceftriaxone, Piperacillin, Ticarcillin	23117265	Enzymatic inactivation	Class A, curated
Beta-lactam_blaCTX-M-98	blaCTX-M-98_1_HM755448	blaCTX-M-98	blaCTX-M	Beta-lactam	Amoxicillin, Ampicillin, Aztreonam, Cefepime, Cefotaxime, Ceftazidime, Ceftriaxone, Piperacillin, Ticarcillin	22325120	Enzymatic inactivation	Class A, curated
Beta-lactam_blaCTX-M-99	blaCTX-M-99_1_HM803271	blaCTX-M-99	blaCTX-M	Beta-lactam	Amoxicillin, Ampicillin, Aztreonam, Cefepime, Cefotaxime, Ceftazidime, Ceftriaxone, Piperacillin, Ticarcillin	Unpublished	Enzymatic inactivation	Class A, curated
Beta-lactam_blaCTX-M-100	blaCTX-M-100_1_FR682582	blaCTX-M-100	blaCTX-M	Beta-lactam	Amoxicillin, Ampicillin, Aztreonam, Cefepime, Cefotaxime, Ceftazidime, Ceftriaxone, Piperacillin, Ticarcillin	23050014	Enzymatic inactivation	Class A, curated
Beta-lactam_blaCTX-M-101	blaCTX-M-101_1_HQ398214	blaCTX-M-101	blaCTX-M	Beta-lactam	Amoxicillin, Ampicillin, Aztreonam, Cefepime, Cefotaxime, Ceftazidime, Ceftriaxone, Piperacillin, Ticarcillin	24999233	Enzymatic inactivation	Class A, curated
Beta-lactam_blaCTX-M-102	blaCTX-M-102_1_HQ398215	blaCTX-M-102	blaCTX-M	Beta-lactam	Amoxicillin, Ampicillin, Aztreonam, Cefepime, Cefotaxime, Ceftazidime, Ceftriaxone, Piperacillin, Ticarcillin	22325120	Enzymatic inactivation	Class A, curated
Beta-lactam_blaCTX-M-103	blaCTX-M-103_1_HG423149	blaCTX-M-103	blaCTX-M	Beta-lactam	Amoxicillin, Ampicillin, Aztreonam, Cefepime, Cefotaxime, Ceftazidime, Ceftriaxone, Piperacillin, Ticarcillin	23926164	Enzymatic inactivation	Class A, curated
Beta-lactam_blaCTX-M-104	blaCTX-M-104_1_HQ833652	blaCTX-M-104	blaCTX-M	Beta-lactam	Amoxicillin, Ampicillin, Aztreonam, Cefepime, Cefotaxime, Ceftazidime, Ceftriaxone, Piperacillin, Ticarcillin	22325120	Enzymatic inactivation	Class A, curated
Beta-lactam_blaCTX-M-105	blaCTX-M-105_1_HQ833651	blaCTX-M-105	blaCTX-M	Beta-lactam	Amoxicillin, Ampicillin, Aztreonam, Cefepime, Cefotaxime, Ceftazidime, Ceftriaxone, Piperacillin, Ticarcillin	22407683	Enzymatic inactivation	Class A, curated
Beta-lactam_blaCTX-M-110	blaCTX-M-110_1_JF274242	blaCTX-M-110	blaCTX-M	Beta-lactam	Amoxicillin, Ampicillin, Aztreonam, Cefepime, Cefotaxime, Ceftazidime, Ceftriaxone, Piperacillin, Ticarcillin	21859815	Enzymatic inactivation	Class A, curated
Beta-lactam_blaCTX-M-111	blaCTX-M-111_1_JF274243	blaCTX-M-111	blaCTX-M	Beta-lactam	Amoxicillin, Ampicillin, Aztreonam, Cefepime, Cefotaxime, Ceftazidime, Ceftriaxone, Piperacillin, Ticarcillin	21859815	Enzymatic inactivation	Class A, curated
Beta-lactam_blaCTX-M-112	blaCTX-M-112_1_JF274246	blaCTX-M-112	blaCTX-M	Beta-lactam	Amoxicillin, Ampicillin, Aztreonam, Cefepime, Cefotaxime, Ceftazidime, Ceftriaxone, Piperacillin, Ticarcillin	21859815	Enzymatic inactivation	Class A, curated
Beta-lactam_blaCTX-M-113	blaCTX-M-113_1_JF274247	blaCTX-M-113	blaCTX-M	Beta-lactam	Amoxicillin, Ampicillin, Aztreonam, Cefepime, Cefotaxime, Ceftazidime, Ceftriaxone, Piperacillin, Ticarcillin	21859815	Enzymatic inactivation	Class A, curated
Beta-lactam_blaCTX-M-114	blaCTX-M-114_1_GQ351346	blaCTX-M-114	blaCTX-M	Beta-lactam	Amoxicillin, Ampicillin, Aztreonam, Cefepime, Cefotaxime, Ceftazidime, Ceftriaxone, Piperacillin, Ticarcillin	Unpublished	Enzymatic inactivation	Class A, curated
Beta-lactam_blaCTX-M-116	blaCTX-M-116_1_JF966749	blaCTX-M-116	blaCTX-M	Beta-lactam	Amoxicillin, Ampicillin, Aztreonam, Cefepime, Cefotaxime, Ceftazidime, Ceftriaxone, Piperacillin, Ticarcillin	23318795	Enzymatic inactivation	Class A, curated
Beta-lactam_blaCTX-M-117	blaCTX-M-117_1_JN227085	blaCTX-M-117	blaCTX-M	Beta-lactam	Amoxicillin, Ampicillin, Aztreonam, Cefepime, Cefotaxime, Ceftazidime, Ceftriaxone, Piperacillin, Ticarcillin	23127481	Enzymatic inactivation	Class A, curated
Beta-lactam_blaCTX-M-121	blaCTX-M-121_1_JN790862	blaCTX-M-121	blaCTX-M	Beta-lactam	Amoxicillin, Ampicillin, Aztreonam, Cefepime, Cefotaxime, Ceftazidime, Ceftriaxone, Piperacillin, Ticarcillin	24999233	Enzymatic inactivation	Class A, curated
Beta-lactam_blaCTX-M-123	blaCTX-M-123_1_JN790864	blaCTX-M-123	blaCTX-M	Beta-lactam	Amoxicillin, Ampicillin, Aztreonam, Cefepime, Cefotaxime, Ceftazidime, Ceftriaxone, Piperacillin, Ticarcillin	Unpublished	Enzymatic inactivation	Class A, curated
Beta-lactam_blaCTX-M-124	blaCTX-M-124_1_JQ429324	blaCTX-M-124	blaCTX-M	Beta-lactam	Amoxicillin, Ampicillin, Aztreonam, Cefepime, Cefotaxime, Ceftazidime, Ceftriaxone, Piperacillin, Ticarcillin	22314536	Enzymatic inactivation	Class A, curated
Beta-lactam_blaCTX-M-125	blaCTX-M-125_1_JQ724542	blaCTX-M-125	blaCTX-M	Beta-lactam	Amoxicillin, Ampicillin, Aztreonam, Cefepime, Cefotaxime, Ceftazidime, Ceftriaxone, Piperacillin, Ticarcillin	Unpublished	Enzymatic inactivation	Class A, curated
Beta-lactam_blaCTX-M-126	blaCTX-M-126_1_AB703103	blaCTX-M-126	blaCTX-M	Beta-lactam	Amoxicillin, Ampicillin, Aztreonam, Cefepime, Cefotaxime, Ceftazidime, Ceftriaxone, Piperacillin, Ticarcillin	22843833	Enzymatic inactivation	Class A, curated
Beta-lactam_blaCTX-M-129	blaCTX-M-129_1_JX017364	blaCTX-M-129	blaCTX-M	Beta-lactam	Amoxicillin, Ampicillin, Aztreonam, Cefepime, Cefotaxime, Ceftazidime, Ceftriaxone, Piperacillin, Ticarcillin	Unpublished	Enzymatic inactivation	Class A, curated
Beta-lactam_blaCTX-M-130	blaCTX-M-130_1_JX017365	blaCTX-M-130	blaCTX-M	Beta-lactam	Amoxicillin, Ampicillin, Aztreonam, Cefepime, Cefotaxime, Ceftazidime, Ceftriaxone, Piperacillin, Ticarcillin	Unpublished	Enzymatic inactivation	Class A, curated
Beta-lactam_blaCTX-M-131	blaCTX-M-131_1_JN969893	blaCTX-M-131	blaCTX-M	Beta-lactam	Amoxicillin, Ampicillin, Aztreonam, Cefepime, Cefotaxime, Ceftazidime, Ceftriaxone, Piperacillin, Ticarcillin	25583719	Enzymatic inactivation	Class A, curated
Beta-lactam_blaCTX-M-132	blaCTX-M-132_1_JX313020	blaCTX-M-132	blaCTX-M	Beta-lactam	Amoxicillin, Ampicillin, Aztreonam, Cefepime, Cefotaxime, Ceftazidime, Ceftriaxone, Piperacillin, Ticarcillin	23952362	Enzymatic inactivation	Class A, curated
Beta-lactam_blaCTX-M-134	blaCTX-M-134_1_JX896165	blaCTX-M-134	blaCTX-M	Beta-lactam	Amoxicillin, Ampicillin, Aztreonam, Cefepime, Cefotaxime, Ceftazidime, Ceftriaxone, Piperacillin, Ticarcillin	Unpublished	Enzymatic inactivation	Class A, curated
Beta-lactam_blaCTX-M-136	blaCTX-M-136_1_KC351754	blaCTX-M-136	blaCTX-M	Beta-lactam	Amoxicillin, Ampicillin, Aztreonam, Cefepime, Cefotaxime, Ceftazidime, Ceftriaxone, Piperacillin, Ticarcillin	Unpublished	Enzymatic inactivation	Class A, curated
Beta-lactam_blaCTX-M-139	blaCTX-M-139_1_KC107824	blaCTX-M-139	blaCTX-M	Beta-lactam	Amoxicillin, Ampicillin, Aztreonam, Cefepime, Cefotaxime, Ceftazidime, Ceftriaxone, Piperacillin, Ticarcillin	Unpublished	Enzymatic inactivation	Class A, curated
Beta-lactam_blaCTX-M-142	blaCTX-M-142_1_KF240809	blaCTX-M-142	blaCTX-M	Beta-lactam	Amoxicillin, Ampicillin, Aztreonam, Cefepime, Cefotaxime, Ceftazidime, Ceftriaxone, Piperacillin, Ticarcillin	Unpublished	Enzymatic inactivation	Class A, curated
Beta-lactam_blaCTX-M-147	blaCTX-M-147_1_KF513180	blaCTX-M-147	blaCTX-M	Beta-lactam	Amoxicillin, Ampicillin, Aztreonam, Cefepime, Cefotaxime, Ceftazidime, Ceftriaxone, Piperacillin, Ticarcillin	Unpublished	Enzymatic inactivation	Class A, curated
Beta-lactam_blaDHA-1	blaDHA-1_1_Y16410	blaDHA-1	blaDHA	Beta-lactam	Amoxicillin, Amoxicillin+Clavulanic acid, Ampicillin, Ampicillin+Clavulanic acid, Cefotaxime, Cefoxitin, Ceftazidime, Piperacillin, Piperacillin+Tazobactam, Ticarcillin, Ticarcillin+Clavulanic acid	10103179, 9736562	Enzymatic inactivation	Class C;DHA-1-like;Alternative name blaMOR-1;, curated
Beta-lactam_blaDHA-2	blaDHA-2_1_AF259520	blaDHA-2	blaDHA	Beta-lactam	Amoxicillin, Amoxicillin+Clavulanic acid, Ampicillin, Ampicillin+Clavulanic acid, Cefotaxime, Cefoxitin, Ceftazidime, Piperacillin, Piperacillin+Tazobactam, Ticarcillin, Ticarcillin+Clavulanic acid	11157909	Enzymatic inactivation	Class C;DHA-1-like;, curated
Beta-lactam_blaDHA-3	blaDHA-3_1_AY494945	blaDHA-3	blaDHA	Beta-lactam	Amoxicillin, Amoxicillin+Clavulanic acid, Ampicillin, Ampicillin+Clavulanic acid, Cefotaxime, Cefoxitin, Ceftazidime, Piperacillin, Piperacillin+Tazobactam, Ticarcillin, Ticarcillin+Clavulanic acid	16216104	Enzymatic inactivation	Class C;DHA-1-like;, curated
Beta-lactam_blaDHA-5	blaDHA-5_1_JF273491	blaDHA-5	blaDHA	Beta-lactam	Amoxicillin, Amoxicillin+Clavulanic acid, Ampicillin, Ampicillin+Clavulanic acid, Cefotaxime, Cefoxitin, Ceftazidime, Piperacillin, Piperacillin+Tazobactam, Ticarcillin, Ticarcillin+Clavulanic acid	Unpublished	Enzymatic inactivation	Class C;DHA-1-like;Natural in Morganella morganii;, curated
Beta-lactam_blaDHA-6	blaDHA-6_1_HQ322612	blaDHA-6	blaDHA	Beta-lactam	Amoxicillin, Amoxicillin+Clavulanic acid, Ampicillin, Ampicillin+Clavulanic acid, Cefotaxime, Cefoxitin, Ceftazidime, Piperacillin, Piperacillin+Tazobactam, Ticarcillin, Ticarcillin+Clavulanic acid	Unpublished	Enzymatic inactivation	Class C;DHA-1-like;, curated
Beta-lactam_blaDHA-7	blaDHA-7_1_HQ456945	blaDHA-7	blaDHA	Beta-lactam	Amoxicillin, Amoxicillin+Clavulanic acid, Ampicillin, Ampicillin+Clavulanic acid, Cefotaxime, Cefoxitin, Ceftazidime, Piperacillin, Piperacillin+Tazobactam, Ticarcillin, Ticarcillin+Clavulanic acid	Unpublished	Enzymatic inactivation	Class C;DHA-1-like;, curated
Beta-lactam_blaFONA-6	blaFONA-6_1_AJ251244	blaFONA-6	blaFONA	Beta-lactam				ongoing curation
Beta-lactam_blaFONA-5	blaFONA-5_1_AJ251243	blaFONA-5	blaFONA	Beta-lactam				ongoing curation
Beta-lactam_blaFONA-4	blaFONA-4_1_AJ251242	blaFONA-4	blaFONA	Beta-lactam				ongoing curation
Beta-lactam_blaFONA-3	blaFONA-3_1_AJ251241	blaFONA-3	blaFONA	Beta-lactam				ongoing curation
Beta-lactam_blaFONA-2	blaFONA-2_1_AJ251240	blaFONA-2	blaFONA	Beta-lactam				ongoing curation
Beta-lactam_blaFONA-1	blaFONA-1_1_AJ251239	blaFONA-1	blaFONA	Beta-lactam				ongoing curation
Beta-lactam_blaFOX-1	blaFOX-1_1_X77455	blaFOX-1	blaFOX	Beta-lactam				ongoing curation
Beta-lactam_blaFOX-2	blaFOX-2_1_Y10282	blaFOX-2	blaFOX	Beta-lactam				ongoing curation
Beta-lactam_blaFOX-3	blaFOX-3_1_Y11068	blaFOX-3	blaFOX	Beta-lactam				ongoing curation
Beta-lactam_blaFOX-4	blaFOX-4_1_AJ277535	blaFOX-4	blaFOX	Beta-lactam				ongoing curation
Beta-lactam_blaFOX-5	blaFOX-5_1_AY007369	blaFOX-5	blaFOX	Beta-lactam				ongoing curation
Beta-lactam_blaFOX-6	blaFOX-6_1_AY034848	blaFOX-6	blaFOX	Beta-lactam				ongoing curation
Beta-lactam_blaFOX-7	blaFOX-7_1_AJ703796	blaFOX-7	blaFOX	Beta-lactam				ongoing curation
Beta-lactam_blaFOX-8	blaFOX-8_1_HM565917	blaFOX-8	blaFOX	Beta-lactam				ongoing curation
Beta-lactam_blaFOX-9	blaFOX-9_1_JF896803	blaFOX-9	blaFOX	Beta-lactam				ongoing curation
Beta-lactam_blaFOX-10	blaFOX-10_1_JX049131	blaFOX-10	blaFOX	Beta-lactam				ongoing curation
Beta-lactam_blaGOB-1	blaGOB-1_1_EF394442	blaGOB-1	blaGOB	Beta-lactam				ongoing curation
Beta-lactam_blaGOB-1	blaGOB-1_2_AF090141	blaGOB-1	blaGOB	Beta-lactam				ongoing curation
Beta-lactam_blaGOB-2	blaGOB-2_1_AF189296	blaGOB-2	blaGOB	Beta-lactam				ongoing curation
Beta-lactam_blaGOB-3	blaGOB-3_1_AF189291	blaGOB-3	blaGOB	Beta-lactam				ongoing curation
Beta-lactam_blaGOB-4	blaGOB-4_1_AF189293	blaGOB-4	blaGOB	Beta-lactam				ongoing curation
Beta-lactam_blaGOB-5	blaGOB-5_1_AF189290	blaGOB-5	blaGOB	Beta-lactam				ongoing curation
Beta-lactam_blaGOB-6	blaGOB-6_1_AF189292	blaGOB-6	blaGOB	Beta-lactam				ongoing curation
Beta-lactam_blaGOB-7	blaGOB-7_1_AF189297	blaGOB-7	blaGOB	Beta-lactam				ongoing curation
Beta-lactam_blaGOB-8	blaGOB-8_1_AY348327	blaGOB-8	blaGOB	Beta-lactam				ongoing curation
Beta-lactam_blaGOB-9	blaGOB-9_1_AY647246	blaGOB-9	blaGOB	Beta-lactam				ongoing curation
Beta-lactam_blaGOB-10	blaGOB-10_1_AY647247	blaGOB-10	blaGOB	Beta-lactam				ongoing curation
Beta-lactam_blaGOB-11	blaGOB-11_1_AY647248	blaGOB-11	blaGOB	Beta-lactam				ongoing curation
Beta-lactam_blaGOB-12	blaGOB-12_1_AY647249	blaGOB-12	blaGOB	Beta-lactam				ongoing curation
Beta-lactam_blaGOB-13	blaGOB-13_1_AY647251	blaGOB-13	blaGOB	Beta-lactam				ongoing curation
Beta-lactam_blaGOB-14	blaGOB-14_1_AY647252	blaGOB-14	blaGOB	Beta-lactam				ongoing curation
Beta-lactam_blaGOB-15	blaGOB-15_1_AY775547	blaGOB-15	blaGOB	Beta-lactam				ongoing curation
Beta-lactam_blaGOB-16	blaGOB-16_1_GU188443	blaGOB-16	blaGOB	Beta-lactam				ongoing curation
Beta-lactam_blaGOB-16	blaGOB-16_2_AY899331	blaGOB-16	blaGOB	Beta-lactam				ongoing curation
Beta-lactam_blaGOB-17	blaGOB-17_1_AY899332	blaGOB-17	blaGOB	Beta-lactam				ongoing curation
Beta-lactam_blaGOB-18	blaGOB-18_1_DQ004496	blaGOB-18	blaGOB	Beta-lactam				ongoing curation
Beta-lactam_blaHERA-1	blaHERA-1_1_AF311385	blaHERA-1	blaHERA	Beta-lactam				ongoing curation
Beta-lactam_blaHERA-2	blaHERA-2_1_AF398334	blaHERA-2	blaHERA	Beta-lactam				ongoing curation
Beta-lactam_blaHERA-3	blaHERA-3_1_AF398335	blaHERA-3	blaHERA	Beta-lactam				ongoing curation
Beta-lactam_blaHERA-4	blaHERA-4_1_AJ536088	blaHERA-4	blaHERA	Beta-lactam				ongoing curation
Beta-lactam_blaHERA-5	blaHERA-5_1_AJ536089	blaHERA-5	blaHERA	Beta-lactam				ongoing curation
Beta-lactam_blaHERA-6	blaHERA-6_1_AJ536090	blaHERA-6	blaHERA	Beta-lactam				ongoing curation
Beta-lactam_blaHERA-8	blaHERA-8_1_AJ536092	blaHERA-8	blaHERA	Beta-lactam				ongoing curation
Beta-lactam_blaIND-1	blaIND-1_1_AF099139	blaIND-1	blaIND	Beta-lactam				ongoing curation
Beta-lactam_blaIND-2	blaIND-2_2_AF219127	blaIND-2	blaIND	Beta-lactam				ongoing curation
Beta-lactam_blaIND-2a	blaIND-2a_4_AF219130	blaIND-2a	blaIND	Beta-lactam				ongoing curation
Beta-lactam_blaIND-2b	blaIND-2b_3_EF672681	blaIND-2b	blaIND	Beta-lactam				ongoing curation
Beta-lactam_blaIND-2c	blaIND-2c_1_GU186042	blaIND-2c	blaIND	Beta-lactam				ongoing curation
Beta-lactam_blaIND-3	blaIND-3_1_AF219131	blaIND-3	blaIND	Beta-lactam				ongoing curation
Beta-lactam_blaIND-4	blaIND-4_1_AF219135	blaIND-4	blaIND	Beta-lactam				ongoing curation
Beta-lactam_blaIND-5	blaIND-5_1_AY504627	blaIND-5	blaIND	Beta-lactam				ongoing curation
Beta-lactam_blaIND-6	blaIND-6_1_AM087455	blaIND-6	blaIND	Beta-lactam				ongoing curation
Beta-lactam_blaIND-7	blaIND-7_1_AB529520	blaIND-7	blaIND	Beta-lactam				ongoing curation
Beta-lactam_blaIND-8	blaIND-8_1_GU186044	blaIND-8	blaIND	Beta-lactam				ongoing curation
Beta-lactam_blaIND-9	blaIND-9_1_GU186045	blaIND-9	blaIND	Beta-lactam				ongoing curation
Beta-lactam_blaIND-10	blaIND-10_1_GU206353	blaIND-10	blaIND	Beta-lactam				ongoing curation
Beta-lactam_blaIND-11	blaIND-11_1_HM245379	blaIND-11	blaIND	Beta-lactam				ongoing curation
Beta-lactam_blaIND-12	blaIND-12_1_HM245380	blaIND-12	blaIND	Beta-lactam				ongoing curation
Beta-lactam_blaIND-14	blaIND-14_1_HM367709	blaIND-14	blaIND	Beta-lactam				ongoing curation
Beta-lactam_blaIND-15	blaIND-15_1_AB563173	blaIND-15	blaIND	Beta-lactam				ongoing curation
Beta-lactam_blaKPC-2	blaKPC-2_1_AY034847	blaKPC-2	blaKPC	Beta-lactam	Amoxicillin, Amoxicillin+Clavulanic acid, Ampicillin, Ampicillin+Clavulanic acid, Aztreonam, Cefepime, Cefotaxime, Cefoxitin, Ceftazidime, Ertapenem, Imipenem, Meropenem, Piperacillin, Piperacillin+Tazobactam, Ticarcillin, Ticarcillin+Clavulanic acid	11257029, 12615876	Enzymatic inactivation	Class A;Group 2f;Alternative name blaKPC-1, curated
Beta-lactam_blaKPC-3	blaKPC-3_1_HM769262	blaKPC-3	blaKPC	Beta-lactam	Amoxicillin, Amoxicillin+Clavulanic acid, Ampicillin, Ampicillin+Clavulanic acid, Aztreonam, Cefepime, Cefotaxime, Cefoxitin, Ceftazidime, Ertapenem, Imipenem, Meropenem, Piperacillin, Piperacillin+Tazobactam, Ticarcillin, Ticarcillin+Clavulanic acid	21406433	Enzymatic inactivation	Class A;Group 2f;, curated
Beta-lactam_blaKPC-4	blaKPC-4_1_FJ473382	blaKPC-4	blaKPC	Beta-lactam	Amoxicillin, Amoxicillin+Clavulanic acid, Ampicillin, Ampicillin+Clavulanic acid, Aztreonam, Cefepime, Cefotaxime, Cefoxitin, Ceftazidime, Ertapenem, Imipenem, Meropenem, Piperacillin, Piperacillin+Tazobactam, Ticarcillin, Ticarcillin+Clavulanic acid	19015357, 23114770	Enzymatic inactivation	Class A;Group 2f;, curated
Beta-lactam_blaKPC-5	blaKPC-5_1_EU400222	blaKPC-5	blaKPC	Beta-lactam	Amoxicillin, Amoxicillin+Clavulanic acid, Ampicillin, Ampicillin+Clavulanic acid, Aztreonam, Cefepime, Cefotaxime, Cefoxitin, Ceftazidime, Ertapenem, Imipenem, Meropenem, Piperacillin, Piperacillin+Tazobactam, Ticarcillin, Ticarcillin+Clavulanic acid	19015357, 23114770	Enzymatic inactivation	Class A;Group 2f;, curated
Beta-lactam_blaKPC-6	blaKPC-6_1_EU555534	blaKPC-6	blaKPC	Beta-lactam	Amoxicillin, Amoxicillin+Clavulanic acid, Ampicillin, Ampicillin+Clavulanic acid, Aztreonam, Cefepime, Cefotaxime, Cefoxitin, Ceftazidime, Ertapenem, Imipenem, Meropenem, Piperacillin, Piperacillin+Tazobactam, Ticarcillin, Ticarcillin+Clavulanic acid	22908150	Enzymatic inactivation	Class A;Group 2f;, curated
Beta-lactam_blaKPC-7	blaKPC-7_1_EU729727	blaKPC-7	blaKPC	Beta-lactam	Amoxicillin, Amoxicillin+Clavulanic acid, Ampicillin, Ampicillin+Clavulanic acid, Aztreonam, Cefepime, Cefotaxime, Cefoxitin, Ceftazidime, Ertapenem, Imipenem, Meropenem, Piperacillin, Piperacillin+Tazobactam, Ticarcillin, Ticarcillin+Clavulanic acid	20513702	Enzymatic inactivation	Class A;Group 2f;, curated
Beta-lactam_blaKPC-8	blaKPC-8_1_FJ234412	blaKPC-8	blaKPC	Beta-lactam	Amoxicillin, Amoxicillin+Clavulanic acid, Ampicillin, Ampicillin+Clavulanic acid, Aztreonam, Cefepime, Cefotaxime, Cefoxitin, Ceftazidime, Ertapenem, Imipenem, Meropenem, Piperacillin, Piperacillin+Tazobactam, Ticarcillin, Ticarcillin+Clavulanic acid	Unpublished	Enzymatic inactivation	Class A;Group 2f;, curated
Beta-lactam_blaKPC-9	blaKPC-9_1_FJ624872	blaKPC-9	blaKPC	Beta-lactam	Amoxicillin, Amoxicillin+Clavulanic acid, Ampicillin, Ampicillin+Clavulanic acid, Aztreonam, Cefepime, Cefotaxime, Cefoxitin, Ceftazidime, Ertapenem, Imipenem, Meropenem, Piperacillin, Piperacillin+Tazobactam, Ticarcillin, Ticarcillin+Clavulanic acid	22964247	Enzymatic inactivation	Class A;Group 2f;It might be an incomplete version of KPC-23, curated
Beta-lactam_blaKPC-10	blaKPC-10_1_GQ140348	blaKPC-10	blaKPC	Beta-lactam	Amoxicillin, Amoxicillin+Clavulanic acid, Ampicillin, Ampicillin+Clavulanic acid, Aztreonam, Cefepime, Cefotaxime, Cefoxitin, Ceftazidime, Ertapenem, Imipenem, Meropenem, Piperacillin, Piperacillin+Tazobactam, Ticarcillin, Ticarcillin+Clavulanic acid	200386180	Enzymatic inactivation	Class A;Group 2f;, curated
Beta-lactam_blaKPC-11	blaKPC-11_1_HM066995	blaKPC-11	blaKPC	Beta-lactam	Amoxicillin, Amoxicillin+Clavulanic acid, Ampicillin, Ampicillin+Clavulanic acid, Aztreonam, Cefepime, Cefotaxime, Cefoxitin, Ceftazidime, Ertapenem, Imipenem, Meropenem, Piperacillin, Piperacillin+Tazobactam, Ticarcillin, Ticarcillin+Clavulanic acid	21670192, 22322349	Enzymatic inactivation	Class A;Group 2f;, curated
Beta-lactam_blaKPC-14	blaKPC-14_1_JX524191	blaKPC-14	blaKPC	Beta-lactam	Amoxicillin, Amoxicillin+Clavulanic acid, Ampicillin, Ampicillin+Clavulanic acid, Aztreonam, Cefepime, Cefotaxime, Cefoxitin, Ceftazidime, Ertapenem, Imipenem, Meropenem, Piperacillin, Piperacillin+Tazobactam, Ticarcillin, Ticarcillin+Clavulanic acid	Unpublished	Enzymatic inactivation	Class A;Group 2f;, curated
Beta-lactam_blaKPC-15	blaKPC-15_1_KC433553	blaKPC-15	blaKPC	Beta-lactam	Amoxicillin, Amoxicillin+Clavulanic acid, Ampicillin, Ampicillin+Clavulanic acid, Aztreonam, Cefepime, Cefotaxime, Cefoxitin, Ceftazidime, Ertapenem, Imipenem, Meropenem, Piperacillin, Piperacillin+Tazobactam, Ticarcillin, Ticarcillin+Clavulanic acid	Unpublished	Enzymatic inactivation	Class A;Group 2f;, curated
Beta-lactam_blaKPC-16	blaKPC-16_1_KC465199	blaKPC-16	blaKPC	Beta-lactam	Amoxicillin, Amoxicillin+Clavulanic acid, Ampicillin, Ampicillin+Clavulanic acid, Aztreonam, Cefepime, Cefotaxime, Cefoxitin, Ceftazidime, Ertapenem, Imipenem, Meropenem, Piperacillin, Piperacillin+Tazobactam, Ticarcillin, Ticarcillin+Clavulanic acid	Unpublished	Enzymatic inactivation	Class A;Group 2f;, curated
Beta-lactam_blaLEN1	blaLEN1_1_X04515	blaLEN1	blaLEN	Beta-lactam				ongoing curation
Beta-lactam_blaLEN2	blaLEN2_1_AY037780	blaLEN2	blaLEN	Beta-lactam				ongoing curation
Beta-lactam_blaLEN3	blaLEN3_1_AY130286	blaLEN3	blaLEN	Beta-lactam				ongoing curation
Beta-lactam_blaLEN4	blaLEN4_1_AY130287	blaLEN4	blaLEN	Beta-lactam				ongoing curation
Beta-lactam_blaLEN5	blaLEN5_1_AY633109	blaLEN5	blaLEN	Beta-lactam				ongoing curation
Beta-lactam_blaLEN7	blaLEN7_1_AJ635425	blaLEN7	blaLEN	Beta-lactam				ongoing curation
Beta-lactam_blaLEN8	blaLEN8_1_AJ635424	blaLEN8	blaLEN	Beta-lactam				ongoing curation
Beta-lactam_blaLEN9	blaLEN9_1_AJ635405	blaLEN9	blaLEN	Beta-lactam				ongoing curation
Beta-lactam_blaLEN10	blaLEN10_1_AJ635419	blaLEN10	blaLEN	Beta-lactam				ongoing curation
Beta-lactam_blaLEN12	blaLEN12_1_AJ635406	blaLEN12	blaLEN	Beta-lactam				ongoing curation
Beta-lactam_blaLEN13	blaLEN13_1_AJ635403	blaLEN13	blaLEN	Beta-lactam				ongoing curation
Beta-lactam_blaLEN15	blaLEN15_1_AF452105	blaLEN15	blaLEN	Beta-lactam				ongoing curation
Beta-lactam_blaLEN16	blaLEN16_1_AY743416	blaLEN16	blaLEN	Beta-lactam				ongoing curation
Beta-lactam_blaLEN17	blaLEN17_1_EF205593	blaLEN17	blaLEN	Beta-lactam				ongoing curation
Beta-lactam_blaLEN18	blaLEN18_1_AM850908	blaLEN18	blaLEN	Beta-lactam				ongoing curation
Beta-lactam_blaLEN19	blaLEN19_1_AM850909	blaLEN19	blaLEN	Beta-lactam				ongoing curation
Beta-lactam_blaLEN20	blaLEN20_1_AM850910	blaLEN20	blaLEN	Beta-lactam				ongoing curation
Beta-lactam_blaLEN21	blaLEN21_1_AM850911	blaLEN21	blaLEN	Beta-lactam				ongoing curation
Beta-lactam_blaLEN22	blaLEN22_1_AM850912	blaLEN22	blaLEN	Beta-lactam				ongoing curation
Beta-lactam_blaLEN23	blaLEN23_1_AM850913	blaLEN23	blaLEN	Beta-lactam				ongoing curation
Beta-lactam_blaLEN24	blaLEN24_1_AM850914	blaLEN24	blaLEN	Beta-lactam				ongoing curation
Beta-lactam_blaLEN25	blaLEN25_1_HQ709169	blaLEN25	blaLEN	Beta-lactam				ongoing curation
Beta-lactam_blaLEN26	blaLEN26_1_JQ067123	blaLEN26	blaLEN	Beta-lactam				ongoing curation
Beta-lactam_blaMAL-1	blaMAL-1_1_AJ277209	blaMAL-1	blaMAL	Beta-lactam				ongoing curation
Beta-lactam_blaMAL-1	blaMAL-1_2_AJ609506	blaMAL-1	blaMAL	Beta-lactam				ongoing curation
Beta-lactam_blaMIR-1	blaMIR-1_1_M37839	blaMIR-1	blaMIR	Beta-lactam				ongoing curation
Beta-lactam_blaMIR-2	blaMIR-2_1_AY227752	blaMIR-2	blaMIR	Beta-lactam				ongoing curation
Beta-lactam_blaMIR-3	blaMIR-3_1_AY743435	blaMIR-3	blaMIR	Beta-lactam				ongoing curation
Beta-lactam_blaMIR-4	blaMIR-4_1_EF417572	blaMIR-4	blaMIR	Beta-lactam				ongoing curation
Beta-lactam_blaMIR-5	blaMIR-5_1_FJ237367	blaMIR-5	blaMIR	Beta-lactam				ongoing curation
Beta-lactam_blaMIR-6	blaMIR-6_1_JQ664733	blaMIR-6	blaMIR	Beta-lactam				ongoing curation
Beta-lactam_blaMOR	blaMOR_1_Y10283	blaMOR	blaMOR	Beta-lactam				ongoing curation
Beta-lactam_blaMOR-2	blaMOR-2_1_AY235804	blaMOR-2	blaMOR	Beta-lactam				ongoing curation
Beta-lactam_blaMOX-1	blaMOX-1_1_D13304	blaMOX-1	blaMOX	Beta-lactam				ongoing curation
Beta-lactam_blaMOX-2	blaMOX-2_1_AJ276453	blaMOX-2	blaMOX	Beta-lactam				ongoing curation
Beta-lactam_blaMOX-3	blaMOX-3_1_EU515248	blaMOX-3	blaMOX	Beta-lactam				ongoing curation
Beta-lactam_blaMOX-4	blaMOX-4_1_FJ262599	blaMOX-4	blaMOX	Beta-lactam				ongoing curation
Beta-lactam_blaMOX-5	blaMOX-5_1_GQ152600	blaMOX-5	blaMOX	Beta-lactam				ongoing curation
Beta-lactam_blaMOX-6	blaMOX-6_1_GQ152601	blaMOX-6	blaMOX	Beta-lactam				ongoing curation
Beta-lactam_blaMOX-7	blaMOX-7_1_GQ152602	blaMOX-7	blaMOX	Beta-lactam				ongoing curation
Beta-lactam_blaOCH-2	blaOCH-2_1_AJ295340	blaOCH-2	blaOCH	Beta-lactam				ongoing curation
Beta-lactam_blaOCH-3	blaOCH-3_1_AJ295341	blaOCH-3	blaOCH	Beta-lactam				ongoing curation
Beta-lactam_blaOCH-4	blaOCH-4_1_AJ295342	blaOCH-4	blaOCH	Beta-lactam				ongoing curation
Beta-lactam_blaOCH-5	blaOCH-5_1_AJ295343	blaOCH-5	blaOCH	Beta-lactam				ongoing curation
Beta-lactam_blaOCH-6	blaOCH-6_1_AJ295344	blaOCH-6	blaOCH	Beta-lactam				ongoing curation
Beta-lactam_blaOCH-7	blaOCH-7_1_AJ295345	blaOCH-7	blaOCH	Beta-lactam				ongoing curation
Beta-lactam_blaOCH-8	blaOCH-8_1_DQ489307	blaOCH-8	blaOCH	Beta-lactam				ongoing curation
Beta-lactam_blaOKP-A-1	blaOKP-A-1_1_AM051138	blaOKP-A-1	blaOKP	Beta-lactam				ongoing curation
Beta-lactam_blaOKP-A-2	blaOKP-A-2_1_AM051139	blaOKP-A-2	blaOKP	Beta-lactam				ongoing curation
Beta-lactam_blaOKP-A-3	blaOKP-A-3_1_AM051140	blaOKP-A-3	blaOKP	Beta-lactam				ongoing curation
Beta-lactam_blaOKP-A-4	blaOKP-A-4_1_AM051142	blaOKP-A-4	blaOKP	Beta-lactam				ongoing curation
Beta-lactam_blaOKP-A-5	blaOKP-A-5_1_AM051143	blaOKP-A-5	blaOKP	Beta-lactam				ongoing curation
Beta-lactam_blaOKP-A-6	blaOKP-A-6_1_AM051144	blaOKP-A-6	blaOKP	Beta-lactam				ongoing curation
Beta-lactam_blaOKP-A-7	blaOKP-A-7_1_AM051145	blaOKP-A-7	blaOKP	Beta-lactam				ongoing curation
Beta-lactam_blaOKP-A-8	blaOKP-A-8_1_AM051147	blaOKP-A-8	blaOKP	Beta-lactam				ongoing curation
Beta-lactam_blaOKP-A-9	blaOKP-A-9_1_AM051148	blaOKP-A-9	blaOKP	Beta-lactam				ongoing curation
Beta-lactam_blaOKP-A-10	blaOKP-A-10_1_AM051149	blaOKP-A-10	blaOKP	Beta-lactam				ongoing curation
Beta-lactam_blaOKP-A-11	blaOKP-A-11_1_AM850915	blaOKP-A-11	blaOKP	Beta-lactam				ongoing curation
Beta-lactam_blaOKP-A-12	blaOKP-A-12_1_AM850915	blaOKP-A-12	blaOKP	Beta-lactam				ongoing curation
Beta-lactam_blaOKP-A-13	blaOKP-A-13_1_FJ534513	blaOKP-A-13	blaOKP	Beta-lactam				ongoing curation
Beta-lactam_blaOKP-A-14	blaOKP-A-14_1_FJ534512	blaOKP-A-14	blaOKP	Beta-lactam				ongoing curation
Beta-lactam_blaOKP-A-15	blaOKP-A-15_1_FJ755841	blaOKP-A-15	blaOKP	Beta-lactam				ongoing curation
Beta-lactam_blaOKP-A-16	blaOKP-A-16_1_FJ755840	blaOKP-A-16	blaOKP	Beta-lactam				ongoing curation
Beta-lactam_blaOKP-B-1	blaOKP-B-1_1_AM051150	blaOKP-B-1	blaOKP	Beta-lactam				ongoing curation
Beta-lactam_blaOKP-B-2	blaOKP-B-2_1_AM051151	blaOKP-B-2	blaOKP	Beta-lactam				ongoing curation
Beta-lactam_blaOKP-B-3	blaOKP-B-3_1_AM051152	blaOKP-B-3	blaOKP	Beta-lactam				ongoing curation
Beta-lactam_blaOKP-B-4	blaOKP-B-4_1_AM051153	blaOKP-B-4	blaOKP	Beta-lactam				ongoing curation
Beta-lactam_blaOKP-B-5	blaOKP-B-5_1_AY512506	blaOKP-B-5	blaOKP	Beta-lactam				ongoing curation
Beta-lactam_blaOKP-B-6	blaOKP-B-6_1_AY850171	blaOKP-B-6	blaOKP	Beta-lactam				ongoing curation
Beta-lactam_blaOKP-B-7	blaOKP-B-7_1_AM051156	blaOKP-B-7	blaOKP	Beta-lactam				ongoing curation
Beta-lactam_blaOKP-B-8	blaOKP-B-8_1_AM051157	blaOKP-B-8	blaOKP	Beta-lactam				ongoing curation
Beta-lactam_blaOKP-B-9	blaOKP-B-9_1_AM051159	blaOKP-B-9	blaOKP	Beta-lactam				ongoing curation
Beta-lactam_blaOKP-B-10	blaOKP-B-10_1_AM051160	blaOKP-B-10	blaOKP	Beta-lactam				ongoing curation
Beta-lactam_blaOKP-B-11	blaOKP-B-11_1_AM051161	blaOKP-B-11	blaOKP	Beta-lactam				ongoing curation
Beta-lactam_blaOKP-B-12	blaOKP-B-12_1_AJ635420	blaOKP-B-12	blaOKP	Beta-lactam				ongoing curation
Beta-lactam_blaOKP-B-13	blaOKP-B-13_1_AY825330	blaOKP-B-13	blaOKP	Beta-lactam				ongoing curation
Beta-lactam_blaOKP-B-14	blaOKP-B-14_1_DQ995288	blaOKP-B-14	blaOKP	Beta-lactam				ongoing curation
Beta-lactam_blaOKP-B-15	blaOKP-B-15_1_AM850917	blaOKP-B-15	blaOKP	Beta-lactam				ongoing curation
Beta-lactam_blaOKP-B-16	blaOKP-B-16_1_AM850918	blaOKP-B-16	blaOKP	Beta-lactam				ongoing curation
Beta-lactam_blaOKP-B-17	blaOKP-B-17_1_AM850919	blaOKP-B-17	blaOKP	Beta-lactam				ongoing curation
Beta-lactam_blaOKP-B-18	blaOKP-B-18_1_AM850920	blaOKP-B-18	blaOKP	Beta-lactam				ongoing curation
Beta-lactam_blaOKP-B-19	blaOKP-B-19_1_AM850921	blaOKP-B-19	blaOKP	Beta-lactam				ongoing curation
Beta-lactam_blaOKP-B-20	blaOKP-B-20_1_AM850922	blaOKP-B-20	blaOKP	Beta-lactam				ongoing curation
Beta-lactam_blaOXA-SHE	blaOXA-SHE_1_AY066004	blaOXA-SHE	blaOXA	Beta-lactam				ongoing curation
Beta-lactam_blaOXA-1	blaOXA-1_1_HQ170510	blaOXA-1	blaOXA	Beta-lactam	Amoxicillin, Amoxicillin+Clavulanic acid, Ampicillin, Ampicillin+Clavulanic acid, Cefepime, Piperacillin, Piperacillin+Tazobactam	10898672, 16735436	Enzymatic inactivation	Class D;OXA-1-like;Alternative name blaOXA-30;, curated
Beta-lactam_blaOXA-2	blaOXA-2_2_GQ466184	blaOXA-2	blaOXA	Beta-lactam	Amoxicillin, Amoxicillin+Clavulanic acid, Ampicillin, Ampicillin+Clavulanic acid, Ceftazidime, Piperacillin	Unpublished	Enzymatic inactivation	Class D;OXA-2-like;Carbapenemase phenotype in A. baumannii and P.aeruginosa, curated
Beta-lactam_blaOXA-2	blaOXA-2_1_DQ112222	blaOXA-2	blaOXA	Beta-lactam	Amoxicillin, Amoxicillin+Clavulanic acid, Ampicillin, Ampicillin+Clavulanic acid, Ceftazidime, Piperacillin	11796380, 2538329	Enzymatic inactivation	Class D;OXA-2-like;Carbapenemase phenotype in A. baumannii and P.aeruginosa, curated
Beta-lactam_blaOXA-3	blaOXA-3_1_L07945	blaOXA-3	blaOXA	Beta-lactam		7785990	Enzymatic inactivation	Class D;OXA-2-like;, curated
Beta-lactam_blaOXA-4	blaOXA-4_1_AY162283	blaOXA-4	blaOXA	Beta-lactam		14638506	Enzymatic inactivation	Class D;OXA-1-like;Alternative name blaOXA-33;, curated
Beta-lactam_blaOXA-5	blaOXA-5_1_AF347074	blaOXA-5	blaOXA	Beta-lactam		1495394	Enzymatic inactivation	Class D;OXA-5-like;, curated
Beta-lactam_blaOXA-7	blaOXA-7_1_X75562	blaOXA-7	blaOXA	Beta-lactam	Amoxicillin, Ampicillin	3925874, 7574536	Enzymatic inactivation	Class D;OXA-10-like;, curated
Beta-lactam_blaOXA-9	blaOXA-9_1_KQ089875	blaOXA-9	blaOXA	Beta-lactam	Amoxicillin, Ampicillin	8382826	Enzymatic inactivation	Class D;OXA-9-like;, curated
Beta-lactam_blaOXA-10	blaOXA-10_1_J03427	blaOXA-10	blaOXA	Beta-lactam	Amoxicillin, Ampicillin, Aztreonam, Piperacillin, Piperacillin+Tazobactam	11679562, 3126705, 6416161	Enzymatic inactivation	Class D;OXA-10-like;Alternative name blaPSE-2;Carbapenemase phenotype in A. baumannii, curated
Beta-lactam_blaOXA-11	blaOXA-11_1_Z22590	blaOXA-11	blaOXA	Beta-lactam	Cefepime, Ceftazidime, Piperacillin	8215276	Enzymatic inactivation	Class D;OXA-10-like;, curated
Beta-lactam_blaOXA-13	blaOXA-13_1_AF043558	blaOXA-13	blaOXA	Beta-lactam				ongoing curation
Beta-lactam_blaOXA-14	blaOXA-14_1_KJ420612	blaOXA-14	blaOXA	Beta-lactam	Cefepime, Ceftazidime, Piperacillin, Piperacillin+Tazobactam	7486940	Enzymatic inactivation	Class D;OXA-10-like;, curated
Beta-lactam_blaOXA-13	blaOXA-13_1_U59183	blaOXA-13	blaOXA	Beta-lactam	Amoxicillin, Amoxicillin+Clavulanic acid, Ampicillin, Ampicillin+Clavulanic acid, Aztreonam, Cefotaxime, Ceftazidime, Piperacillin, Piperacillin+Tazobactam	9579076	Enzymatic inactivation	Class D;OXA-10-like;, curated
Beta-lactam_blaOXA-15	blaOXA-15_1_U63835	blaOXA-15	blaOXA	Beta-lactam	Amoxicillin, Ampicillin, Aztreonam, Ceftazidime, Piperacillin	9087490	Enzymatic inactivation	Class D;OXA-2-like;, curated
Beta-lactam_blaOXA-16	blaOXA-16_1_AF043100	blaOXA-16	blaOXA	Beta-lactam	Cefepime, Cefixime, Cefotaxime, Ceftazidime, Piperacillin	9579076	Enzymatic inactivation	Class D;OXA-10-like;, curated
Beta-lactam_blaOXA-17	blaOXA-17_1_DQ902344	blaOXA-17	blaOXA	Beta-lactam	Amoxicillin, Ampicillin, Aztreonam, Cefepime, Cefixime, Cefotaxime, Ceftazidime	10348753	Enzymatic inactivation	Class D;OXA-10-like;, curated
Beta-lactam_blaOXA-18	blaOXA-18_1_U85514	blaOXA-18	blaOXA	Beta-lactam	Amoxicillin, Ampicillin, Aztreonam, Cefepime, Cefixime, Cefotaxime, Ceftazidime, Piperacillin	9333046	Enzymatic inactivation	Class D;, curated
Beta-lactam_blaOXA-19	blaOXA-19_1_AF043381	blaOXA-19	blaOXA	Beta-lactam	Amoxicillin, Ampicillin, Ceftazidime	9835500	Enzymatic inactivation	Class D;OXA-10-like;, curated
Beta-lactam_blaOXA-20	blaOXA-20_1_AY307114	blaOXA-20	blaOXA	Beta-lactam	Amoxicillin, Amoxicillin+Clavulanic acid, Ampicillin, Ampicillin+Clavulanic acid	15004037	Enzymatic inactivation	Class D;OXA-20-like;, curated
Beta-lactam_blaOXA-21	blaOXA-21_1_AB626885	blaOXA-21	blaOXA	Beta-lactam		21862476, 9420053	Enzymatic inactivation	Class D;OXA-2-like;, curated
Beta-lactam_blaOXA-22	blaOXA-22_1_AF064820	blaOXA-22	blaOXA	Beta-lactam	Amoxicillin, Ampicillin, Aztreonam, Cefepime, Piperacillin, Piperacillin+Tazobactam	10898703	Enzymatic inactivation	Class D;OXA-22-like;Natural in Ralstonia pickettii;, curated
Beta-lactam_blaOXA-23	blaOXA-23_1_AY795964	blaOXA-23	blaOXA	Beta-lactam	Imipenem, Meropenem	10602749, 16948925, 17284537	Enzymatic inactivation	Class D;OXA-23-like;Natural in Acinetobacter radioresistens;Alternative name blaARI-1;, curated
Beta-lactam_blaOXA-24	blaOXA-24_1_AJ239129	blaOXA-24	blaOXA	Beta-lactam	Amoxicillin, Amoxicillin+Clavulanic acid, Ampicillin, Ampicillin+Clavulanic acid, Cefepime, Ceftazidime, Imipenem, Meropenem, Piperacillin, Piperacillin+Tazobactam	10817708, 12499201	Enzymatic inactivation	Class D;OXA-24-like;Alternative name blaOXA-40;, curated
Beta-lactam_blaOXA-25	blaOXA-25_1_AF201826	blaOXA-25	blaOXA	Beta-lactam		11158758	Enzymatic inactivation	Class D;OXA-24-like;, curated
Beta-lactam_blaOXA-26	blaOXA-26_1_AF201827	blaOXA-26	blaOXA	Beta-lactam		11158758	Enzymatic inactivation	Class D;OXA-24-like;, curated
Beta-lactam_blaOXA-27	blaOXA-27_1_AF201828	blaOXA-27	blaOXA	Beta-lactam		11158758	Enzymatic inactivation	Class D;OXA-23-like;, curated
Beta-lactam_blaOXA-28	blaOXA-28_1_AF231133	blaOXA-28	blaOXA	Beta-lactam	Amoxicillin, Ampicillin, Aztreonam, Cefepime, Cefixime, Cefotaxime, Ceftazidime, Piperacillin, Piperacillin+Tazobactam	11158739	Enzymatic inactivation	Class D;OXA-10-like;, curated
Beta-lactam_blaOXA-29	blaOXA-29_1_AJ400619	blaOXA-29	blaOXA	Beta-lactam		11709332	Enzymatic inactivation	Aztreonam but the effect on the MIC when expressed in bacterial strains is unknown, Cefotaxime, Ceftazidime, Class D;OXA-29 enzyme extracts hydrolyze Amoxicillin, Piperacillin, curated
Beta-lactam_blaOXA-31	blaOXA-31_1_AF294653	blaOXA-31	blaOXA	Beta-lactam	Amoxicillin, Ampicillin, Cefepime, Piperacillin, Piperacillin+Tazobactam	11353602	Enzymatic inactivation	Class D;OXA-1-like;, curated
Beta-lactam_blaOXA-32	blaOXA-32_1_AF315351	blaOXA-32	blaOXA	Beta-lactam	Amoxicillin, Amoxicillin+Clavulanic acid, Ampicillin, Ampicillin+Clavulanic acid, Aztreonam, Cefepime, Cefixime, Cefotaxime, Ceftazidime, Piperacillin	11796380	Enzymatic inactivation	Class D;OXA-2-like;, curated
Beta-lactam_blaOXA-34	blaOXA-34_1_AF350424	blaOXA-34	blaOXA	Beta-lactam		Unpublished	Enzymatic inactivation	Class D;OXA-2-like;, curated
Beta-lactam_blaOXA-35	blaOXA-35_1_AF315786	blaOXA-35	blaOXA	Beta-lactam	Amoxicillin, Ampicillin, Aztreonam, Piperacillin	11679562	Enzymatic inactivation	Class D;OXA-10-like;, curated
Beta-lactam_blaOXA-36	blaOXA-36_1_AF300985	blaOXA-36	blaOXA	Beta-lactam		Unpublished	Enzymatic inactivation	Class D;OXA-2-like;, curated
Beta-lactam_blaOXA-37	blaOXA-37_1_AY007784	blaOXA-37	blaOXA	Beta-lactam		12523622	Enzymatic inactivation	Amoxicillin+Clavulanic acid, Cefotaxime, Cefoxitin but MIC remains below the ECOFF in E. coli laboratory strain, Ceftazidime, Class D;OXA-20-like;Hydrolysis of Amoxicillin, Piperacillin, curated
Beta-lactam_blaOXA-42	blaOXA-42_1_AJ488302	blaOXA-42	blaOXA	Beta-lactam		12356787	Enzymatic inactivation	Class D;OXA-42-like;Natural in Burkholderia pseudomallei;Oxacillin-hydrolysing beta-lactamases, curated
Beta-lactam_blaOXA-43	blaOXA-43_1_AJ488303	blaOXA-43	blaOXA	Beta-lactam		12356787	Enzymatic inactivation	Class D;OXA-42-like;Natural in Burkholderia pseudomallei;Oxacillin-hydrolysing beta-lactamases, curated
Beta-lactam_blaOXA-45	blaOXA-45_1_AJ519683	blaOXA-45	blaOXA	Beta-lactam	Amoxicillin, Ampicillin, Aztreonam, Cefepime, Cefixime, Cefotaxime, Ceftazidime, Piperacillin	12936985	Enzymatic inactivation	Class D;, curated
Beta-lactam_blaOXA-46	blaOXA-46_1_AF317511	blaOXA-46	blaOXA	Beta-lactam	Amoxicillin, Ampicillin	15855521	Enzymatic inactivation	Class D;OXA-46-like;Alternative name blaOXA-81;, curated
Beta-lactam_blaOXA-47	blaOXA-47_1_AY237830	blaOXA-47	blaOXA	Beta-lactam	Amoxicillin, Amoxicillin+Clavulanic acid, Ampicillin, Ampicillin+Clavulanic acid, Piperacillin, Piperacillin+Tazobactam	14693513	Enzymatic inactivation	Class D;OXA-1-like;, curated
Beta-lactam_blaOXA-48	blaOXA-48_1_AY236073	blaOXA-48	blaOXA	Beta-lactam	Amoxicillin, Amoxicillin+Clavulanic acid, Ampicillin, Ampicillin+Clavulanic acid, Imipenem, Meropenem, Piperacillin, Piperacillin+Tazobactam	14693513, 16952941	Enzymatic inactivation	Class D;OXA-48-like;, curated
Beta-lactam_blaOXA-49	blaOXA-49_1_AY288523	blaOXA-49	blaOXA	Beta-lactam		Unpublished	Enzymatic inactivation	Class D;Alternative name poxB (PA5514);, Class D;OXA-23-like;, curated
Beta-lactam_blaOXA-50	blaOXA-50_1_AY306130	blaOXA-50	blaOXA	Beta-lactam	Amoxicillin, Ampicillin	15155197	Enzymatic inactivation	Class D;OXA-50-like;Natural in Pseudomonas aeruginosa;, curated
Beta-lactam_blaOXA-51	blaOXA-51_1_DQ385606	blaOXA-51	blaOXA	Beta-lactam	Amoxicillin, Ampicillin, Imipenem	15649299, 16630258, 16940137	Enzymatic inactivation	Class D;OXA-51-like;Natural in Acinetobacter baumannii;Phenotype described in Acinetobacter baumannii if simultaneous presence of insertion sequence ISAba1, curated
Beta-lactam_blaOXA-53	blaOXA-53_1_AY289608	blaOXA-53	blaOXA	Beta-lactam	Ceftazidime	15231768	Enzymatic inactivation	Class D;OXA-2-like;, curated
Beta-lactam_blaOXA-54	blaOXA-54_1_AY500137	blaOXA-54	blaOXA	Beta-lactam	Amoxicillin, Amoxicillin+Clavulanic acid, Ampicillin, Ampicillin+Clavulanic acid, Imipenem, Piperacillin, Piperacillin+Tazobactam	14693565	Enzymatic inactivation	Class D;OXA-48-like;Natural in Shewanella oneidensis;, curated
Beta-lactam_blaOXA-55	blaOXA-55_1_AY343493	blaOXA-55	blaOXA	Beta-lactam	Amoxicillin, Amoxicillin+Clavulanic acid, Ampicillin, Ampicillin+Clavulanic acid, Imipenem	15105119	Enzymatic inactivation	Class D;OXA-55-like;Natural in Shewanella algae;, curated
Beta-lactam_blaOXA-56	blaOXA-56_1_AY445080	blaOXA-56	blaOXA	Beta-lactam		15047554	Enzymatic inactivation	Class D;OXA-10-like;, curated
Beta-lactam_blaOXA-57	blaOXA-57_1_AJ631966	blaOXA-57	blaOXA	Beta-lactam		15793160	Enzymatic inactivation	Class D;OXA-42-like;Natural in Burkholderia pseudomallei;, curated
Beta-lactam_blaOXA-58	blaOXA-58_1_AY665723	blaOXA-58	blaOXA	Beta-lactam	Amoxicillin, Amoxicillin+Clavulanic acid, Ampicillin, Ampicillin+Clavulanic acid, Imipenem, Meropenem	15616297, 16569863	Enzymatic inactivation	Class D;OXA-58-like;, curated
Beta-lactam_blaOXA-59	blaOXA-59_1_AJ632249	blaOXA-59	blaOXA	Beta-lactam		15793160	Enzymatic inactivation	Class D;OXA-42-like;Natural in Burkholderia pseudomallei;, curated
Beta-lactam_blaOXA-60	blaOXA-60_1_AF525303	blaOXA-60	blaOXA	Beta-lactam	Amoxicillin, Amoxicillin+Clavulanic acid, Ampicillin, Ampicillin+Clavulanic acid, Imipenem	15504844	Enzymatic inactivation	Class D;OXA-60-like;Natural in Ralstonia pickettii;, curated
Beta-lactam_blaOXA-61	blaOXA-61_1_AY587956	blaOXA-61	blaOXA	Beta-lactam	Amoxicillin, Amoxicillin+Clavulanic acid, Ampicillin, Ampicillin+Clavulanic acid	15917560	Enzymatic inactivation	Class D;OXA-61-like;Natural in Campylobacter coli;, curated
Beta-lactam_blaOXA-62	blaOXA-62_1_AY423074	blaOXA-62	blaOXA	Beta-lactam	Amoxicillin, Amoxicillin+Clavulanic acid, Ampicillin, Ampicillin+Clavulanic acid, Meropenem, Piperacillin, Piperacillin+Tazobactam	16569848	Enzymatic inactivation	Class D;OXA-62-like;Natural in Pandoraea pnomenusa;, curated
Beta-lactam_blaOXA-63	blaOXA-63_1_AY619003	blaOXA-63	blaOXA	Beta-lactam	Amoxicillin, Ampicillin, Piperacillin	18212108	Enzymatic inactivation	Class D;OXA-63-like;Natural in Brachyspira pilosicoli;, curated
Beta-lactam_blaOXA-64	blaOXA-64_1_AY750907	blaOXA-64	blaOXA	Beta-lactam		15760431	Enzymatic inactivation	Class D;OXA-51-like;Natural in Acinetobacter baumannii;, curated
Beta-lactam_blaOXA-65	blaOXA-65_1_AY750908	blaOXA-65	blaOXA	Beta-lactam		15760431	Enzymatic inactivation	Class D;OXA-51-like;Natural in Acinetobacter baumannii;, curated
Beta-lactam_blaOXA-66	blaOXA-66_1_AY750909	blaOXA-66	blaOXA	Beta-lactam		15760431	Enzymatic inactivation	Class D;OXA-51-like;Natural in Acinetobacter baumannii;, curated
Beta-lactam_blaOXA-67	blaOXA-67_1_DQ491200	blaOXA-67	blaOXA	Beta-lactam		Unpublished	Enzymatic inactivation	Class D;OXA-51-like;Natural in Acinetobacter baumannii;, curated
Beta-lactam_blaOXA-68	blaOXA-68_1_AY750910	blaOXA-68	blaOXA	Beta-lactam		15760431	Enzymatic inactivation	Class D;OXA-51-like;Natural in Acinetobacter baumannii;, curated
Beta-lactam_blaOXA-69	blaOXA-69_1_AY859527	blaOXA-69	blaOXA	Beta-lactam	Amoxicillin, Ampicillin	16189095	Enzymatic inactivation	Class D;OXA-51-like;Natural in Acinetobacter baumannii;, curated
Beta-lactam_blaOXA-70	blaOXA-70_1_AY750912	blaOXA-70	blaOXA	Beta-lactam		15760431	Enzymatic inactivation	Class D;OXA-51-like;Natural in Acinetobacter baumannii;, curated
Beta-lactam_blaOXA-71	blaOXA-71_1_AY750913	blaOXA-71	blaOXA	Beta-lactam		15760431	Enzymatic inactivation	Class D;OXA-51-like;Natural in Acinetobacter baumannii;, curated
Beta-lactam_blaOXA-72	blaOXA-72_1_AY739646	blaOXA-72	blaOXA	Beta-lactam		17846127	Enzymatic inactivation	Class D;OXA-24-like;, curated
Beta-lactam_blaOXA-73	blaOXA-73_1_AY762325	blaOXA-73	blaOXA	Beta-lactam		Unpublished	Enzymatic inactivation	Class D;OXA-23-like;, curated
Beta-lactam_blaOXA-74	blaOXA-74_1_EU161636	blaOXA-74	blaOXA	Beta-lactam	Cefepime, Ceftazidime	19049645	Enzymatic inactivation	Class D;OXA-10-like;, curated
Beta-lactam_blaOXA-75	blaOXA-75_1_AY859529	blaOXA-75	blaOXA	Beta-lactam		16189095	Enzymatic inactivation	Class D;OXA-51-like;Natural in Acinetobacter baumannii;, curated
Beta-lactam_blaOXA-76	blaOXA-76_1_AY949203	blaOXA-76	blaOXA	Beta-lactam		Unpublished	Enzymatic inactivation	Class D;OXA-51-like;Natural in Acinetobacter baumannii;, curated
Beta-lactam_blaOXA-77	blaOXA-77_1_AY949202	blaOXA-77	blaOXA	Beta-lactam		Unpublished	Enzymatic inactivation	Class D;OXA-51-like;Natural in Acinetobacter baumannii;, curated
Beta-lactam_blaOXA-78	blaOXA-78_1_AY862132	blaOXA-78	blaOXA	Beta-lactam		Unpublished	Enzymatic inactivation	Class D;OXA-51-like;Natural in Acinetobacter baumannii;, curated
Beta-lactam_blaOXA-79	blaOXA-79_1_EU019534	blaOXA-79	blaOXA	Beta-lactam		17850339	Enzymatic inactivation	Class D;OXA-51-like;Natural in Acinetobacter baumannii;, curated
Beta-lactam_blaOXA-80	blaOXA-80_1_EU019535	blaOXA-80	blaOXA	Beta-lactam		17850339	Enzymatic inactivation	Class D;OXA-51-like;Natural in Acinetobacter baumannii;, curated
Beta-lactam_blaOXA-82	blaOXA-82_1_DQ987479	blaOXA-82	blaOXA	Beta-lactam	Imipenem	17724156	Enzymatic inactivation	Class D;OXA-51-like;Natural in Acinetobacter baumannii;, curated
Beta-lactam_blaOXA-83	blaOXA-83_1_DQ309277	blaOXA-83	blaOXA	Beta-lactam		16630258, 17610600	Enzymatic inactivation	Class D;OXA-51-like;Natural in Acinetobacter baumannii;, curated
Beta-lactam_blaOXA-84	blaOXA-84_1_DQ309276	blaOXA-84	blaOXA	Beta-lactam		16630258, 17610600	Enzymatic inactivation	Class D;OXA-51-like;Natural in Acinetobacter baumannii;, curated
Beta-lactam_blaOXA-85	blaOXA-85_1_JANA01000064	blaOXA-85	blaOXA	Beta-lactam	Amoxicillin, Amoxicillin+Clavulanic acid, Ampicillin, Ampicillin+Clavulanic acid	16870757	Enzymatic inactivation	Class D;OXA-85-like;Natural in Fusobacterium nucleatum subsp. polymorphum;Alternative name blaFUS-1;, curated
Beta-lactam_blaOXA-86	blaOXA-86_1_DQ149247	blaOXA-86	blaOXA	Beta-lactam		16816400	Enzymatic inactivation	Class D;OXA-51-like;Natural in Acinetobacter baumannii;, curated
Beta-lactam_blaOXA-87	blaOXA-87_1_DQ348075	blaOXA-87	blaOXA	Beta-lactam		16816400	Enzymatic inactivation	Class D;OXA-51-like;, curated
Beta-lactam_blaOXA-88	blaOXA-88_1_DQ392963	blaOXA-88	blaOXA	Beta-lactam		17284537	Enzymatic inactivation	Class D;OXA-51-like;Natural in Acinetobacter baumannii;, curated
Beta-lactam_blaOXA-89	blaOXA-89_1_DQ445683	blaOXA-89	blaOXA	Beta-lactam		16844350	Enzymatic inactivation	Class D;OXA-51-like;Natural in Acinetobacter baumannii;, curated
Beta-lactam_blaOXA-90	blaOXA-90_1_EU547443	blaOXA-90	blaOXA	Beta-lactam		19567349	Enzymatic inactivation	Class D;OXA-51-like;Natural in Acinetobacter baumannii;, curated
Beta-lactam_blaOXA-91	blaOXA-91_1_DQ519086	blaOXA-91	blaOXA	Beta-lactam		17284537	Enzymatic inactivation	Class D;OXA-51-like;Natural in Acinetobacter baumannii;, curated
Beta-lactam_blaOXA-92	blaOXA-92_1_DQ335566	blaOXA-92	blaOXA	Beta-lactam		17391399	Enzymatic inactivation	Class D;OXA-51-like;Natural in Acinetobacter baumannii;, curated
Beta-lactam_blaOXA-93	blaOXA-93_1_DQ519087	blaOXA-93	blaOXA	Beta-lactam		17284537	Enzymatic inactivation	Class D;OXA-51-like;Natural in Acinetobacter baumannii;, curated
Beta-lactam_blaOXA-94	blaOXA-94_1_DQ519088	blaOXA-94	blaOXA	Beta-lactam		17284537	Enzymatic inactivation	Class D;OXA-51-like;Natural in Acinetobacter baumannii;, curated
Beta-lactam_blaOXA-95	blaOXA-95_1_DQ519089	blaOXA-95	blaOXA	Beta-lactam		17284537	Enzymatic inactivation	Class D;OXA-51-like;Natural in Acinetobacter baumannii;, curated
Beta-lactam_blaOXA-96	blaOXA-96_1_DQ519090	blaOXA-96	blaOXA	Beta-lactam		17284537	Enzymatic inactivation	Class D;OXA-58-like;, curated
Beta-lactam_blaOXA-97	blaOXA-97_1_EF102240	blaOXA-97	blaOXA	Beta-lactam	Amoxicillin, Amoxicillin+Clavulanic acid, Ampicillin, Ampicillin+Clavulanic acid, Imipenem, Meropenem	18299404	Enzymatic inactivation	Class D;OXA-58-like;, curated
Beta-lactam_blaOXA-98	blaOXA-98_1_EU255288	blaOXA-98	blaOXA	Beta-lactam		Unpublished	Enzymatic inactivation	Class D;OXA-51-like;Natural in Acinetobacter baumannii;, curated
Beta-lactam_blaOXA-99	blaOXA-99_1_DQ888718	blaOXA-99	blaOXA	Beta-lactam		19394202	Enzymatic inactivation	Class D;OXA-51-like;Natural in Acinetobacter baumannii;, curated
Beta-lactam_blaOXA-100	blaOXA-100_1_AM231720	blaOXA-100	blaOXA	Beta-lactam		Unpublished	Enzymatic inactivation	Class D;OXA-51-like;Natural in Acinetobacter baumannii;, curated
Beta-lactam_blaOXA-101	blaOXA-101_1_AM412777	blaOXA-101	blaOXA	Beta-lactam	Amoxicillin, Ampicillin	19833470	Enzymatic inactivation	Class D;OXA-10-like;, curated
Beta-lactam_blaOXA-104	blaOXA-104_1_EF581285	blaOXA-104	blaOXA	Beta-lactam		17850339	Enzymatic inactivation	Class D;OXA-51-like;Natural in Acinetobacter baumannii;, curated
Beta-lactam_blaOXA-106	blaOXA-106_1_EF650032	blaOXA-106	blaOXA	Beta-lactam		17850339	Enzymatic inactivation	Class D;OXA-51-like;Natural in Acinetobacter baumannii;, curated
Beta-lactam_blaOXA-107	blaOXA-107_1_LAVJ01000082	blaOXA-107	blaOXA	Beta-lactam		17850339	Enzymatic inactivation	Class D;OXA-51-like;Natural in Acinetobacter baumannii;, curated
Beta-lactam_blaOXA-108	blaOXA-108_1_EF650034	blaOXA-108	blaOXA	Beta-lactam		17850339	Enzymatic inactivation	Class D;OXA-51-like;Natural in Acinetobacter baumannii;, curated
Beta-lactam_blaOXA-109	blaOXA-109_1_EF650035	blaOXA-109	blaOXA	Beta-lactam		17850339	Enzymatic inactivation	Class D;OXA-51-like;Natural in Acinetobacter baumannii;, curated
Beta-lactam_blaOXA-110	blaOXA-110_1_EF650036	blaOXA-110	blaOXA	Beta-lactam		17850339	Enzymatic inactivation	Class D;OXA-51-like;Natural in Acinetobacter baumannii;, curated
Beta-lactam_blaOXA-111	blaOXA-111_1_EF650037	blaOXA-111	blaOXA	Beta-lactam		17850339	Enzymatic inactivation	Class D;OXA-51-like;Natural in Acinetobacter baumannii;, curated
Beta-lactam_blaOXA-112	blaOXA-112_1_EF650038	blaOXA-112	blaOXA	Beta-lactam		17850339	Enzymatic inactivation	Class D;OXA-51-like;Natural in Acinetobacter baumannii;, curated
Beta-lactam_blaOXA-113	blaOXA-113_1_EF653400	blaOXA-113	blaOXA	Beta-lactam		17881631	Enzymatic inactivation	Class D;OXA-51-like;Natural in Acinetobacter baumannii;, curated
Beta-lactam_blaOXA-114g	blaOXA-114g_1_HM368376	blaOXA-114g	blaOXA	Beta-lactam		21497041	Enzymatic inactivation	Class D;OXA-114a-like;Natural in Achromobacter xylosoxidans;, curated
Beta-lactam_blaOXA-114f	blaOXA-114f_1_HM368375	blaOXA-114f	blaOXA	Beta-lactam		21497041	Enzymatic inactivation	Class D;OXA-114a-like;Natural in Achromobacter xylosoxidans;, curated
Beta-lactam_blaOXA-114e	blaOXA-114e_1_HM104634	blaOXA-114e	blaOXA	Beta-lactam		21497041	Enzymatic inactivation	Class D;OXA-114a-like;Natural in Achromobacter xylosoxidans;, curated
Beta-lactam_blaOXA-114d	blaOXA-114d_1_HM104633	blaOXA-114d	blaOXA	Beta-lactam		21497041	Enzymatic inactivation	Class D;OXA-114a-like;Natural in Achromobacter xylosoxidans;, curated
Beta-lactam_blaOXA-114c	blaOXA-114c_1_HM056041	blaOXA-114c	blaOXA	Beta-lactam		21497041	Enzymatic inactivation	Class D;OXA-114a-like;Natural in Achromobacter sp. 2789STDY5608616;, curated
Beta-lactam_blaOXA-114a	blaOXA-114a_1_EU188842	blaOXA-114a	blaOXA	Beta-lactam	Amoxicillin, Amoxicillin+Clavulanic acid, Ampicillin, Ampicillin+Clavulanic acid	18362192	Enzymatic inactivation	Class D;OXA-114a-like;Natural in Achromobacter xylosoxidans;, curated
Beta-lactam_blaOXA-114b	blaOXA-114b_1_HM056040	blaOXA-114b	blaOXA	Beta-lactam		21497041	Enzymatic inactivation	Class D;OXA-114a-like;Natural in Achromobacter sp. 2789STDY5608612;, curated
Beta-lactam_blaOXA-115	blaOXA-115_1_EU029998	blaOXA-115	blaOXA	Beta-lactam		Unpublished	Enzymatic inactivation	Class D;OXA-51-like;Natural in Acinetobacter baumannii;, curated
Beta-lactam_blaOXA-116	blaOXA-116_1_EU220744	blaOXA-116	blaOXA	Beta-lactam		Unpublished	Enzymatic inactivation	Class D;OXA-51-like;Natural in Acinetobacter baumannii;, curated
Beta-lactam_blaOXA-117	blaOXA-117_1_GQ423625	blaOXA-117	blaOXA	Beta-lactam		Unpublished	Enzymatic inactivation	Class D;OXA-51-like;Natural in Acinetobacter baumannii;, curated
Beta-lactam_blaOXA-118	blaOXA-118_1_AF371964	blaOXA-118	blaOXA	Beta-lactam		11972706	Enzymatic inactivation	Class D;OXA-46-like;Natural in Burkholderia cepacia;, curated
Beta-lactam_blaOXA-119	blaOXA-119_1_DQ767903	blaOXA-119	blaOXA	Beta-lactam		19719593	Enzymatic inactivation	Class D;OXA-46-like;, curated
Beta-lactam_blaOXA-120	blaOXA-120_1_EU255289	blaOXA-120	blaOXA	Beta-lactam		22972816	Enzymatic inactivation	Class D;OXA-51-like;Natural in Acinetobacter baumannii;, curated
Beta-lactam_blaOXA-121	blaOXA-121_1_EU255290	blaOXA-121	blaOXA	Beta-lactam		24247131	Enzymatic inactivation	Class D;OXA-51-like;Natural in Acinetobacter baumannii;, curated
Beta-lactam_blaOXA-122	blaOXA-122_1_EU255291	blaOXA-122	blaOXA	Beta-lactam		Unpublished	Enzymatic inactivation	Class D;OXA-51-like;Natural in Acinetobacter baumannii;, curated
Beta-lactam_blaOXA-123	blaOXA-123_1_EU255292	blaOXA-123	blaOXA	Beta-lactam		Unpublished	Enzymatic inactivation	Class D;OXA-51-like;Natural in Acinetobacter baumannii;, curated
Beta-lactam_blaOXA-124	blaOXA-124_1_EU255293	blaOXA-124	blaOXA	Beta-lactam		Unpublished	Enzymatic inactivation	Class D;OXA-51-like;Natural in Acinetobacter baumannii;, curated
Beta-lactam_blaOXA-125	blaOXA-125_1_EU255294	blaOXA-125	blaOXA	Beta-lactam		Unpublished	Enzymatic inactivation	Class D;OXA-51-like;Natural in Acinetobacter baumannii;, curated
Beta-lactam_blaOXA-126	blaOXA-126_1_EU255295	blaOXA-126	blaOXA	Beta-lactam		Unpublished	Enzymatic inactivation	Class D;OXA-51-like;Natural in Acinetobacter baumannii;, curated
Beta-lactam_blaOXA-127	blaOXA-127_1_EU255296	blaOXA-127	blaOXA	Beta-lactam		Unpublished	Enzymatic inactivation	Class D;OXA-51-like;Natural in Acinetobacter baumannii;, curated
Beta-lactam_blaOXA-128	blaOXA-128_1_EU375515	blaOXA-128	blaOXA	Beta-lactam		19223304	Enzymatic inactivation	Class D;OXA-51-like;Natural in Acinetobacter baumannii;, curated
Beta-lactam_blaOXA-129	blaOXA-129_1_FJWZ01000025	blaOXA-129	blaOXA	Beta-lactam		18571903	Enzymatic inactivation	Class D;OXA-5-like;, curated
Beta-lactam_blaOXA-130	blaOXA-130_1_EU547445	blaOXA-130	blaOXA	Beta-lactam		19567349	Enzymatic inactivation	Class D;OXA-51-like;Natural in Acinetobacter baumannii;, curated
Beta-lactam_blaOXA-131	blaOXA-131_1_EU547446	blaOXA-131	blaOXA	Beta-lactam		19567349	Enzymatic inactivation	Class D;OXA-51-like;Natural in Acinetobacter baumannii;, curated
Beta-lactam_blaOXA-132	blaOXA-132_1_EU547447	blaOXA-132	blaOXA	Beta-lactam		19567349	Enzymatic inactivation	Class D;OXA-51-like;Natural in Acinetobacter baumannii;, curated
Beta-lactam_blaOXA-133	blaOXA-133_1_EU571228	blaOXA-133	blaOXA	Beta-lactam		18957398, 19015330	Enzymatic inactivation	Class D;OXA-23-like;Natural in Acinetobacter radioresistens;, curated
Beta-lactam_blaOXA-134	blaOXA-134_1_HQ122933	blaOXA-134	blaOXA	Beta-lactam	Amoxicillin, Amoxicillin+Clavulanic acid, Ampicillin, Ampicillin+Clavulanic acid, Meropenem	20837764	Enzymatic inactivation	Class D;OXA-134-like;Natural in Acinetobacter lwoffii;, curated
Beta-lactam_blaOXA-136	blaOXA-136_1_EU086831	blaOXA-136	blaOXA	Beta-lactam	Amoxicillin, Ampicillin	18719182	Enzymatic inactivation	Class D;OXA-63-like;Natural in Brachyspira pilosicoli;, curated
Beta-lactam_blaOXA-137	blaOXA-137_1_EU086834	blaOXA-137	blaOXA	Beta-lactam		18719182	Enzymatic inactivation	Class D;OXA-63-like;Natural in Brachyspira pilosicoli;, curated
Beta-lactam_blaOXA-138	blaOXA-138_1_EU670845	blaOXA-138	blaOXA	Beta-lactam	Imipenem, Meropenem	19933042	Enzymatic inactivation	Class D;OXA-51-like;Natural in Acinetobacter nosocomialis;, curated
Beta-lactam_blaOXA-139	blaOXA-139_1_AM991978	blaOXA-139	blaOXA	Beta-lactam		Unpublished	Enzymatic inactivation	Class D;OXA-24-like;, curated
Beta-lactam_blaOXA-141	blaOXA-141_1_EF552405	blaOXA-141	blaOXA	Beta-lactam		Unpublished	Enzymatic inactivation	Class D;OXA-2-like;, curated
Beta-lactam_blaOXA-142	blaOXA-142_1_LC169567	blaOXA-142	blaOXA	Beta-lactam		Unpublished	Enzymatic inactivation	Class D;OXA-10-like;, curated
Beta-lactam_blaOXA-143	blaOXA-143_1_GQ861437	blaOXA-143	blaOXA	Beta-lactam	Amoxicillin, Amoxicillin+Clavulanic acid, Ampicillin, Ampicillin+Clavulanic acid, Imipenem, Meropenem	19770279	Enzymatic inactivation	Class D;OXA-143-like;, curated
Beta-lactam_blaOXA-144	blaOXA-144_1_FJ872530	blaOXA-144	blaOXA	Beta-lactam		Unpublished	Enzymatic inactivation	Class D;OXA-51-like;Natural in Acinetobacter baumannii;, curated
Beta-lactam_blaOXA-145	blaOXA-145_1_FJ790516	blaOXA-145	blaOXA	Beta-lactam	Amoxicillin, Ampicillin, Aztreonam, Ceftazidime	21665906	Enzymatic inactivation	Class D;OXA-10-like;, curated
Beta-lactam_blaOXA-146	blaOXA-146_1_FJ194494	blaOXA-146	blaOXA	Beta-lactam		23877677	Enzymatic inactivation	Class D;OXA-23-like;, curated
Beta-lactam_blaOXA-147	blaOXA-147_1_FJ848783	blaOXA-147	blaOXA	Beta-lactam	Amoxicillin, Ampicillin, Aztreonam, Cefepime, Cefixime, Cefotaxime, Cefoxitin, Ceftazidime	20008045	Enzymatic inactivation	Class D;OXA-10-like;, curated
Beta-lactam_blaOXA-148	blaOXA-148_1_GQ853679	blaOXA-148	blaOXA	Beta-lactam		21831604	Enzymatic inactivation	Class D;OXA-51-like;Natural in Acinetobacter baumannii;, curated
Beta-lactam_blaOXA-149	blaOXA-149_1_GQ853680	blaOXA-149	blaOXA	Beta-lactam		21831604	Enzymatic inactivation	Class D;OXA-51-like;Natural in Acinetobacter baumannii;, curated
Beta-lactam_blaOXA-150	blaOXA-150_1_GQ853681	blaOXA-150	blaOXA	Beta-lactam		21831604	Enzymatic inactivation	Class D;OXA-51-like;Natural in Acinetobacter baumannii;, curated
Beta-lactam_blaOXA-160	blaOXA-160_1_GU199038	blaOXA-160	blaOXA	Beta-lactam	Amoxicillin, Ampicillin, Imipenem, Meropenem	21041501	Enzymatic inactivation	Class D;OXA-24-like;, curated
Beta-lactam_blaOXA-161	blaOXA-161_1_GQ202693	blaOXA-161	blaOXA	Beta-lactam	Ceftazidime, Piperacillin	19770278	Enzymatic inactivation	Class D;OXA-2-like;, curated
Beta-lactam_blaOXA-162	blaOXA-162_1_GU197550	blaOXA-162	blaOXA	Beta-lactam	Amoxicillin, Ampicillin, Cefepime, Ertapenem, Imipenem, Meropenem, Piperacillin, Piperacillin+Tazobactam	22845331	Enzymatic inactivation	Class D;OXA-48-like;, curated
Beta-lactam_blaOXA-163	blaOXA-163_1_HQ700343	blaOXA-163	blaOXA	Beta-lactam	Amoxicillin, Amoxicillin+Clavulanic acid, Ampicillin, Ampicillin+Clavulanic acid, Aztreonam, Cefepime, Cefotaxime, Ceftazidime, Piperacillin, Piperacillin+Tazobactam	21422200	Enzymatic inactivation	Class D;OXA-48-like;, curated
Beta-lactam_blaOXA-164	blaOXA-164_1_GU831575	blaOXA-164	blaOXA	Beta-lactam	Imipenem, Meropenem	20921306	Enzymatic inactivation	Class D;OXA-58-like;Carbapenemase phenotype not observed in Escherichia coli laboratory clones, curated
Beta-lactam_blaOXA-165	blaOXA-165_1_HM488986	blaOXA-165	blaOXA	Beta-lactam		Unpublished	Enzymatic inactivation	Class D;OXA-23-like;, curated
Beta-lactam_blaOXA-166	blaOXA-166_1_HM488987	blaOXA-166	blaOXA	Beta-lactam		Unpublished	Enzymatic inactivation	Class D;OXA-23-like;, curated
Beta-lactam_blaOXA-167	blaOXA-167_1_HM488988	blaOXA-167	blaOXA	Beta-lactam		Unpublished	Enzymatic inactivation	Class D;OXA-23-like;, curated
Beta-lactam_blaOXA-168	blaOXA-168_1_HM488989	blaOXA-168	blaOXA	Beta-lactam		Unpublished	Enzymatic inactivation	Class D;OXA-23-like;, curated
Beta-lactam_blaOXA-169	blaOXA-169_1_HM488990	blaOXA-169	blaOXA	Beta-lactam		Unpublished	Enzymatic inactivation	Class D;OXA-23-like;, curated
Beta-lactam_blaOXA-170	blaOXA-170_1_HM488991	blaOXA-170	blaOXA	Beta-lactam		Unpublished	Enzymatic inactivation	Class D;OXA-23-like;, curated
Beta-lactam_blaOXA-171	blaOXA-171_1_HM488992	blaOXA-171	blaOXA	Beta-lactam		Unpublished	Enzymatic inactivation	Class D;OXA-23-like;, curated
Beta-lactam_blaOXA-172	blaOXA-172_1_HM113558	blaOXA-172	blaOXA	Beta-lactam		20713680	Enzymatic inactivation	Class D;OXA-51-like;Natural in Acinetobacter baumannii;, curated
Beta-lactam_blaOXA-173	blaOXA-173_1_HM113559	blaOXA-173	blaOXA	Beta-lactam		20713680	Enzymatic inactivation	Class D;OXA-51-like;Natural in Acinetobacter baumannii;, curated
Beta-lactam_blaOXA-174	blaOXA-174_1_HM113560	blaOXA-174	blaOXA	Beta-lactam		20713680	Enzymatic inactivation	Class D;OXA-51-like;Natural in Acinetobacter baumannii;, curated
Beta-lactam_blaOXA-175	blaOXA-175_1_HM113561	blaOXA-175	blaOXA	Beta-lactam		20713680	Enzymatic inactivation	Class D;OXA-51-like;Natural in Acinetobacter baumannii;, curated
Beta-lactam_blaOXA-176	blaOXA-176_1_HM113562	blaOXA-176	blaOXA	Beta-lactam		20713680	Enzymatic inactivation	Class D;OXA-51-like;Natural in Acinetobacter baumannii;, curated
Beta-lactam_blaOXA-177	blaOXA-177_1_HM113563	blaOXA-177	blaOXA	Beta-lactam		20713680	Enzymatic inactivation	Class D;OXA-51-like;Natural in Acinetobacter baumannii;, curated
Beta-lactam_blaOXA-178	blaOXA-178_1_HM113564	blaOXA-178	blaOXA	Beta-lactam		Unpublished	Enzymatic inactivation	Class D;OXA-51-like;Natural in Acinetobacter baumannii;, curated
Beta-lactam_blaOXA-179	blaOXA-179_1_HM570035	blaOXA-179	blaOXA	Beta-lactam		21393175	Enzymatic inactivation	Class D;OXA-51-like;Natural in Acinetobacter baumannii;, curated
Beta-lactam_blaOXA-180	blaOXA-180_1_HM570036	blaOXA-180	blaOXA	Beta-lactam		21393175	Enzymatic inactivation	Class D;OXA-51-like;Natural in Acinetobacter baumannii;, curated
Beta-lactam_blaOXA-181	blaOXA-181_1_CM004561	blaOXA-181	blaOXA	Beta-lactam	Amoxicillin, Amoxicillin+Clavulanic acid, Ampicillin, Ampicillin+Clavulanic acid, Cefepime, Ertapenem, Imipenem, Meropenem, Piperacillin, Piperacillin+Tazobactam	21768505	Enzymatic inactivation	Class D;OXA-48-like;, curated
Beta-lactam_blaOXA-182	blaOXA-182_1_HM640278	blaOXA-182	blaOXA	Beta-lactam		20884158	Enzymatic inactivation	Class D;OXA-143-like;, curated
Beta-lactam_blaOXA-183	blaOXA-183_1_HQ111474	blaOXA-183	blaOXA	Beta-lactam		Unpublished	Enzymatic inactivation	Class D;OXA-10-like;, curated
Beta-lactam_blaOXA-192	blaOXA-192_1_JF273470	blaOXA-192	blaOXA	Beta-lactam		21812718	Enzymatic inactivation	Class D;OXA-63-like;Natural in Brachyspira pilosicoli;, curated
Beta-lactam_blaOXA-194	blaOXA-194_1_HQ425492	blaOXA-194	blaOXA	Beta-lactam	Imipenem	22083478	Enzymatic inactivation	Class D;OXA-51-like;Natural in Acinetobacter nosocomialis;, curated
Beta-lactam_blaOXA-195	blaOXA-195_1_HQ425493	blaOXA-195	blaOXA	Beta-lactam		22083478	Enzymatic inactivation	Class D;OXA-51-like;Natural in Acinetobacter nosocomialis;, curated
Beta-lactam_blaOXA-196	blaOXA-196_1_HQ425494	blaOXA-196	blaOXA	Beta-lactam		22083478	Enzymatic inactivation	Class D;OXA-51-like;Natural in Acinetobacter nosocomialis;, curated
Beta-lactam_blaOXA-197	blaOXA-197_1_HQ425495	blaOXA-197	blaOXA	Beta-lactam		22083478	Enzymatic inactivation	Class D;OXA-51-like;Natural in Acinetobacter nosocomialis;, curated
Beta-lactam_blaOXA-198	blaOXA-198_1_HQ634775	blaOXA-198	blaOXA	Beta-lactam	Cefepime, Imipenem, Piperacillin, Piperacillin+Tazobactam	21788473	Enzymatic inactivation	Class D;, curated
Beta-lactam_blaOXA-199	blaOXA-199_1_JN704570	blaOXA-199	blaOXA	Beta-lactam		23110226	Enzymatic inactivation	Class D;OXA-48-like;, curated
Beta-lactam_blaOXA-200	blaOXA-200_1_HQ734811	blaOXA-200	blaOXA	Beta-lactam		22422849	Enzymatic inactivation	Class D;OXA-51-like;Natural in Acinetobacter baumannii;, curated
Beta-lactam_blaOXA-201	blaOXA-201_1_HQ734812	blaOXA-201	blaOXA	Beta-lactam		22422849	Enzymatic inactivation	Class D;OXA-51-like;Natural in Acinetobacter baumannii;, curated
Beta-lactam_blaOXA-202	blaOXA-202_1_HQ734813	blaOXA-202	blaOXA	Beta-lactam		22422849	Enzymatic inactivation	Class D;OXA-51-like;Natural in Acinetobacter baumannii;, curated
Beta-lactam_blaOXA-203	blaOXA-203_1_HQ998857	blaOXA-203	blaOXA	Beta-lactam		21289143	Enzymatic inactivation	Class D;OXA-51-like;Natural in Acinetobacter baumannii;, curated
Beta-lactam_blaOXA-204	blaOXA-204_1_KP027885	blaOXA-204	blaOXA	Beta-lactam	Amoxicillin, Amoxicillin+Clavulanic acid, Ampicillin, Ampicillin+Clavulanic acid, Cefepime, Cefotaxime, Ertapenem, Imipenem, Meropenem, Piperacillin, Piperacillin+Tazobactam	23114766	Enzymatic inactivation	Class D;OXA-48-like;, curated
Beta-lactam_blaOXA-205	blaOXA-205_1_JF800667	blaOXA-205	blaOXA	Beta-lactam	Amoxicillin, Ampicillin, Piperacillin	26611758	Enzymatic inactivation	Class D;OXA-46-like;, curated
Beta-lactam_blaOXA-206	blaOXA-206_1_AB634250	blaOXA-206	blaOXA	Beta-lactam		Unpublished	Enzymatic inactivation	Class D;OXA-51-like;Natural in Acinetobacter baumannii;, curated
Beta-lactam_blaOXA-207	blaOXA-207_1_LLFS01000355	blaOXA-207	blaOXA	Beta-lactam	Amoxicillin, Ampicillin, Imipenem, Meropenem, Piperacillin, Piperacillin+Tazobactam	24890588	Enzymatic inactivation	Class D;OXA-24-like;Natural in Acinetobacter baumannii;, curated
Beta-lactam_blaOXA-208	blaOXA-208_1_KF305665	blaOXA-208	blaOXA	Beta-lactam		Unpublished	Enzymatic inactivation	Class D;OXA-51-like;Natural in Acinetobacter baumannii;, curated
Beta-lactam_blaOXA-209	blaOXA-209_1_JF268688	blaOXA-209	blaOXA	Beta-lactam		21820820	Enzymatic inactivation	Class D;OXA-209-like;, curated
Beta-lactam_blaOXA-210	blaOXA-210_1_JF795487	blaOXA-210	blaOXA	Beta-lactam		Unpublished	Enzymatic inactivation	Class D;OXA-2-like;, curated
Beta-lactam_blaOXA-211	blaOXA-211_1_JN861779	blaOXA-211	blaOXA	Beta-lactam	Amoxicillin, Amoxicillin+Clavulanic acid, Ampicillin, Ampicillin+Clavulanic acid	22128805	Enzymatic inactivation	Class D;OXA-211-like;Natural in Acinetobacter johnsonii;, curated
Beta-lactam_blaOXA-212	blaOXA-212_1_JN861780	blaOXA-212	blaOXA	Beta-lactam		22128805	Enzymatic inactivation	Class D;OXA-211-like;Natural in Acinetobacter johnsonii;, curated
Beta-lactam_blaOXA-213	blaOXA-213_1_JN861781	blaOXA-213	blaOXA	Beta-lactam	Amoxicillin, Amoxicillin+Clavulanic acid, Ampicillin, Ampicillin+Clavulanic acid	22128805	Enzymatic inactivation	Class D;OXA-213-like;Natural in Acinetobacter calcoaceticus;, curated
Beta-lactam_blaOXA-214	blaOXA-214_1_JN861782	blaOXA-214	blaOXA	Beta-lactam	Amoxicillin, Amoxicillin+Clavulanic acid, Ampicillin, Ampicillin+Clavulanic acid	22128805	Enzymatic inactivation	Class D;OXA-214-like;Natural in Acinetobacter haemolyticus;, curated
Beta-lactam_blaOXA-215	blaOXA-215_1_JN861783	blaOXA-215	blaOXA	Beta-lactam		22128805	Enzymatic inactivation	Class D;OXA-214-like;Natural in Acinetobacter haemolyticus;, curated
Beta-lactam_blaOXA-216	blaOXA-216_1_FR865168	blaOXA-216	blaOXA	Beta-lactam		22325121	Enzymatic inactivation	Class D;OXA-51-like;Natural in Acinetobacter baumannii;, curated
Beta-lactam_blaOXA-217	blaOXA-217_1_JN603240	blaOXA-217	blaOXA	Beta-lactam		22325121	Enzymatic inactivation	Class D;OXA-51-like;Natural in Acinetobacter baumannii;, curated
Beta-lactam_blaOXA-219	blaOXA-219_1_JN215211	blaOXA-219	blaOXA	Beta-lactam		22422849	Enzymatic inactivation	Class D;OXA-51-like;Natural in Acinetobacter baumannii;, curated
Beta-lactam_blaOXA-223	blaOXA-223_1_JN248564	blaOXA-223	blaOXA	Beta-lactam		22422849	Enzymatic inactivation	Class D;OXA-51-like;Natural in Acinetobacter baumannii;, curated
Beta-lactam_blaOXA-224	blaOXA-224_1_JN412067	blaOXA-224	blaOXA	Beta-lactam		22290962	Enzymatic inactivation	Class D;OXA-1-like;, curated
Beta-lactam_blaOXA-225	blaOXA-225_1_JN638887	blaOXA-225	blaOXA	Beta-lactam		Unpublished	Enzymatic inactivation	Class D;OXA-23-like;, curated
Beta-lactam_blaOXA-226	blaOXA-226_1_FJ617207	blaOXA-226	blaOXA	Beta-lactam	Cefepime, Ceftazidime, Piperacillin	19933793	Enzymatic inactivation	Class D;OXA-2-like;, curated
Beta-lactam_blaOXA-228	blaOXA-228_1_JQ422053	blaOXA-228	blaOXA	Beta-lactam		22508298	Enzymatic inactivation	Class D;OXA-228-like;Natural in Acinetobacter bereziniae;, curated
Beta-lactam_blaOXA-229	blaOXA-229_1_JQ422052	blaOXA-229	blaOXA	Beta-lactam	Amoxicillin, Amoxicillin+Clavulanic acid, Ampicillin, Ampicillin+Clavulanic acid	22508298	Enzymatic inactivation	Class D;OXA-228-like;Natural in Acinetobacter bereziniae;, curated
Beta-lactam_blaOXA-230	blaOXA-230_1_JQ422054	blaOXA-230	blaOXA	Beta-lactam		22508298	Enzymatic inactivation	Class D;OXA-228-like;Natural in Acinetobacter bereziniae;, curated
Beta-lactam_blaOXA-231	blaOXA-231_1_JQ326200	blaOXA-231	blaOXA	Beta-lactam	Amoxicillin, Amoxicillin+Clavulanic acid, Ampicillin, Ampicillin+Clavulanic acid, Imipenem, Meropenem	24566181	Enzymatic inactivation	Class D;OXA-143-like;, curated
Beta-lactam_blaOXA-232	blaOXA-232_1_JX423831	blaOXA-232	blaOXA	Beta-lactam	Amoxicillin, Amoxicillin+Clavulanic acid, Ampicillin, Ampicillin+Clavulanic acid, Piperacillin, Piperacillin+Tazobactam	23305656	Enzymatic inactivation	Class D;OXA-48-like;, curated
Beta-lactam_blaOXA-233	blaOXA-233_1_KJ657570	blaOXA-233	blaOXA	Beta-lactam		Unpublished	Enzymatic inactivation	Class D;OXA-10-like;, curated
Beta-lactam_blaOXA-234	blaOXA-234_1_NG_050607	blaOXA-234	blaOXA	Beta-lactam		Unpublished	Enzymatic inactivation	Class D;OXA-51-like;Natural in Acinetobacter baumannii;, curated
Beta-lactam_blaOXA-235	blaOXA-235_1_JQ820240	blaOXA-235	blaOXA	Beta-lactam	Amoxicillin, Ampicillin, Cefoxitin, Imipenem, Meropenem, Piperacillin, Piperacillin+Tazobactam	23439638	Enzymatic inactivation	Class D;OXA-134-like;, curated
Beta-lactam_blaOXA-236	blaOXA-236_1_JQ820242	blaOXA-236	blaOXA	Beta-lactam		23439638	Enzymatic inactivation	Class D;OXA-134-like;, curated
Beta-lactam_blaOXA-237	blaOXA-237_1_JQ820241	blaOXA-237	blaOXA	Beta-lactam		23439638	Enzymatic inactivation	Class D;OXA-134-like;, curated
Beta-lactam_blaOXA-239	blaOXA-239_1_JQ837239	blaOXA-239	blaOXA	Beta-lactam		Unpublished	Enzymatic inactivation	Class D;OXA-23-like;, curated
Beta-lactam_blaOXA-240	blaOXA-240_1_JX089628	blaOXA-240	blaOXA	Beta-lactam		Unpublished	Enzymatic inactivation	Class D;OXA-10-like;, curated
Beta-lactam_blaOXA-241	blaOXA-241_1_JX025021	blaOXA-241	blaOXA	Beta-lactam		23439638	Enzymatic inactivation	Class D;OXA-51-like;Natural in Acinetobacter baumannii;, curated
Beta-lactam_blaOXA-242	blaOXA-242_1_JX025022	blaOXA-242	blaOXA	Beta-lactam		23439638	Enzymatic inactivation	Class D;OXA-51-like;Natural in Acinetobacter baumannii;, curated
Beta-lactam_blaOXA-243	blaOXA-243_1_AFRQ01000031	blaOXA-243	blaOXA	Beta-lactam		Unpublished	Enzymatic inactivation	Class D;OXA-243-like;Natural in Achromobacter insuavis AXX-A;, curated
Beta-lactam_blaOXA-244	blaOXA-244_1_KP659189	blaOXA-244	blaOXA	Beta-lactam		23034714	Enzymatic inactivation	Class D;OXA-48-like;, curated
Beta-lactam_blaOXA-245	blaOXA-245_1_JX438001	blaOXA-245	blaOXA	Beta-lactam	Cefotaxime, Cefotaxime+Clavulanic acid, Ertapenem, Imipenem	23034714	Enzymatic inactivation	Class D;OXA-48-like;, curated
Beta-lactam_blaOXA-247	blaOXA-247_1_JX893517	blaOXA-247	blaOXA	Beta-lactam	Aztreonam, Cefepime, Ceftazidime, Ertapenem, Imipenem	23402333	Enzymatic inactivation	Class D;OXA-48-like;, curated
Beta-lactam_blaOXA-248	blaOXA-248_1_HE963769	blaOXA-248	blaOXA	Beta-lactam		22972816	Enzymatic inactivation	Class D;OXA-51-like;Natural in Acinetobacter baumannii;, curated
Beta-lactam_blaOXA-249	blaOXA-249_1_HE963770	blaOXA-249	blaOXA	Beta-lactam		22972816	Enzymatic inactivation	Class D;OXA-51-like;Natural in Acinetobacter baumannii;, curated
Beta-lactam_blaOXA-250	blaOXA-250_1_HE963771	blaOXA-250	blaOXA	Beta-lactam		22972816	Enzymatic inactivation	Class D;OXA-51-like;Natural in Acinetobacter baumannii;, curated
Beta-lactam_blaOXA-251	blaOXA-251_1_JN118546	blaOXA-251	blaOXA	Beta-lactam		25320427	Enzymatic inactivation	Class D;OXA-10-like;, curated
Beta-lactam_blaOXA-253	blaOXA-253_1_KC479324	blaOXA-253	blaOXA	Beta-lactam	Amoxicillin, Amoxicillin+Clavulanic acid, Ampicillin, Ampicillin+Clavulanic acid, Imipenem, Meropenem	24566181	Enzymatic inactivation	Class D;OXA-143-like;, curated
Beta-lactam_blaOXA-254	blaOXA-254_1_AB781687	blaOXA-254	blaOXA	Beta-lactam		23719027	Enzymatic inactivation	Class D;OXA-51-like;Natural in Acinetobacter baumannii;, curated
Beta-lactam_blaOXA-255	blaOXA-255_1_KC479325	blaOXA-255	blaOXA	Beta-lactam	Amoxicillin, Amoxicillin+Clavulanic acid, Ampicillin, Ampicillin+Clavulanic acid, Imipenem, Meropenem	24566181	Enzymatic inactivation	Class D;OXA-143-like;Expression of the gene, and thus carbapenem resistance phenotype, curated, varies based on the strain backgroung
Beta-lactam_blaOXA-256	blaOXA-256_1_HE616889	blaOXA-256	blaOXA	Beta-lactam		23458448	Enzymatic inactivation	Class D;OXA-10-like;, curated
Beta-lactam_blaOXA-257	blaOXA-257_1_KC567681	blaOXA-257	blaOXA	Beta-lactam		23934740	Enzymatic inactivation	Class D;OXA-228-like;Natural in Acinetobacter bereziniae;IS18 insertion into the promoter region likely mediates overexpression leading to carbapenem resistance, curated
Beta-lactam_blaOXA-258	blaOXA-258_1_HE614014	blaOXA-258	blaOXA	Beta-lactam		23467601	Enzymatic inactivation	Class D;OXA-258-like;Natural in Achromobacter ruhlandii;, curated
Beta-lactam_blaOXA-278	blaOXA-278_1_KC771279	blaOXA-278	blaOXA	Beta-lactam		23554204	Enzymatic inactivation	Class D;OXA-134-like;Natural in Acinetobacter schindleri;, curated
Beta-lactam_blaOXA-309	blaOXA-309_1_HF947514	blaOXA-309	blaOXA	Beta-lactam		24267783	Enzymatic inactivation	Class D;OXA-211-like;Natural in Acinetobacter johnsonii;, curated
Beta-lactam_blaOXA-320	blaOXA-320_1_KF151169	blaOXA-320	blaOXA	Beta-lactam		24027220	Enzymatic inactivation	Class D;OXA-1-like;, curated
Beta-lactam_blaOXA-322	blaOXA-322_1_KF203096	blaOXA-322	blaOXA	Beta-lactam		24288029	Enzymatic inactivation	Class D;OXA-213-like;Natural in Acinetobacter calcoaceticus;, curated
Beta-lactam_blaOXA-323	blaOXA-323_1_KF203097	blaOXA-323	blaOXA	Beta-lactam		24288029	Enzymatic inactivation	Class D;OXA-213-like;Natural in Acinetobacter calcoaceticus;, curated
Beta-lactam_blaOXA-324	blaOXA-324_1_KF203098	blaOXA-324	blaOXA	Beta-lactam		24288029	Enzymatic inactivation	Class D;OXA-213-like;Natural in Acinetobacter calcoaceticus;, curated
Beta-lactam_blaOXA-325	blaOXA-325_1_KF203099	blaOXA-325	blaOXA	Beta-lactam		24288029	Enzymatic inactivation	Class D;OXA-213-like;Natural in Acinetobacter calcoaceticus;, curated
Beta-lactam_blaOXA-326	blaOXA-326_1_KF203100	blaOXA-326	blaOXA	Beta-lactam		24288029	Enzymatic inactivation	Class D;OXA-213-like;Natural in Acinetobacter calcoaceticus;, curated
Beta-lactam_blaOXA-327	blaOXA-327_1_KF203101	blaOXA-327	blaOXA	Beta-lactam		24288029	Enzymatic inactivation	Class D;OXA-213-like;Natural in Acinetobacter calcoaceticus;, curated
Beta-lactam_blaOXA-328	blaOXA-328_1_KF203102	blaOXA-328	blaOXA	Beta-lactam		24288029	Enzymatic inactivation	Class D;OXA-213-like;Natural in Acinetobacter calcoaceticus;, curated
Beta-lactam_blaOXA-329	blaOXA-329_1_KF203103	blaOXA-329	blaOXA	Beta-lactam		24288029	Enzymatic inactivation	Class D;OXA-213-like;Natural in Acinetobacter calcoaceticus;, curated
Beta-lactam_blaOXA-330	blaOXA-330_1_KF203104	blaOXA-330	blaOXA	Beta-lactam		24288029	Enzymatic inactivation	Class D;OXA-213-like;Natural in Acinetobacter calcoaceticus;, curated
Beta-lactam_blaOXA-331	blaOXA-331_1_KF203105	blaOXA-331	blaOXA	Beta-lactam		24288029	Enzymatic inactivation	Class D;OXA-213-like;Natural in Acinetobacter calcoaceticus;, curated
Beta-lactam_blaOXA-332	blaOXA-332_1_KF203106	blaOXA-332	blaOXA	Beta-lactam		24288029	Enzymatic inactivation	Class D;OXA-213-like;Natural in Acinetobacter calcoaceticus;, curated
Beta-lactam_blaOXA-333	blaOXA-333_1_KF203107	blaOXA-333	blaOXA	Beta-lactam		24288029	Enzymatic inactivation	Class D;OXA-211-like;Natural in Acinetobacter johnsonii;, curated
Beta-lactam_blaOXA-334	blaOXA-334_1_KF203108	blaOXA-334	blaOXA	Beta-lactam		24288029	Enzymatic inactivation	Class D;OXA-211-like;Natural in Acinetobacter johnsonii;, curated
Beta-lactam_blaOXA-335	blaOXA-335_1_KF203109	blaOXA-335	blaOXA	Beta-lactam		24288029	Enzymatic inactivation	Class D;OXA-134-like;Natural in Acinetobacter lwoffii;, curated
Beta-lactam_blaOXA-347	blaOXA-347_1_JN086160	blaOXA-347	blaOXA	Beta-lactam				ongoing curation
Beta-lactam_blaOXA-348	blaOXA-348_1_KF297577	blaOXA-348	blaOXA	Beta-lactam		24288029	Enzymatic inactivation	Class D;OXA-213-like;Natural in Acinetobacter calcoaceticus;, curated
Beta-lactam_blaOXA-349	blaOXA-349_1_KF297578	blaOXA-349	blaOXA	Beta-lactam		24288029	Enzymatic inactivation	Class D;OXA-213-like;Natural in Acinetobacter calcoaceticus;, curated
Beta-lactam_blaOXA-350	blaOXA-350_1_KF297579	blaOXA-350	blaOXA	Beta-lactam		24288029	Enzymatic inactivation	Class D;OXA-213-like;Natural in Acinetobacter calcoaceticus;, curated
Beta-lactam_blaOXA-351	blaOXA-351_1_KF297580	blaOXA-351	blaOXA	Beta-lactam		24288029	Enzymatic inactivation	Class D;OXA-213-like;Natural in Acinetobacter calcoaceticus;, curated
Beta-lactam_blaOXA-352	blaOXA-352_1_KF297581	blaOXA-352	blaOXA	Beta-lactam		24288029	Enzymatic inactivation	Class D;OXA-213-like;Natural in Acinetobacter calcoaceticus;, curated
Beta-lactam_blaOXA-353	blaOXA-353_1_KF297582	blaOXA-353	blaOXA	Beta-lactam		24288029	Enzymatic inactivation	Class D;OXA-213-like;Natural in Acinetobacter calcoaceticus;, curated
Beta-lactam_blaOXA-354	blaOXA-354_1_KF297583	blaOXA-354	blaOXA	Beta-lactam		24288029	Enzymatic inactivation	Class D;OXA-213-like;Natural in Acinetobacter calcoaceticus;, curated
Beta-lactam_blaOXA-355	blaOXA-355_1_KF297584	blaOXA-355	blaOXA	Beta-lactam		24288029	Enzymatic inactivation	Class D;OXA-228-like;Natural in Acinetobacter bereziniae;, curated
Beta-lactam_blaOXA-356	blaOXA-356_1_KF297585	blaOXA-356	blaOXA	Beta-lactam		24288029	Enzymatic inactivation	Class D;OXA-228-like;Natural in Acinetobacter bereziniae;, curated
Beta-lactam_blaOXA-357	blaOXA-357_1_KF421160	blaOXA-357	blaOXA	Beta-lactam		24288029	Enzymatic inactivation	Class D;OXA-213-like;Natural in Acinetobacter calcoaceticus;, curated
Beta-lactam_blaOXA-358	blaOXA-358_1_KF421161	blaOXA-358	blaOXA	Beta-lactam		24288029	Enzymatic inactivation	Class D;OXA-213-like;Natural in Acinetobacter calcoaceticus;, curated
Beta-lactam_blaOXA-359	blaOXA-359_1_KF421162	blaOXA-359	blaOXA	Beta-lactam		24288029	Enzymatic inactivation	Class D;OXA-213-like;Natural in Acinetobacter calcoaceticus;, curated
Beta-lactam_blaOXA-360	blaOXA-360_1_KF421163	blaOXA-360	blaOXA	Beta-lactam		24288029	Enzymatic inactivation	Class D;OXA-134-like;Natural in Acinetobacter schindleri;, curated
Beta-lactam_blaOXA-371	blaOXA-371_1_AB871653	blaOXA-371	blaOXA	Beta-lactam		Unpublished	Enzymatic inactivation	Class D;OXA-51-like;Natural in Acinetobacter baumannii;, curated
Beta-lactam_blaOXA-372	blaOXA-372_1_KJ746496	blaOXA-372	blaOXA	Beta-lactam	Amoxicillin, Ampicillin, Ertapenem, Imipenem, Meropenem, Temocillin	26126492	Enzymatic inactivation	Class D;, curated
Beta-lactam_blaOXY-1-1	blaOXY-1-1_1_Z30177	blaOXY-1-1	blaOXY	Beta-lactam				ongoing curation
Beta-lactam_blaOXY-1-2	blaOXY-1-2_2_AJ871864	blaOXY-1-2	blaOXY	Beta-lactam				ongoing curation
Beta-lactam_blaOXY-1-3	blaOXY-1-3_3_AY077482	blaOXY-1-3	blaOXY	Beta-lactam				ongoing curation
Beta-lactam_blaOXY-1-4	blaOXY-1-4_4_AY077483	blaOXY-1-4	blaOXY	Beta-lactam				ongoing curation
Beta-lactam_blaOXY-1-5	blaOXY-1-5_5_AY077486	blaOXY-1-5	blaOXY	Beta-lactam				ongoing curation
Beta-lactam_blaOXY-1-6	blaOXY-1-6_6_Y17715	blaOXY-1-6	blaOXY	Beta-lactam				ongoing curation
Beta-lactam_blaOXY-1-7	blaOXY-1-7_7_M27459	blaOXY-1-7	blaOXY	Beta-lactam				ongoing curation
Beta-lactam_blaOXY-2-1	blaOXY-2-1_1_AJ871866	blaOXY-2-1	blaOXY	Beta-lactam				ongoing curation
Beta-lactam_blaOXY-2-2	blaOXY-2-2_2_AJ871867	blaOXY-2-2	blaOXY	Beta-lactam				ongoing curation
Beta-lactam_blaOXY-2-3	blaOXY-2-3_3_AY077488	blaOXY-2-3	blaOXY	Beta-lactam				ongoing curation
Beta-lactam_blaOXY-2-4	blaOXY-2-4_4_Y17714	blaOXY-2-4	blaOXY	Beta-lactam				ongoing curation
Beta-lactam_blaOXY-2-5	blaOXY-2-5_5_AY077487	blaOXY-2-5	blaOXY	Beta-lactam				ongoing curation
Beta-lactam_blaOXY-2-6	blaOXY-2-6_6_AY077485	blaOXY-2-6	blaOXY	Beta-lactam				ongoing curation
Beta-lactam_blaOXY-2-7	blaOXY-2-7_7_Z49084	blaOXY-2-7	blaOXY	Beta-lactam				ongoing curation
Beta-lactam_blaOXY-2-8	blaOXY-2-8_8_AY055205	blaOXY-2-8	blaOXY	Beta-lactam				ongoing curation
Beta-lactam_blaOXY-2-9	blaOXY-2-9_9_FJ785625	blaOXY-2-9	blaOXY	Beta-lactam				ongoing curation
Beta-lactam_blaOXY-2-10	blaOXY-2-10_10_FJ785626	blaOXY-2-10	blaOXY	Beta-lactam				ongoing curation
Beta-lactam_blaOXY-3-1	blaOXY-3-1_1_AF491278	blaOXY-3-1	blaOXY	Beta-lactam				ongoing curation
Beta-lactam_blaOXY-4-1	blaOXY-4-1_1_AY077481	blaOXY-4-1	blaOXY	Beta-lactam				ongoing curation
Beta-lactam_blaOXY-5-1	blaOXY-5-1_1_AJ871868	blaOXY-5-1	blaOXY	Beta-lactam				ongoing curation
Beta-lactam_blaOXY-5-2	blaOXY-5-2_2_AJ871871	blaOXY-5-2	blaOXY	Beta-lactam				ongoing curation
Beta-lactam_blaOXY-6-1	blaOXY-6-1_1_AJ871873	blaOXY-6-1	blaOXY	Beta-lactam				ongoing curation
Beta-lactam_blaOXY-6-2	blaOXY-6-2_2_AJ871875	blaOXY-6-2	blaOXY	Beta-lactam				ongoing curation
Beta-lactam_blaOXY-6-3	blaOXY-6-3_3_AJ871876	blaOXY-6-3	blaOXY	Beta-lactam				ongoing curation
Beta-lactam_blaOXY-6-4	blaOXY-6-4_4_AJ871877	blaOXY-6-4	blaOXY	Beta-lactam				ongoing curation
Beta-lactam_blaPAO	blaPAO_1_AY083595	blaPAO	blaPAO	Beta-lactam				ongoing curation
Beta-lactam_blaPAO	blaPAO_2_FJ666065	blaPAO	blaPAO	Beta-lactam				ongoing curation
Beta-lactam_blaPAO	blaPAO_3_FJ666073	blaPAO	blaPAO	Beta-lactam				ongoing curation
Beta-lactam_blaPAO	blaPAO_4_AY083592	blaPAO	blaPAO	Beta-lactam				ongoing curation
Beta-lactam_blaPER-1	blaPER-1_1_GU944725	blaPER-1	blaPER	Beta-lactam				ongoing curation
Beta-lactam_blaPER-2	blaPER-2_1_X93314	blaPER-2	blaPER	Beta-lactam				ongoing curation
Beta-lactam_blaPER-3	blaPER-3_1_AY740681	blaPER-3	blaPER	Beta-lactam				ongoing curation
Beta-lactam_blaPER-4	blaPER-4_1_EU748544	blaPER-4	blaPER	Beta-lactam				ongoing curation
Beta-lactam_blaPER-5	blaPER-5_1_FJ627180	blaPER-5	blaPER	Beta-lactam				ongoing curation
Beta-lactam_blaPER-6	blaPER-6_1_GQ396303	blaPER-6	blaPER	Beta-lactam				ongoing curation
Beta-lactam_blaPER-7	blaPER-7_1_HQ713678	blaPER-7	blaPER	Beta-lactam				ongoing curation
Beta-lactam_blaRAHN-1	blaRAHN-1_1_GU645205	blaRAHN-1	blaRAHN	Beta-lactam				ongoing curation
Beta-lactam_blaRAHN-1	blaRAHN-1_2_AF338038	blaRAHN-1	blaRAHN	Beta-lactam				ongoing curation
Beta-lactam_blaRAHN-2	blaRAHN-2_2_HM114350	blaRAHN-2	blaRAHN	Beta-lactam				ongoing curation
Beta-lactam_blaROB-1	blaROB-1_1_DQ840517	blaROB-1	blaROB	Beta-lactam				ongoing curation
Beta-lactam_blaROB-1	blaROB-1_2_AF022114	blaROB-1	blaROB	Beta-lactam				ongoing curation
Beta-lactam_blaSHV-2a	blaSHV-2a_1_X98102	blaSHV-2a	blaSHV	Beta-lactam	Amoxicillin, Ampicillin, Aztreonam, Cefepime, Cefotaxime, Ceftazidime, Ceftriaxone, Piperacillin, Ticarcillin	9145849	Enzymatic inactivation	Class A, curated
Beta-lactam_blaSHV-5	blaSHV-5_1_X55640	blaSHV-5	blaSHV	Beta-lactam	Amoxicillin, Ampicillin, Aztreonam, Cefepime, Cefotaxime, Ceftazidime, Ceftriaxone, Piperacillin, Ticarcillin	2088203	Enzymatic inactivation	Class A, curated
Beta-lactam_blaSHV-7	blaSHV-7_1_U20270	blaSHV-7	blaSHV	Beta-lactam	Amoxicillin, Ampicillin, Aztreonam, Cefepime, Cefotaxime, Ceftazidime, Ceftriaxone, Piperacillin, Ticarcillin	7785992	Enzymatic inactivation	Class A, curated
Beta-lactam_blaSHV-8	blaSHV-8_1_U92041	blaSHV-8	blaSHV	Beta-lactam	Amoxicillin, Ampicillin, Aztreonam, Cefepime, Cefotaxime, Ceftazidime, Ceftriaxone, Piperacillin, Ticarcillin	9056008	Enzymatic inactivation	Class A, curated
Beta-lactam_blaSHV-13	blaSHV-13_1_AF164577	blaSHV-13	blaSHV	Beta-lactam	Amoxicillin, Ampicillin, Aztreonam, Cefepime, Cefotaxime, Ceftazidime, Ceftriaxone, Piperacillin, Ticarcillin	10722518	Enzymatic inactivation	Class A, curated
Beta-lactam_blaSHV-14	blaSHV-14_1_AF226622	blaSHV-14	blaSHV	Beta-lactam	Amoxicillin, Ampicillin, Cephalothin, Piperacillin, Ticarcillin	11120985	Enzymatic inactivation	Class A, curated
Beta-lactam_blaSHV-15	blaSHV-15_1_AJ011428	blaSHV-15	blaSHV	Beta-lactam	Amoxicillin, Ampicillin, Aztreonam, Cefepime, Cefotaxime, Ceftazidime, Ceftriaxone, Piperacillin, Ticarcillin	Unpublished	Enzymatic inactivation	Class A, curated
Beta-lactam_blaSHV-16	blaSHV-16_1_AF072684	blaSHV-16	blaSHV	Beta-lactam	Amoxicillin, Ampicillin, Aztreonam, Cefepime, Cefotaxime, Ceftazidime, Ceftriaxone, Piperacillin, Ticarcillin	11502518	Enzymatic inactivation	Class A, curated
Beta-lactam_blaSHV-18	blaSHV-18_1_AF132290	blaSHV-18	blaSHV	Beta-lactam	Amoxicillin, Ampicillin, Aztreonam, Cefepime, Cefotaxime, Ceftazidime, Ceftriaxone, Piperacillin, Ticarcillin	10952583	Enzymatic inactivation	Class A, curated
Beta-lactam_blaSHV-24	blaSHV-24_1_AB023477	blaSHV-24	blaSHV	Beta-lactam	Amoxicillin, Ampicillin, Aztreonam, Cefepime, Cefotaxime, Ceftazidime, Ceftriaxone, Piperacillin, Ticarcillin	10817740	Enzymatic inactivation	Class A, curated
Beta-lactam_blaSHV-25	blaSHV-25_1_AF208796	blaSHV-25	blaSHV	Beta-lactam	Amoxicillin, Ampicillin, Cephalothin, Piperacillin, Ticarcillin	11502506	Enzymatic inactivation	Class A, curated
Beta-lactam_blaSHV-26	blaSHV-26_1_AF227204	blaSHV-26	blaSHV	Beta-lactam	Amoxicillin, Amoxicillin+Clavulanic acid, Ampicillin, Ampicillin+Clavulanic acid, Piperacillin, Piperacillin+Tazobactam, Ticarcillin, Ticarcillin+Clavulanic acid	11502506	Enzymatic inactivation	Class A, curated
Beta-lactam_blaSHV-27	blaSHV-27_1_AF293345	blaSHV-27	blaSHV	Beta-lactam	Amoxicillin, Ampicillin, Aztreonam, Cefepime, Cefotaxime, Ceftazidime, Ceftriaxone, Piperacillin, Ticarcillin	11266422	Enzymatic inactivation	Class A, curated
Beta-lactam_blaSHV-28	blaSHV-28_1_AF299299	blaSHV-28	blaSHV	Beta-lactam		19172061	Enzymatic inactivation	Class A, curated
Beta-lactam_blaSHV-29	blaSHV-29_1_AF301532	blaSHV-29	blaSHV	Beta-lactam		11257029	Enzymatic inactivation	Class A, curated
Beta-lactam_blaSHV-30	blaSHV-30_1_AY661885	blaSHV-30	blaSHV	Beta-lactam	Amoxicillin, Ampicillin, Aztreonam, Cefepime, Cefotaxime, Ceftazidime, Ceftriaxone, Piperacillin, Ticarcillin	16251316	Enzymatic inactivation	Class A, curated
Beta-lactam_blaSHV-31	blaSHV-31_1_AY277255	blaSHV-31	blaSHV	Beta-lactam	Amoxicillin, Ampicillin, Aztreonam, Cefepime, Cefotaxime, Ceftazidime, Ceftriaxone, Piperacillin, Ticarcillin	17178800	Enzymatic inactivation	Class A, curated
Beta-lactam_blaSHV-33	blaSHV-33_1_AY037779	blaSHV-33	blaSHV	Beta-lactam	Amoxicillin, Ampicillin, Cephalothin, Piperacillin, Ticarcillin	11557480	Enzymatic inactivation	Class A, curated
Beta-lactam_blaSHV-34	blaSHV-34_1_AY036620	blaSHV-34	blaSHV	Beta-lactam	Amoxicillin, Ampicillin, Aztreonam, Cefepime, Cefotaxime, Ceftazidime, Ceftriaxone, Piperacillin, Ticarcillin	Unpublished	Enzymatic inactivation	Class A, curated
Beta-lactam_blaSHV-35	blaSHV-35_1_AY070258	blaSHV-35	blaSHV	Beta-lactam		Unpublished	Enzymatic inactivation	Class A, curated
Beta-lactam_blaSHV-36	blaSHV-36_1_AF467947	blaSHV-36	blaSHV	Beta-lactam		Unpublished	Enzymatic inactivation	Class A, curated
Beta-lactam_blaSHV-37	blaSHV-37_1_AF467948	blaSHV-37	blaSHV	Beta-lactam		Unpublished	Enzymatic inactivation	Class A, curated
Beta-lactam_blaSHV-40	blaSHV-40_1_AF535128	blaSHV-40	blaSHV	Beta-lactam	Amoxicillin, Ampicillin, Aztreonam, Cefepime, Cefotaxime, Ceftazidime, Ceftriaxone, Piperacillin, Ticarcillin	15047521	Enzymatic inactivation	Class A, curated
Beta-lactam_blaSHV-41	blaSHV-41_1_AF535129	blaSHV-41	blaSHV	Beta-lactam	Amoxicillin, Ampicillin, Aztreonam, Cefepime, Cefotaxime, Ceftazidime, Ceftriaxone, Piperacillin, Ticarcillin	15047521	Enzymatic inactivation	Class A, curated
Beta-lactam_blaSHV-43	blaSHV-43_1_AY065991	blaSHV-43	blaSHV	Beta-lactam	Amoxicillin, Ampicillin, Cephalothin, Piperacillin, Ticarcillin	12543694	Enzymatic inactivation	Class A, curated
Beta-lactam_blaSHV-44	blaSHV-44_1_AY259119	blaSHV-44	blaSHV	Beta-lactam	Amoxicillin, Ampicillin, Cephalothin, Piperacillin, Ticarcillin	14576109	Enzymatic inactivation	Class A, curated
Beta-lactam_blaSHV-45	blaSHV-45_1_AF547625	blaSHV-45	blaSHV	Beta-lactam	Amoxicillin, Ampicillin, Aztreonam, Cefepime, Cefotaxime, Ceftazidime, Ceftriaxone, Piperacillin, Ticarcillin	Unpublished	Enzymatic inactivation	Class A, curated
Beta-lactam_blaSHV-46	blaSHV-46_1_AY210887	blaSHV-46	blaSHV	Beta-lactam	Amoxicillin, Ampicillin, Aztreonam, Cefepime, Cefotaxime, Ceftazidime, Ceftriaxone, Piperacillin, Ticarcillin	14638498	Enzymatic inactivation	Class A, curated
Beta-lactam_blaSHV-48	blaSHV-48_1_AY263404	blaSHV-48	blaSHV	Beta-lactam	Amoxicillin, Ampicillin, Cephalothin, Piperacillin, Ticarcillin	19075050	Enzymatic inactivation	Class A, curated
Beta-lactam_blaSHV-49	blaSHV-49_1_AY528718	blaSHV-49	blaSHV	Beta-lactam	Amoxicillin, Amoxicillin+Clavulanic acid, Ampicillin, Ampicillin+Clavulanic acid, Piperacillin, Piperacillin+Tazobactam, Ticarcillin, Ticarcillin+Clavulanic acid	15504885	Enzymatic inactivation	Class A, curated
Beta-lactam_blaSHV-50	blaSHV-50_1_AY288915	blaSHV-50	blaSHV	Beta-lactam		Unpublished	Enzymatic inactivation	Class A, curated
Beta-lactam_blaSHV-51	blaSHV-51_1_AY289548	blaSHV-51	blaSHV	Beta-lactam		Unpublished	Enzymatic inactivation	Class A, curated
Beta-lactam_blaSHV-52	blaSHV-52_1_HQ845196	blaSHV-52	blaSHV	Beta-lactam		Unpublished	Enzymatic inactivation	Class A, curated
Beta-lactam_blaSHV-55	blaSHV-55_1_DQ054528	blaSHV-55	blaSHV	Beta-lactam	Amoxicillin, Ampicillin, Aztreonam, Cefepime, Cefotaxime, Ceftazidime, Ceftriaxone, Piperacillin, Ticarcillin	Unpublished	Enzymatic inactivation	Class A, curated
Beta-lactam_blaSHV-56	blaSHV-56_1_EU586041	blaSHV-56	blaSHV	Beta-lactam	Amoxicillin, Amoxicillin+Clavulanic acid, Ampicillin, Ampicillin+Clavulanic acid, Piperacillin, Piperacillin+Tazobactam, Ticarcillin, Ticarcillin+Clavulanic acid	18663019	Enzymatic inactivation	Class A, curated
Beta-lactam_blaSHV-57	blaSHV-57_1_AY223863	blaSHV-57	blaSHV	Beta-lactam	Amoxicillin, Ampicillin, Aztreonam, Cefepime, Cefotaxime, Ceftazidime, Ceftriaxone, Piperacillin, Ticarcillin	15673739	Enzymatic inactivation	Class A, curated
Beta-lactam_blaSHV-59	blaSHV-59_1_AY790341	blaSHV-59	blaSHV	Beta-lactam		Unpublished	Enzymatic inactivation	Class A, curated
Beta-lactam_blaSHV-60	blaSHV-60_1_AB302939	blaSHV-60	blaSHV	Beta-lactam	Amoxicillin, Ampicillin, Cephalothin, Piperacillin, Ticarcillin	19057150	Enzymatic inactivation	Class A, curated
Beta-lactam_blaSHV-61	blaSHV-61_1_AJ866284	blaSHV-61	blaSHV	Beta-lactam	Amoxicillin, Ampicillin, Cephalothin, Piperacillin, Ticarcillin	19272757	Enzymatic inactivation	Class A, curated
Beta-lactam_blaSHV-62	blaSHV-62_1_AJ866285	blaSHV-62	blaSHV	Beta-lactam	Amoxicillin, Ampicillin, Cephalothin, Piperacillin, Ticarcillin	19272757	Enzymatic inactivation	Class A, curated
Beta-lactam_blaSHV-63	blaSHV-63_1_EU342351	blaSHV-63	blaSHV	Beta-lactam		Unpublished	Enzymatic inactivation	Class A, curated
Beta-lactam_blaSHV-64	blaSHV-64_1_DQ174304	blaSHV-64	blaSHV	Beta-lactam	Amoxicillin, Ampicillin, Aztreonam, Cefepime, Cefotaxime, Ceftazidime, Ceftriaxone, Piperacillin, Ticarcillin	Unpublished	Enzymatic inactivation	Class A, curated
Beta-lactam_blaSHV-65	blaSHV-65_1_DQ174305	blaSHV-65	blaSHV	Beta-lactam		Unpublished	Enzymatic inactivation	Class A, curated
Beta-lactam_blaSHV-66	blaSHV-66_1_DQ174306	blaSHV-66	blaSHV	Beta-lactam	Amoxicillin, Ampicillin, Aztreonam, Cefepime, Cefotaxime, Ceftazidime, Ceftriaxone, Piperacillin, Ticarcillin	Unpublished	Enzymatic inactivation	Class A, curated
Beta-lactam_blaSHV-67	blaSHV-67_1_DQ174307	blaSHV-67	blaSHV	Beta-lactam		Unpublished	Enzymatic inactivation	Class A, curated
Beta-lactam_blaSHV-69	blaSHV-69_1_DQ174308	blaSHV-69	blaSHV	Beta-lactam		Unpublished	Enzymatic inactivation	Class A, curated
Beta-lactam_blaSHV-70	blaSHV-70_1_DQ013287	blaSHV-70	blaSHV	Beta-lactam	Amoxicillin, Ampicillin, Aztreonam, Cefepime, Cefotaxime, Ceftazidime, Ceftriaxone, Piperacillin, Ticarcillin	16563703	Enzymatic inactivation	Class A, curated
Beta-lactam_blaSHV-72	blaSHV-72_1_AM176547	blaSHV-72	blaSHV	Beta-lactam	Amoxicillin, Amoxicillin+Clavulanic acid, Ampicillin, Ampicillin+Clavulanic acid, Piperacillin, Piperacillin+Tazobactam, Ticarcillin, Ticarcillin+Clavulanic acid	18316518	Enzymatic inactivation	Class A, curated
Beta-lactam_blaSHV-73	blaSHV-73_1_AM176548	blaSHV-73	blaSHV	Beta-lactam	Amoxicillin, Ampicillin, Cephalothin, Piperacillin, Ticarcillin	19272757	Enzymatic inactivation	Class A, curated
Beta-lactam_blaSHV-74	blaSHV-74_1_AM176549	blaSHV-74	blaSHV	Beta-lactam	Amoxicillin, Ampicillin, Cephalothin, Piperacillin, Ticarcillin	19272757	Enzymatic inactivation	Class A, curated
Beta-lactam_blaSHV-75	blaSHV-75_1_AM176550	blaSHV-75	blaSHV	Beta-lactam	Amoxicillin, Ampicillin, Cephalothin, Piperacillin, Ticarcillin	19272757	Enzymatic inactivation	Class A, curated
Beta-lactam_blaSHV-76	blaSHV-76_1_AM176551	blaSHV-76	blaSHV	Beta-lactam	Amoxicillin, Ampicillin, Cephalothin, Piperacillin, Ticarcillin	19272757	Enzymatic inactivation	Class A, curated
Beta-lactam_blaSHV-77	blaSHV-77_1_EF373975	blaSHV-77	blaSHV	Beta-lactam	Amoxicillin, Ampicillin, Cephalothin, Piperacillin, Ticarcillin	19272757	Enzymatic inactivation	Class A, curated
Beta-lactam_blaSHV-78	blaSHV-78_1_AM176553	blaSHV-78	blaSHV	Beta-lactam	Amoxicillin, Ampicillin, Cephalothin, Piperacillin, Ticarcillin	19272757	Enzymatic inactivation	Class A, curated
Beta-lactam_blaSHV-79	blaSHV-79_1_AM176554	blaSHV-79	blaSHV	Beta-lactam	Amoxicillin, Ampicillin, Cephalothin, Piperacillin, Ticarcillin	19272757	Enzymatic inactivation	Class A, curated
Beta-lactam_blaSHV-80	blaSHV-80_1_AM176555	blaSHV-80	blaSHV	Beta-lactam	Amoxicillin, Ampicillin, Cephalothin, Piperacillin, Ticarcillin	19272757	Enzymatic inactivation	Class A, curated
Beta-lactam_blaSHV-81	blaSHV-81_1_AM176556	blaSHV-81	blaSHV	Beta-lactam	Amoxicillin, Ampicillin, Cephalothin, Piperacillin, Ticarcillin	19272757	Enzymatic inactivation	Class A, curated
Beta-lactam_blaSHV-82	blaSHV-82_1_AM176557	blaSHV-82	blaSHV	Beta-lactam	Amoxicillin, Ampicillin, Cephalothin, Piperacillin, Ticarcillin	19272757	Enzymatic inactivation	Class A, curated
Beta-lactam_blaSHV-85	blaSHV-85_1_DQ322460	blaSHV-85	blaSHV	Beta-lactam	Amoxicillin, Ampicillin, Cephalothin, Piperacillin, Ticarcillin	18347108	Enzymatic inactivation	Class A, curated
Beta-lactam_blaSHV-86	blaSHV-86_1_DQ328802	blaSHV-86	blaSHV	Beta-lactam	Amoxicillin, Ampicillin, Aztreonam, Cefepime, Cefotaxime, Ceftazidime, Ceftriaxone, Piperacillin, Ticarcillin	Unpublished	Enzymatic inactivation	Class A, curated
Beta-lactam_blaSHV-89	blaSHV-89_1_DQ193536	blaSHV-89	blaSHV	Beta-lactam	Amoxicillin, Ampicillin, Cephalothin, Piperacillin, Ticarcillin	18587684	Enzymatic inactivation	Class A, curated
Beta-lactam_blaSHV-92	blaSHV-92_1_DQ836922	blaSHV-92	blaSHV	Beta-lactam		18029415	Enzymatic inactivation	Class A, curated
Beta-lactam_blaSHV-93	blaSHV-93_1_EF373969	blaSHV-93	blaSHV	Beta-lactam		Unpublished	Enzymatic inactivation	Class A, curated
Beta-lactam_blaSHV-94	blaSHV-94_1_EF373970	blaSHV-94	blaSHV	Beta-lactam		Unpublished	Enzymatic inactivation	Class A, curated
Beta-lactam_blaSHV-95	blaSHV-95_1_EF373972	blaSHV-95	blaSHV	Beta-lactam		Unpublished	Enzymatic inactivation	Class A, curated
Beta-lactam_blaSHV-96	blaSHV-96_1_EF373971	blaSHV-96	blaSHV	Beta-lactam		Unpublished	Enzymatic inactivation	Class A, curated
Beta-lactam_blaSHV-97	blaSHV-97_1_EF373973	blaSHV-97	blaSHV	Beta-lactam		Unpublished	Enzymatic inactivation	Class A, curated
Beta-lactam_blaSHV-98	blaSHV-98_1_AM941844	blaSHV-98	blaSHV	Beta-lactam	Amoxicillin, Ampicillin, Aztreonam, Cefepime, Cefotaxime, Ceftazidime, Ceftriaxone, Piperacillin, Ticarcillin	21415202	Enzymatic inactivation	Class A, curated
Beta-lactam_blaSHV-99	blaSHV-99_1_AM941845	blaSHV-99	blaSHV	Beta-lactam	Amoxicillin, Ampicillin, Aztreonam, Cefepime, Cefotaxime, Ceftazidime, Ceftriaxone, Piperacillin, Ticarcillin	21415202	Enzymatic inactivation	Class A, curated
Beta-lactam_blaSHV-100	blaSHV-100_1_AM941846	blaSHV-100	blaSHV	Beta-lactam	Amoxicillin, Ampicillin, Aztreonam, Cefepime, Cefotaxime, Ceftazidime, Ceftriaxone, Piperacillin, Ticarcillin	21415202	Enzymatic inactivation	Class A, curated
Beta-lactam_blaSHV-101	blaSHV-101_1_EU155018	blaSHV-101	blaSHV	Beta-lactam		17804424	Enzymatic inactivation	Class A, curated
Beta-lactam_blaSHV-102	blaSHV-102_1_EU024485	blaSHV-102	blaSHV	Beta-lactam	Amoxicillin, Ampicillin, Aztreonam, Cefepime, Cefotaxime, Ceftazidime, Ceftriaxone, Piperacillin, Ticarcillin	18566158	Enzymatic inactivation	Class A, curated
Beta-lactam_blaSHV-103	blaSHV-103_1_EU032604	blaSHV-103	blaSHV	Beta-lactam		18620848	Enzymatic inactivation	Class A, curated
Beta-lactam_blaSHV-104	blaSHV-104_1_EU274581	blaSHV-104	blaSHV	Beta-lactam	Amoxicillin, Ampicillin, Aztreonam, Cefepime, Cefotaxime, Ceftazidime, Ceftriaxone, Piperacillin, Ticarcillin	24949015	Enzymatic inactivation	Class A, curated
Beta-lactam_blaSHV-105	blaSHV-105_1_FJ194944	blaSHV-105	blaSHV	Beta-lactam	Amoxicillin, Ampicillin, Aztreonam, Cefepime, Cefotaxime, Ceftazidime, Ceftriaxone, Piperacillin, Ticarcillin	19075050	Enzymatic inactivation	Class A, curated
Beta-lactam_blaSHV-106	blaSHV-106_1_AM922307	blaSHV-106	blaSHV	Beta-lactam	Amoxicillin, Ampicillin, Aztreonam, Cefepime, Cefotaxime, Ceftazidime, Ceftriaxone, Piperacillin, Ticarcillin	Unpublished	Enzymatic inactivation	Class A, curated
Beta-lactam_blaSHV-107	blaSHV-107_1_AM922308	blaSHV-107	blaSHV	Beta-lactam	Amoxicillin, Amoxicillin+Clavulanic acid, Ampicillin, Ampicillin+Clavulanic acid, Piperacillin, Piperacillin+Tazobactam, Ticarcillin, Ticarcillin+Clavulanic acid	22083476	Enzymatic inactivation	Class A, curated
Beta-lactam_blaSHV-108	blaSHV-108_1_AM922309	blaSHV-108	blaSHV	Beta-lactam		21359845	Enzymatic inactivation	Class A, curated
Beta-lactam_blaSHV-109	blaSHV-109_1_EU418913	blaSHV-109	blaSHV	Beta-lactam	Amoxicillin, Ampicillin, Cephalothin, Piperacillin, Ticarcillin	18725449	Enzymatic inactivation	Class A, curated
Beta-lactam_blaSHV-110	blaSHV-110_1_HQ877615	blaSHV-110	blaSHV	Beta-lactam		Unpublished	Enzymatic inactivation	Class A, curated
Beta-lactam_blaSHV-120	blaSHV-120_1_JF812965	blaSHV-120	blaSHV	Beta-lactam		Unpublished	Enzymatic inactivation	Class A, curated
Beta-lactam_blaSHV-121	blaSHV-121_1_GQ428198	blaSHV-121	blaSHV	Beta-lactam		Unpublished	Enzymatic inactivation	Class A, curated
Beta-lactam_blaSHV-128	blaSHV-128_1_GU932590	blaSHV-128	blaSHV	Beta-lactam	Amoxicillin, Ampicillin, Aztreonam, Cefepime, Cefotaxime, Ceftazidime, Ceftriaxone, Piperacillin, Ticarcillin	25888770	Enzymatic inactivation	Class A, curated
Beta-lactam_blaSHV-129	blaSHV-129_1_GU827715	blaSHV-129	blaSHV	Beta-lactam	Amoxicillin, Ampicillin, Aztreonam, Cefepime, Cefotaxime, Ceftazidime, Ceftriaxone, Piperacillin, Ticarcillin	22322349	Enzymatic inactivation	Class A, curated
Beta-lactam_blaSHV-132	blaSHV-132_1_GU981741	blaSHV-132	blaSHV	Beta-lactam		Unpublished	Enzymatic inactivation	Class A, curated
Beta-lactam_blaSHV-133	blaSHV-133_1_AB551737	blaSHV-133	blaSHV	Beta-lactam		Unpublished	Enzymatic inactivation	Class A, curated
Beta-lactam_blaSHV-134	blaSHV-134_1_HM559945	blaSHV-134	blaSHV	Beta-lactam	Amoxicillin, Ampicillin, Aztreonam, Cefepime, Cefotaxime, Ceftazidime, Ceftriaxone, Piperacillin, Ticarcillin	Unpublished	Enzymatic inactivation	Class A, curated
Beta-lactam_blaSHV-135	blaSHV-135_1_HQ637576	blaSHV-135	blaSHV	Beta-lactam		Unpublished	Enzymatic inactivation	Class A, curated
Beta-lactam_blaSHV-137	blaSHV-137_1_HQ661363	blaSHV-137	blaSHV	Beta-lactam		Unpublished	Enzymatic inactivation	Class A, curated
Beta-lactam_blaSHV-141	blaSHV-141_1_JQ388884	blaSHV-141	blaSHV	Beta-lactam	Amoxicillin, Ampicillin, Cephalothin, Piperacillin, Ticarcillin	Unpublished	Enzymatic inactivation	Class A, curated
Beta-lactam_blaSHV-142	blaSHV-142_1_JQ029959	blaSHV-142	blaSHV	Beta-lactam		22537112	Enzymatic inactivation	Class A, curated
Beta-lactam_blaSHV-143	blaSHV-143_1_JQ341060	blaSHV-143	blaSHV	Beta-lactam		Unpublished	Enzymatic inactivation	Class A, curated
Beta-lactam_blaSHV-144	blaSHV-144_1_JQ926986	blaSHV-144	blaSHV	Beta-lactam		Unpublished	Enzymatic inactivation	Class A, curated
Beta-lactam_blaSHV-145	blaSHV-145_1_JX013655	blaSHV-145	blaSHV	Beta-lactam		Unpublished	Enzymatic inactivation	Class A, curated
Beta-lactam_blaSHV-147	blaSHV-147_1_JX121114	blaSHV-147	blaSHV	Beta-lactam		23587957	Enzymatic inactivation	Class A, curated
Beta-lactam_blaSHV-148	blaSHV-148_1_JX121115	blaSHV-148	blaSHV	Beta-lactam		23587957	Enzymatic inactivation	Class A, curated
Beta-lactam_blaSHV-149	blaSHV-149_1_JX121116	blaSHV-149	blaSHV	Beta-lactam		23587957	Enzymatic inactivation	Class A, curated
Beta-lactam_blaSHV-150	blaSHV-150_1_JX121117	blaSHV-150	blaSHV	Beta-lactam		23587957	Enzymatic inactivation	Class A, curated
Beta-lactam_blaSHV-151	blaSHV-151_1_JX121118	blaSHV-151	blaSHV	Beta-lactam		23587957	Enzymatic inactivation	Class A, curated
Beta-lactam_blaSHV-152	blaSHV-152_1_JX121119	blaSHV-152	blaSHV	Beta-lactam		23587957	Enzymatic inactivation	Class A, curated
Beta-lactam_blaSHV-153	blaSHV-153_1_JX121120	blaSHV-153	blaSHV	Beta-lactam		23587957	Enzymatic inactivation	Class A, curated
Beta-lactam_blaSHV-154	blaSHV-154_1_JX121121	blaSHV-154	blaSHV	Beta-lactam		23587957	Enzymatic inactivation	Class A, curated
Beta-lactam_blaSHV-155	blaSHV-155_1_JX121122	blaSHV-155	blaSHV	Beta-lactam		23587957	Enzymatic inactivation	Class A, curated
Beta-lactam_blaSHV-156	blaSHV-156_1_JX121123	blaSHV-156	blaSHV	Beta-lactam		23587957	Enzymatic inactivation	Class A, curated
Beta-lactam_blaSHV-157	blaSHV-157_1_JX121124	blaSHV-157	blaSHV	Beta-lactam		23587957	Enzymatic inactivation	Class A, curated
Beta-lactam_blaSHV-158	blaSHV-158_1_JX121125	blaSHV-158	blaSHV	Beta-lactam		23587957	Enzymatic inactivation	Class A, curated
Beta-lactam_blaSHV-159	blaSHV-159_1_JX121126	blaSHV-159	blaSHV	Beta-lactam		23587957	Enzymatic inactivation	Class A, curated
Beta-lactam_blaSHV-160	blaSHV-160_1_JX121127	blaSHV-160	blaSHV	Beta-lactam		23587957	Enzymatic inactivation	Class A, curated
Beta-lactam_blaSHV-161	blaSHV-161_1_JX121128	blaSHV-161	blaSHV	Beta-lactam		23587957	Enzymatic inactivation	Class A, curated
Beta-lactam_blaSHV-162	blaSHV-162_1_JX121129	blaSHV-162	blaSHV	Beta-lactam		23587957	Enzymatic inactivation	Class A, curated
Beta-lactam_blaSHV-163	blaSHV-163_1_JX121130	blaSHV-163	blaSHV	Beta-lactam		23587957	Enzymatic inactivation	Class A, curated
Beta-lactam_blaSHV-164	blaSHV-164_1_HE981194	blaSHV-164	blaSHV	Beta-lactam	Amoxicillin, Ampicillin, Cephalothin, Piperacillin, Ticarcillin	Unpublished	Enzymatic inactivation	Class A, curated
Beta-lactam_blaSHV-165	blaSHV-165_1_JX121131	blaSHV-165	blaSHV	Beta-lactam		23587957	Enzymatic inactivation	Class A, curated
Beta-lactam_blaSHV-168	blaSHV-168_1_JX870080	blaSHV-168	blaSHV	Beta-lactam		Unpublished	Enzymatic inactivation	Class A, curated
Beta-lactam_blaSHV-172	blaSHV-172_1_KF513177	blaSHV-172	blaSHV	Beta-lactam		Unpublished	Enzymatic inactivation	Class A, curated
Beta-lactam_blaSHV-173	blaSHV-173_1_KF513178	blaSHV-173	blaSHV	Beta-lactam		Unpublished	Enzymatic inactivation	Class A, curated
Beta-lactam_blaSHV-178	blaSHV-178_1_KF705209	blaSHV-178	blaSHV	Beta-lactam		Unpublished	Enzymatic inactivation	Class A, curated
Beta-lactam_blaSHV-179	blaSHV-179_1_KF705208	blaSHV-179	blaSHV	Beta-lactam		Unpublished	Enzymatic inactivation	Class A, curated
Beta-lactam_blaTEM-1A	blaTEM-1A_1_HM749966	blaTEM-1A	blaTEM	Beta-lactam	Amoxicillin, Ampicillin, Cephalothin, Piperacillin, Ticarcillin	21393132	Enzymatic inactivation	Class A, curated
Beta-lactam_blaTEM-1B	blaTEM-1B_1_AY458016	blaTEM-1B	blaTEM	Beta-lactam	Amoxicillin, Ampicillin, Cephalothin, Piperacillin, Ticarcillin	15388431	Enzymatic inactivation	Class A, curated
Beta-lactam_blaTEM-1C	blaTEM-1C_1_FJ560503	blaTEM-1C	blaTEM	Beta-lactam	Amoxicillin, Ampicillin, Cephalothin, Piperacillin, Ticarcillin	21035968	Enzymatic inactivation	Class A, curated
Beta-lactam_blaTEM-1D	blaTEM-1D_1_AF188200	blaTEM-1D	blaTEM	Beta-lactam	Amoxicillin, Ampicillin, Cephalothin, Piperacillin, Ticarcillin	Unpublished	Enzymatic inactivation	Class A, curated
Beta-lactam_blaTEM-2	blaTEM-2_1_X54606	blaTEM-2	blaTEM	Beta-lactam	Amoxicillin, Ampicillin, Cephalothin, Piperacillin, Ticarcillin	1650734	Enzymatic inactivation	Class A, curated
Beta-lactam_blaTEM-2	blaTEM-2_2_AJ251946	blaTEM-2	blaTEM	Beta-lactam	Amoxicillin, Ampicillin, Cephalothin, Piperacillin, Ticarcillin	11102404	Enzymatic inactivation	Class A, curated
Beta-lactam_blaTEM-3	blaTEM-3_1_X64523	blaTEM-3	blaTEM	Beta-lactam	Amoxicillin, Ampicillin, Aztreonam, Cefepime, Cefotaxime, Ceftazidime, Ceftriaxone, Piperacillin, Ticarcillin	1331747	Enzymatic inactivation	Class A, curated
Beta-lactam_blaTEM-6	blaTEM-6_1_X57972	blaTEM-6	blaTEM	Beta-lactam	Amoxicillin, Ampicillin, Aztreonam, Cefepime, Cefotaxime, Ceftazidime, Ceftriaxone, Piperacillin, Ticarcillin	1665171	Enzymatic inactivation	Class A, curated
Beta-lactam_blaTEM-8	blaTEM-8_1_X65252	blaTEM-8	blaTEM	Beta-lactam	Amoxicillin, Ampicillin, Aztreonam, Cefepime, Cefotaxime, Ceftazidime, Ceftriaxone, Piperacillin, Ticarcillin	1416873	Enzymatic inactivation	Class A, curated
Beta-lactam_blaTEM-10	blaTEM-10_1_AF093512	blaTEM-10	blaTEM	Beta-lactam	Amoxicillin, Ampicillin, Aztreonam, Cefepime, Cefotaxime, Ceftazidime, Ceftriaxone, Piperacillin, Ticarcillin	9989337	Enzymatic inactivation	Class A, curated
Beta-lactam_blaTEM-11	blaTEM-11_1_AY874537	blaTEM-11	blaTEM	Beta-lactam	Amoxicillin, Ampicillin, Aztreonam, Cefepime, Cefotaxime, Ceftazidime, Ceftriaxone, Piperacillin, Ticarcillin	15857942	Enzymatic inactivation	Class A, curated
Beta-lactam_blaTEM-12	blaTEM-12_1_M88143	blaTEM-12	blaTEM	Beta-lactam	Amoxicillin, Ampicillin, Aztreonam, Cefepime, Cefotaxime, Ceftazidime, Ceftriaxone, Piperacillin, Ticarcillin	1329636	Enzymatic inactivation	Class A, curated
Beta-lactam_blaTEM-15	blaTEM-15_1_AM849805	blaTEM-15	blaTEM	Beta-lactam	Amoxicillin, Ampicillin, Aztreonam, Cefepime, Cefotaxime, Ceftazidime, Ceftriaxone, Piperacillin, Ticarcillin	18245789	Enzymatic inactivation	Class A, curated
Beta-lactam_blaTEM-16	blaTEM-16_1_X65254	blaTEM-16	blaTEM	Beta-lactam	Amoxicillin, Ampicillin, Aztreonam, Cefepime, Cefotaxime, Ceftazidime, Ceftriaxone, Piperacillin, Ticarcillin	1416873	Enzymatic inactivation	Class A, curated
Beta-lactam_blaTEM-17	blaTEM-17_1_Y14574	blaTEM-17	blaTEM	Beta-lactam	Amoxicillin, Ampicillin, Aztreonam, Cefepime, Cefotaxime, Ceftazidime, Ceftriaxone, Piperacillin, Ticarcillin	10681352	Enzymatic inactivation	Class A, curated
Beta-lactam_blaTEM-20	blaTEM-20_1_EU527189	blaTEM-20	blaTEM	Beta-lactam	Amoxicillin, Ampicillin, Aztreonam, Cefepime, Cefotaxime, Ceftazidime, Ceftriaxone, Piperacillin, Ticarcillin	10103213, 18971216	Enzymatic inactivation	Class A, curated
Beta-lactam_blaTEM-21	blaTEM-21_1_Y17582	blaTEM-21	blaTEM	Beta-lactam	Amoxicillin, Ampicillin, Aztreonam, Cefepime, Cefotaxime, Ceftazidime, Ceftriaxone, Piperacillin, Ticarcillin	10103213	Enzymatic inactivation	Class A, curated
Beta-lactam_blaTEM-22	blaTEM-22_1_Y17583	blaTEM-22	blaTEM	Beta-lactam	Amoxicillin, Ampicillin, Aztreonam, Cefepime, Cefotaxime, Ceftazidime, Ceftriaxone, Piperacillin, Ticarcillin	10103213	Enzymatic inactivation	Class A, curated
Beta-lactam_blaTEM-24	blaTEM-24_1_GQ293500	blaTEM-24	blaTEM	Beta-lactam	Amoxicillin, Ampicillin, Aztreonam, Cefepime, Cefotaxime, Ceftazidime, Ceftriaxone, Piperacillin, Ticarcillin	19995930, 23071100	Enzymatic inactivation	Class A, curated
Beta-lactam_blaTEM-28	blaTEM-28_1_U37195	blaTEM-28	blaTEM	Beta-lactam	Amoxicillin, Ampicillin, Aztreonam, Cefepime, Cefotaxime, Ceftazidime, Ceftriaxone, Piperacillin, Ticarcillin	8787920	Enzymatic inactivation	Class A, curated
Beta-lactam_blaTEM-29	blaTEM-29_1_DQ269440	blaTEM-29	blaTEM	Beta-lactam	Amoxicillin, Ampicillin, Aztreonam, Cefepime, Cefotaxime, Ceftazidime, Ceftriaxone, Piperacillin, Ticarcillin	10103213	Enzymatic inactivation	Class A, curated
Beta-lactam_blaTEM-30	blaTEM-30_1_AJ437107	blaTEM-30	blaTEM	Beta-lactam	Amoxicillin, Amoxicillin+Clavulanic acid, Ampicillin, Ampicillin+Clavulanic acid, Piperacillin, Piperacillin+Tazobactam, Ticarcillin, Ticarcillin+Clavulanic acid	12384395, 8067742	Enzymatic inactivation	Class A, curated
Beta-lactam_blaTEM-33	blaTEM-33_1_GU371926	blaTEM-33	blaTEM	Beta-lactam	Amoxicillin, Amoxicillin+Clavulanic acid, Ampicillin, Ampicillin+Clavulanic acid, Piperacillin, Piperacillin+Tazobactam, Ticarcillin, Ticarcillin+Clavulanic acid	20585456, 8067742	Enzymatic inactivation	Class A, curated
Beta-lactam_blaTEM-34	blaTEM-34_1_KC292503	blaTEM-34	blaTEM	Beta-lactam	Amoxicillin, Amoxicillin+Clavulanic acid, Ampicillin, Ampicillin+Clavulanic acid, Piperacillin, Piperacillin+Tazobactam, Ticarcillin, Ticarcillin+Clavulanic acid	23335113, 8067742	Enzymatic inactivation	Class A, curated
Beta-lactam_blaTEM-43	blaTEM-43_1_U95363	blaTEM-43	blaTEM	Beta-lactam	Amoxicillin, Ampicillin, Aztreonam, Cefepime, Cefotaxime, Ceftazidime, Ceftriaxone, Piperacillin, Ticarcillin	9661002	Enzymatic inactivation	Class A, curated
Beta-lactam_blaTEM-45	blaTEM-45_1_X95401	blaTEM-45	blaTEM	Beta-lactam	Amoxicillin, Amoxicillin+Clavulanic acid, Ampicillin, Ampicillin+Clavulanic acid, Piperacillin, Piperacillin+Tazobactam, Ticarcillin, Ticarcillin+Clavulanic acid	9010136	Enzymatic inactivation	Class A, curated
Beta-lactam_blaTEM-47	blaTEM-47_1_Y10279	blaTEM-47	blaTEM	Beta-lactam	Amoxicillin, Ampicillin, Aztreonam, Cefepime, Cefotaxime, Ceftazidime, Ceftriaxone, Piperacillin, Ticarcillin	9517925	Enzymatic inactivation	Class A, curated
Beta-lactam_blaTEM-48	blaTEM-48_1_Y10280	blaTEM-48	blaTEM	Beta-lactam	Amoxicillin, Ampicillin, Aztreonam, Cefepime, Cefotaxime, Ceftazidime, Ceftriaxone, Piperacillin, Ticarcillin	9517925	Enzymatic inactivation	Class A, curated
Beta-lactam_blaTEM-49	blaTEM-49_1_Y10281	blaTEM-49	blaTEM	Beta-lactam	Amoxicillin, Ampicillin, Aztreonam, Cefepime, Cefotaxime, Ceftazidime, Ceftriaxone, Piperacillin, Ticarcillin	9517925	Enzymatic inactivation	Class A, curated
Beta-lactam_blaTEM-52C	blaTEM-52C_2_EF141186	blaTEM-52C	blaTEM	Beta-lactam	Amoxicillin, Ampicillin, Aztreonam, Cefepime, Cefotaxime, Ceftazidime, Ceftriaxone, Piperacillin, Ticarcillin	17325216	Enzymatic inactivation	Class A, curated
Beta-lactam_blaTEM-52B	blaTEM-52B_1_AF027199	blaTEM-52B	blaTEM	Beta-lactam	Amoxicillin, Ampicillin, Aztreonam, Cefepime, Cefotaxime, Ceftazidime, Ceftriaxone, Piperacillin, Ticarcillin	Unpublished	Enzymatic inactivation	Class A, curated
Beta-lactam_blaTEM-53	blaTEM-53_1_AF104441	blaTEM-53	blaTEM	Beta-lactam	Amoxicillin, Ampicillin, Aztreonam, Cefepime, Cefotaxime, Ceftazidime, Ceftriaxone, Piperacillin, Ticarcillin	9925535	Enzymatic inactivation	Class A, curated
Beta-lactam_blaTEM-54	blaTEM-54_1_AF104442	blaTEM-54	blaTEM	Beta-lactam	Amoxicillin, Amoxicillin+Clavulanic acid, Ampicillin, Ampicillin+Clavulanic acid, Piperacillin, Piperacillin+Tazobactam, Ticarcillin, Ticarcillin+Clavulanic acid	9925535	Enzymatic inactivation	Class A, curated
Beta-lactam_blaTEM-55	blaTEM-55_1_DQ286729	blaTEM-55	blaTEM	Beta-lactam	Amoxicillin, Ampicillin, Cephalothin, Piperacillin, Ticarcillin	Unpublished	Enzymatic inactivation	Class A, curated
Beta-lactam_blaTEM-57	blaTEM-57_1_FJ405211	blaTEM-57	blaTEM	Beta-lactam	Amoxicillin, Ampicillin, Cephalothin, Piperacillin, Ticarcillin	19574412	Enzymatic inactivation	Class A, curated
Beta-lactam_blaTEM-60	blaTEM-60_1_AF047171	blaTEM-60	blaTEM	Beta-lactam	Amoxicillin, Ampicillin, Aztreonam, Cefepime, Cefotaxime, Ceftazidime, Ceftriaxone, Piperacillin, Ticarcillin	9624494	Enzymatic inactivation	Class A, curated
Beta-lactam_blaTEM-63	blaTEM-63_1_AF332513	blaTEM-63	blaTEM	Beta-lactam	Amoxicillin, Ampicillin, Aztreonam, Cefepime, Cefotaxime, Ceftazidime, Ceftriaxone, Piperacillin, Ticarcillin	11120950	Enzymatic inactivation	Class A, curated
Beta-lactam_blaTEM-67	blaTEM-67_1_AF091113	blaTEM-67	blaTEM	Beta-lactam	Amoxicillin, Amoxicillin+Clavulanic acid, Ampicillin, Ampicillin+Clavulanic acid, Piperacillin, Piperacillin+Tazobactam, Ticarcillin, Ticarcillin+Clavulanic acid	12499163	Enzymatic inactivation	Class A, curated
Beta-lactam_blaTEM-68	blaTEM-68_1_AJ239002	blaTEM-68	blaTEM	Beta-lactam	Amoxicillin, Amoxicillin+Clavulanic acid, Ampicillin, Ampicillin+Clavulanic acid, Aztreonam, Cefepime, Cefotaxime, Ceftazidime, Ceftriaxone, Piperacillin, Piperacillin+Tazobactam, Ticarcillin, Ticarcillin+Clavulanic acid	10817699	Enzymatic inactivation	Class A, curated
Beta-lactam_blaTEM-70	blaTEM-70_1_AF188199	blaTEM-70	blaTEM	Beta-lactam		Unpublished	Enzymatic inactivation	Class A, curated
Beta-lactam_blaTEM-71	blaTEM-71_1_AF203816	blaTEM-71	blaTEM	Beta-lactam	Amoxicillin, Ampicillin, Aztreonam, Cefepime, Cefotaxime, Ceftazidime, Ceftriaxone, Piperacillin, Ticarcillin	12019125	Enzymatic inactivation	Class A, curated
Beta-lactam_blaTEM-72	blaTEM-72_1_AF157553	blaTEM-72	blaTEM	Beta-lactam	Amoxicillin, Ampicillin, Aztreonam, Cefepime, Cefotaxime, Ceftazidime, Ceftriaxone, Piperacillin, Ticarcillin	10952610	Enzymatic inactivation	Class A, curated
Beta-lactam_blaTEM-76	blaTEM-76_1_AF190694	blaTEM-76	blaTEM	Beta-lactam	Amoxicillin, Amoxicillin+Clavulanic acid, Ampicillin, Ampicillin+Clavulanic acid, Piperacillin, Piperacillin+Tazobactam, Ticarcillin, Ticarcillin+Clavulanic acid	10991849	Enzymatic inactivation	Class A, curated
Beta-lactam_blaTEM-77	blaTEM-77_1_AF190695	blaTEM-77	blaTEM	Beta-lactam	Amoxicillin, Amoxicillin+Clavulanic acid, Ampicillin, Ampicillin+Clavulanic acid, Piperacillin, Piperacillin+Tazobactam, Ticarcillin, Ticarcillin+Clavulanic acid	10991849	Enzymatic inactivation	Class A, curated
Beta-lactam_blaTEM-78	blaTEM-78_1_AF190693	blaTEM-78	blaTEM	Beta-lactam	Amoxicillin, Amoxicillin+Clavulanic acid, Ampicillin, Ampicillin+Clavulanic acid, Piperacillin, Piperacillin+Tazobactam, Ticarcillin, Ticarcillin+Clavulanic acid	10991849	Enzymatic inactivation	Class A, curated
Beta-lactam_blaTEM-79	blaTEM-79_1_AF190692	blaTEM-79	blaTEM	Beta-lactam	Amoxicillin, Amoxicillin+Clavulanic acid, Ampicillin, Ampicillin+Clavulanic acid, Piperacillin, Piperacillin+Tazobactam, Ticarcillin, Ticarcillin+Clavulanic acid	10991849	Enzymatic inactivation	Class A, curated
Beta-lactam_blaTEM-80	blaTEM-80_1_AF347054	blaTEM-80	blaTEM	Beta-lactam	Amoxicillin, Amoxicillin+Clavulanic acid, Ampicillin, Ampicillin+Clavulanic acid, Piperacillin, Piperacillin+Tazobactam, Ticarcillin, Ticarcillin+Clavulanic acid	11959543	Enzymatic inactivation	Class A, curated
Beta-lactam_blaTEM-81	blaTEM-81_1_AF427127	blaTEM-81	blaTEM	Beta-lactam	Amoxicillin, Amoxicillin+Clavulanic acid, Ampicillin, Ampicillin+Clavulanic acid, Piperacillin, Piperacillin+Tazobactam, Ticarcillin, Ticarcillin+Clavulanic acid	10991849	Enzymatic inactivation	Class A, curated
Beta-lactam_blaTEM-82	blaTEM-82_1_AF427128	blaTEM-82	blaTEM	Beta-lactam	Amoxicillin, Amoxicillin+Clavulanic acid, Ampicillin, Ampicillin+Clavulanic acid, Piperacillin, Piperacillin+Tazobactam, Ticarcillin, Ticarcillin+Clavulanic acid	10991849	Enzymatic inactivation	Class A, curated
Beta-lactam_blaTEM-83	blaTEM-83_1_AF427129	blaTEM-83	blaTEM	Beta-lactam	Amoxicillin, Amoxicillin+Clavulanic acid, Ampicillin, Ampicillin+Clavulanic acid, Piperacillin, Piperacillin+Tazobactam, Ticarcillin, Ticarcillin+Clavulanic acid	10991849	Enzymatic inactivation	Class A, curated
Beta-lactam_blaTEM-84	blaTEM-84_1_AF427130	blaTEM-84	blaTEM	Beta-lactam	Amoxicillin, Amoxicillin+Clavulanic acid, Ampicillin, Ampicillin+Clavulanic acid, Piperacillin, Piperacillin+Tazobactam, Ticarcillin, Ticarcillin+Clavulanic acid	10991849	Enzymatic inactivation	Class A, curated
Beta-lactam_blaTEM-85	blaTEM-85_1_AJ277414	blaTEM-85	blaTEM	Beta-lactam	Amoxicillin, Ampicillin, Aztreonam, Cefepime, Cefotaxime, Ceftazidime, Ceftriaxone, Piperacillin, Ticarcillin	15855509	Enzymatic inactivation	Class A, curated
Beta-lactam_blaTEM-86	blaTEM-86_1_AJ277415	blaTEM-86	blaTEM	Beta-lactam	Amoxicillin, Ampicillin, Aztreonam, Cefepime, Cefotaxime, Ceftazidime, Ceftriaxone, Piperacillin, Ticarcillin	15855509	Enzymatic inactivation	Class A, curated
Beta-lactam_blaTEM-87	blaTEM-87_1_AF250872	blaTEM-87	blaTEM	Beta-lactam	Amoxicillin, Ampicillin, Aztreonam, Cefepime, Cefotaxime, Ceftazidime, Ceftriaxone, Piperacillin, Ticarcillin	11850290	Enzymatic inactivation	Class A, curated
Beta-lactam_blaTEM-88	blaTEM-88_1_AY027590	blaTEM-88	blaTEM	Beta-lactam	Amoxicillin, Ampicillin, Aztreonam, Cefepime, Cefotaxime, Ceftazidime, Ceftriaxone, Piperacillin, Ticarcillin	11709362	Enzymatic inactivation	Class A, curated
Beta-lactam_blaTEM-90	blaTEM-90_1_AF351241	blaTEM-90	blaTEM	Beta-lactam	Amoxicillin, Ampicillin, Cephalothin, Piperacillin, Ticarcillin	11557499	Enzymatic inactivation	Class A, curated
Beta-lactam_blaTEM-91	blaTEM-91_1_AB049569	blaTEM-91	blaTEM	Beta-lactam	Amoxicillin, Ampicillin, Aztreonam, Cefepime, Cefotaxime, Ceftazidime, Ceftriaxone, Piperacillin, Ticarcillin	12937007	Enzymatic inactivation	Class A, curated
Beta-lactam_blaTEM-92	blaTEM-92_1_AF143804	blaTEM-92	blaTEM	Beta-lactam	Amoxicillin, Ampicillin, Aztreonam, Cefepime, Cefotaxime, Ceftazidime, Ceftriaxone, Piperacillin, Ticarcillin	Unpublished	Enzymatic inactivation	Class A, curated
Beta-lactam_blaTEM-93	blaTEM-93_1_AJ318093	blaTEM-93	blaTEM	Beta-lactam	Amoxicillin, Ampicillin, Aztreonam, Cefepime, Cefotaxime, Ceftazidime, Ceftriaxone, Piperacillin, Ticarcillin	15855509	Enzymatic inactivation	Class A, curated
Beta-lactam_blaTEM-94	blaTEM-94_1_AJ318094	blaTEM-94	blaTEM	Beta-lactam	Amoxicillin, Ampicillin, Aztreonam, Cefepime, Cefotaxime, Ceftazidime, Ceftriaxone, Piperacillin, Ticarcillin	15855509	Enzymatic inactivation	Class A, curated
Beta-lactam_blaTEM-95	blaTEM-95_1_AJ308558	blaTEM-95	blaTEM	Beta-lactam	Amoxicillin, Ampicillin, Cephalothin, Piperacillin, Ticarcillin	12234838	Enzymatic inactivation	Class A, curated
Beta-lactam_blaTEM-96	blaTEM-96_1_AY092401	blaTEM-96	blaTEM	Beta-lactam		Unpublished	Enzymatic inactivation	Class A, curated
Beta-lactam_blaTEM-97	blaTEM-97_1_AF397067	blaTEM-97	blaTEM	Beta-lactam	Amoxicillin, Amoxicillin+Clavulanic acid, Ampicillin, Ampicillin+Clavulanic acid, Piperacillin, Piperacillin+Tazobactam, Ticarcillin, Ticarcillin+Clavulanic acid	Unpublished	Enzymatic inactivation	Class A, curated
Beta-lactam_blaTEM-98	blaTEM-98_1_AF397068	blaTEM-98	blaTEM	Beta-lactam	Amoxicillin, Ampicillin, Cephalothin, Piperacillin, Ticarcillin	Unpublished	Enzymatic inactivation	Class A, curated
Beta-lactam_blaTEM-99	blaTEM-99_1_AF397066	blaTEM-99	blaTEM	Beta-lactam	Amoxicillin, Amoxicillin+Clavulanic acid, Ampicillin, Ampicillin+Clavulanic acid, Piperacillin, Piperacillin+Tazobactam, Ticarcillin, Ticarcillin+Clavulanic acid	Unpublished	Enzymatic inactivation	Class A, curated
Beta-lactam_blaTEM-101	blaTEM-101_1_AF495873	blaTEM-101	blaTEM	Beta-lactam	Amoxicillin, Ampicillin, Aztreonam, Cefepime, Cefotaxime, Ceftazidime, Ceftriaxone, Piperacillin, Ticarcillin	Unpublished	Enzymatic inactivation	Class A, curated
Beta-lactam_blaTEM-102	blaTEM-102_1_AY040093	blaTEM-102	blaTEM	Beta-lactam	Amoxicillin, Ampicillin, Aztreonam, Cefepime, Cefotaxime, Ceftazidime, Ceftriaxone, Piperacillin, Ticarcillin	Unpublished	Enzymatic inactivation	Class A, curated
Beta-lactam_blaTEM-104	blaTEM-104_1_AF516719	blaTEM-104	blaTEM	Beta-lactam		Unpublished	Enzymatic inactivation	Class A, curated
Beta-lactam_blaTEM-105	blaTEM-105_1_AF516720	blaTEM-105	blaTEM	Beta-lactam		Unpublished	Enzymatic inactivation	Class A, curated
Beta-lactam_blaTEM-106	blaTEM-106_1_AY101578	blaTEM-106	blaTEM	Beta-lactam	Amoxicillin, Ampicillin, Aztreonam, Cefepime, Cefotaxime, Ceftazidime, Ceftriaxone, Piperacillin, Ticarcillin	Unpublished	Enzymatic inactivation	Class A, curated
Beta-lactam_blaTEM-107	blaTEM-107_1_AY101764	blaTEM-107	blaTEM	Beta-lactam	Amoxicillin, Ampicillin, Aztreonam, Cefepime, Cefotaxime, Ceftazidime, Ceftriaxone, Piperacillin, Ticarcillin	21911565	Enzymatic inactivation	Class A, curated
Beta-lactam_blaTEM-108	blaTEM-108_1_AF506748	blaTEM-108	blaTEM	Beta-lactam		Unpublished	Enzymatic inactivation	Class A, curated
Beta-lactam_blaTEM-109	blaTEM-109_1_AY628175	blaTEM-109	blaTEM	Beta-lactam	Amoxicillin, Amoxicillin+Clavulanic acid, Ampicillin, Ampicillin+Clavulanic acid, Aztreonam, Cefepime, Cefotaxime, Ceftazidime, Ceftriaxone, Piperacillin, Piperacillin+Tazobactam, Ticarcillin, Ticarcillin+Clavulanic acid	16189109, 16251281	Enzymatic inactivation	Class A, curated
Beta-lactam_blaTEM-110	blaTEM-110_1_AY072920	blaTEM-110	blaTEM	Beta-lactam	Amoxicillin, Ampicillin, Cephalothin, Piperacillin, Ticarcillin	Unpublished	Enzymatic inactivation	Class A, curated
Beta-lactam_blaTEM-111	blaTEM-111_1_AF468003	blaTEM-111	blaTEM	Beta-lactam		Unpublished	Enzymatic inactivation	Class A, curated
Beta-lactam_blaTEM-112	blaTEM-112_1_AY589493	blaTEM-112	blaTEM	Beta-lactam	Amoxicillin, Ampicillin, Aztreonam, Cefepime, Cefotaxime, Ceftazidime, Ceftriaxone, Piperacillin, Ticarcillin	15282240	Enzymatic inactivation	Class A, curated
Beta-lactam_blaTEM-113	blaTEM-113_1_AY589494	blaTEM-113	blaTEM	Beta-lactam	Amoxicillin, Ampicillin, Aztreonam, Cefepime, Cefotaxime, Ceftazidime, Ceftriaxone, Piperacillin, Ticarcillin	15282240	Enzymatic inactivation	Class A, curated
Beta-lactam_blaTEM-114	blaTEM-114_1_AY589495	blaTEM-114	blaTEM	Beta-lactam	Amoxicillin, Ampicillin, Aztreonam, Cefepime, Cefotaxime, Ceftazidime, Ceftriaxone, Piperacillin, Ticarcillin	15282240	Enzymatic inactivation	Class A, curated
Beta-lactam_blaTEM-115	blaTEM-115_1_AF535127	blaTEM-115	blaTEM	Beta-lactam	Amoxicillin, Ampicillin, Aztreonam, Cefepime, Cefotaxime, Ceftazidime, Ceftriaxone, Piperacillin, Ticarcillin	15047521	Enzymatic inactivation	Class A, curated
Beta-lactam_blaTEM-116	blaTEM-116_1_AY425988	blaTEM-116	blaTEM	Beta-lactam	Amoxicillin, Ampicillin, Cephalothin, Piperacillin, Ticarcillin	15243036, 8825372	Enzymatic inactivation	Class A, curated
Beta-lactam_blaTEM-120	blaTEM-120_1_AY243512	blaTEM-120	blaTEM	Beta-lactam	Amoxicillin, Ampicillin, Aztreonam, Cefepime, Cefotaxime, Ceftazidime, Ceftriaxone, Piperacillin, Ticarcillin	15047521	Enzymatic inactivation	Class A, curated
Beta-lactam_blaTEM-121	blaTEM-121_1_AY307374	blaTEM-121	blaTEM	Beta-lactam	Amoxicillin, Amoxicillin+Clavulanic acid, Ampicillin, Ampicillin+Clavulanic acid, Aztreonam, Cefepime, Cefotaxime, Ceftazidime, Ceftriaxone, Piperacillin, Piperacillin+Tazobactam, Ticarcillin, Ticarcillin+Clavulanic acid	15561821	Enzymatic inactivation	Class A, curated
Beta-lactam_blaTEM-122	blaTEM-122_1_AY307100	blaTEM-122	blaTEM	Beta-lactam	Amoxicillin, Amoxicillin+Clavulanic acid, Ampicillin, Ampicillin+Clavulanic acid, Piperacillin, Piperacillin+Tazobactam, Ticarcillin, Ticarcillin+Clavulanic acid	15105100	Enzymatic inactivation	Class A, curated
Beta-lactam_blaTEM-123	blaTEM-123_1_AY327539	blaTEM-123	blaTEM	Beta-lactam	Amoxicillin, Ampicillin, Aztreonam, Cefepime, Cefotaxime, Ceftazidime, Ceftriaxone, Piperacillin, Ticarcillin	Unpublished	Enzymatic inactivation	Class A, curated
Beta-lactam_blaTEM-124	blaTEM-124_1_AY327540	blaTEM-124	blaTEM	Beta-lactam	Amoxicillin, Ampicillin, Aztreonam, Cefepime, Cefotaxime, Ceftazidime, Ceftriaxone, Piperacillin, Ticarcillin	Unpublished	Enzymatic inactivation	Class A, curated
Beta-lactam_blaTEM-125	blaTEM-125_1_AY628176	blaTEM-125	blaTEM	Beta-lactam	Amoxicillin, Amoxicillin+Clavulanic acid, Ampicillin, Ampicillin+Clavulanic acid, Aztreonam, Cefepime, Cefotaxime, Ceftazidime, Ceftriaxone, Piperacillin, Piperacillin+Tazobactam, Ticarcillin, Ticarcillin+Clavulanic acid	16801418	Enzymatic inactivation	Class A, curated
Beta-lactam_blaTEM-126	blaTEM-126_1_AY628199	blaTEM-126	blaTEM	Beta-lactam	Amoxicillin, Ampicillin, Aztreonam, Cefepime, Cefotaxime, Ceftazidime, Ceftriaxone, Piperacillin, Ticarcillin	15282240	Enzymatic inactivation	Class A, curated
Beta-lactam_blaTEM-127	blaTEM-127_1_AY368236	blaTEM-127	blaTEM	Beta-lactam	Amoxicillin, Ampicillin, Cephalothin, Piperacillin, Ticarcillin	15650379	Enzymatic inactivation	Class A, curated
Beta-lactam_blaTEM-130	blaTEM-130_1_AJ866988	blaTEM-130	blaTEM	Beta-lactam	Amoxicillin, Ampicillin, Aztreonam, Cefepime, Cefotaxime, Ceftazidime, Ceftriaxone, Piperacillin, Ticarcillin	Unpublished	Enzymatic inactivation	Class A, curated
Beta-lactam_blaTEM-131	blaTEM-131_1_AY436361	blaTEM-131	blaTEM	Beta-lactam	Amoxicillin, Ampicillin, Aztreonam, Cefepime, Cefotaxime, Ceftazidime, Ceftriaxone, Piperacillin, Ticarcillin	15504851	Enzymatic inactivation	Class A, curated
Beta-lactam_blaTEM-132	blaTEM-132_1_AY491682	blaTEM-132	blaTEM	Beta-lactam	Amoxicillin, Ampicillin, Aztreonam, Cefepime, Cefotaxime, Ceftazidime, Ceftriaxone, Piperacillin, Ticarcillin	15980402	Enzymatic inactivation	Class A, curated
Beta-lactam_blaTEM-133	blaTEM-133_1_AY528425	blaTEM-133	blaTEM	Beta-lactam	Amoxicillin, Ampicillin, Aztreonam, Cefepime, Cefotaxime, Ceftazidime, Ceftriaxone, Piperacillin, Ticarcillin	15855544	Enzymatic inactivation	Class A, curated
Beta-lactam_blaTEM-134	blaTEM-134_1_AY574271	blaTEM-134	blaTEM	Beta-lactam	Amoxicillin, Ampicillin, Aztreonam, Cefepime, Cefotaxime, Ceftazidime, Ceftriaxone, Piperacillin, Ticarcillin	15793140	Enzymatic inactivation	Class A, curated
Beta-lactam_blaTEM-135	blaTEM-135_1_GQ896333	blaTEM-135	blaTEM	Beta-lactam	Amoxicillin, Ampicillin, Cephalothin, Piperacillin, Ticarcillin	15731203	Enzymatic inactivation	Class A, curated
Beta-lactam_blaTEM-136	blaTEM-136_1_AY826417	blaTEM-136	blaTEM	Beta-lactam	Amoxicillin, Ampicillin, Aztreonam, Cefepime, Cefotaxime, Ceftazidime, Ceftriaxone, Piperacillin, Ticarcillin	16531430	Enzymatic inactivation	Class A, curated
Beta-lactam_blaTEM-137	blaTEM-137_1_AM286274	blaTEM-137	blaTEM	Beta-lactam	Amoxicillin, Ampicillin, Aztreonam, Cefepime, Cefotaxime, Ceftazidime, Ceftriaxone, Piperacillin, Ticarcillin	17561568	Enzymatic inactivation	Class A, curated
Beta-lactam_blaTEM-138	blaTEM-138_1_AY853593	blaTEM-138	blaTEM	Beta-lactam	Amoxicillin, Ampicillin, Aztreonam, Cefepime, Cefotaxime, Ceftazidime, Ceftriaxone, Piperacillin, Ticarcillin	16940125	Enzymatic inactivation	Class A, curated
Beta-lactam_blaTEM-139	blaTEM-139_1_DQ072853	blaTEM-139	blaTEM	Beta-lactam	Amoxicillin, Ampicillin, Aztreonam, Cefepime, Cefotaxime, Ceftazidime, Ceftriaxone, Piperacillin, Ticarcillin	17382521	Enzymatic inactivation	Class A, curated
Beta-lactam_blaTEM-141	blaTEM-141_1_AY956335	blaTEM-141	blaTEM	Beta-lactam	Amoxicillin, Ampicillin, Cephalothin, Piperacillin, Ticarcillin	17881870	Enzymatic inactivation	Class A, curated
Beta-lactam_blaTEM-142	blaTEM-142_1_DQ388882	blaTEM-142	blaTEM	Beta-lactam		Unpublished	Enzymatic inactivation	Class A, curated
Beta-lactam_blaTEM-143	blaTEM-143_1_DQ075245	blaTEM-143	blaTEM	Beta-lactam	Amoxicillin, Ampicillin, Aztreonam, Cefepime, Cefotaxime, Ceftazidime, Ceftriaxone, Piperacillin, Ticarcillin	Unpublished	Enzymatic inactivation	Class A, curated
Beta-lactam_blaTEM-145	blaTEM-145_1_DQ105528	blaTEM-145	blaTEM	Beta-lactam	Amoxicillin, Amoxicillin+Clavulanic acid, Ampicillin, Ampicillin+Clavulanic acid, Piperacillin, Piperacillin+Tazobactam, Ticarcillin, Ticarcillin+Clavulanic acid	Unpublished	Enzymatic inactivation	Class A, curated
Beta-lactam_blaTEM-146	blaTEM-146_1_DQ105529	blaTEM-146	blaTEM	Beta-lactam		Unpublished	Enzymatic inactivation	Class A, curated
Beta-lactam_blaTEM-147	blaTEM-147_1_DQ279850	blaTEM-147	blaTEM	Beta-lactam	Amoxicillin, Ampicillin, Aztreonam, Cefepime, Cefotaxime, Ceftazidime, Ceftriaxone, Piperacillin, Ticarcillin	Unpublished	Enzymatic inactivation	Class A, curated
Beta-lactam_blaTEM-148	blaTEM-148_1_AM087454	blaTEM-148	blaTEM	Beta-lactam		Unpublished	Enzymatic inactivation	Class A, curated
Beta-lactam_blaTEM-149	blaTEM-149_1_DQ369751	blaTEM-149	blaTEM	Beta-lactam	Amoxicillin, Ampicillin, Aztreonam, Cefepime, Cefotaxime, Ceftazidime, Ceftriaxone, Piperacillin, Ticarcillin	18160520	Enzymatic inactivation	Class A, curated
Beta-lactam_blaTEM-150	blaTEM-150_1_AM183304	blaTEM-150	blaTEM	Beta-lactam		Unpublished	Enzymatic inactivation	Class A, curated
Beta-lactam_blaTEM-151	blaTEM-151_1_DQ834729	blaTEM-151	blaTEM	Beta-lactam	Amoxicillin, Amoxicillin+Clavulanic acid, Ampicillin, Ampicillin+Clavulanic acid, Aztreonam, Cefepime, Cefotaxime, Ceftazidime, Ceftriaxone, Piperacillin, Piperacillin+Tazobactam, Ticarcillin, Ticarcillin+Clavulanic acid	17220412	Enzymatic inactivation	Class A, curated
Beta-lactam_blaTEM-152	blaTEM-152_1_DQ834728	blaTEM-152	blaTEM	Beta-lactam	Amoxicillin, Amoxicillin+Clavulanic acid, Ampicillin, Ampicillin+Clavulanic acid, Aztreonam, Cefepime, Cefotaxime, Ceftazidime, Ceftriaxone, Piperacillin, Piperacillin+Tazobactam, Ticarcillin, Ticarcillin+Clavulanic acid	17220412	Enzymatic inactivation	Class A, curated
Beta-lactam_blaTEM-153	blaTEM-153_1_KC149518	blaTEM-153	blaTEM	Beta-lactam	Amoxicillin, Ampicillin, Aztreonam, Cefepime, Cefotaxime, Ceftazidime, Ceftriaxone, Piperacillin, Ticarcillin	23579192	Enzymatic inactivation	Class A, curated
Beta-lactam_blaTEM-154	blaTEM-154_1_FJ807656	blaTEM-154	blaTEM	Beta-lactam	Amoxicillin, Amoxicillin+Clavulanic acid, Ampicillin, Ampicillin+Clavulanic acid, Aztreonam, Cefepime, Cefotaxime, Ceftazidime, Ceftriaxone, Piperacillin, Piperacillin+Tazobactam, Ticarcillin, Ticarcillin+Clavulanic acid	17913717	Enzymatic inactivation	Class A, curated
Beta-lactam_blaTEM-155	blaTEM-155_1_DQ679961	blaTEM-155	blaTEM	Beta-lactam	Amoxicillin, Ampicillin, Aztreonam, Cefepime, Cefotaxime, Ceftazidime, Ceftriaxone, Piperacillin, Ticarcillin	19075050	Enzymatic inactivation	Class A, curated
Beta-lactam_blaTEM-156	blaTEM-156_1_AM941159	blaTEM-156	blaTEM	Beta-lactam		Unpublished	Enzymatic inactivation	Class A, curated
Beta-lactam_blaTEM-157	blaTEM-157_1_DQ909059	blaTEM-157	blaTEM	Beta-lactam	Amoxicillin, Ampicillin, Aztreonam, Cefepime, Cefotaxime, Ceftazidime, Ceftriaxone, Piperacillin, Ticarcillin	Unpublished	Enzymatic inactivation	Class A, curated
Beta-lactam_blaTEM-158	blaTEM-158_1_EF534736	blaTEM-158	blaTEM	Beta-lactam	Amoxicillin, Amoxicillin+Clavulanic acid, Ampicillin, Ampicillin+Clavulanic acid, Aztreonam, Cefepime, Cefotaxime, Ceftazidime, Ceftriaxone, Piperacillin, Piperacillin+Tazobactam, Ticarcillin, Ticarcillin+Clavulanic acid	17709463	Enzymatic inactivation	Class A, curated
Beta-lactam_blaTEM-159	blaTEM-159_1_EF136376	blaTEM-159	blaTEM	Beta-lactam	Amoxicillin, Amoxicillin+Clavulanic acid, Ampicillin, Ampicillin+Clavulanic acid, Piperacillin, Piperacillin+Tazobactam, Ticarcillin, Ticarcillin+Clavulanic acid	18292096	Enzymatic inactivation	Class A, curated
Beta-lactam_blaTEM-160	blaTEM-160_1_EF136377	blaTEM-160	blaTEM	Beta-lactam	Amoxicillin, Amoxicillin+Clavulanic acid, Ampicillin, Ampicillin+Clavulanic acid, Piperacillin, Piperacillin+Tazobactam, Ticarcillin, Ticarcillin+Clavulanic acid	18292096	Enzymatic inactivation	Class A, curated
Beta-lactam_blaTEM-162	blaTEM-162_1_EF468463	blaTEM-162	blaTEM	Beta-lactam		Unpublished	Enzymatic inactivation	Class A, curated
Beta-lactam_blaTEM-163	blaTEM-163_1_EU815939	blaTEM-163	blaTEM	Beta-lactam	Amoxicillin, Amoxicillin+Clavulanic acid, Ampicillin, Ampicillin+Clavulanic acid, Piperacillin, Piperacillin+Tazobactam, Ticarcillin, Ticarcillin+Clavulanic acid	25444130	Enzymatic inactivation	Class A, curated
Beta-lactam_blaTEM-164	blaTEM-164_1_EU274580	blaTEM-164	blaTEM	Beta-lactam	Amoxicillin, Ampicillin, Aztreonam, Cefepime, Cefotaxime, Ceftazidime, Ceftriaxone, Piperacillin, Ticarcillin	19728777	Enzymatic inactivation	Class A, curated
Beta-lactam_blaTEM-166	blaTEM-166_1_FJ197316	blaTEM-166	blaTEM	Beta-lactam		Unpublished	Enzymatic inactivation	Class A, curated
Beta-lactam_blaTEM-167	blaTEM-167_1_FJ360884	blaTEM-167	blaTEM	Beta-lactam	Amoxicillin, Ampicillin, Aztreonam, Cefepime, Cefotaxime, Ceftazidime, Ceftriaxone, Piperacillin, Ticarcillin	Unpublished	Enzymatic inactivation	Class A, curated
Beta-lactam_blaTEM-168	blaTEM-168_1_FJ919776	blaTEM-168	blaTEM	Beta-lactam	Amoxicillin, Ampicillin, Aztreonam, Cefepime, Cefotaxime, Ceftazidime, Ceftriaxone, Piperacillin, Ticarcillin	19687235	Enzymatic inactivation	Class A, curated
Beta-lactam_blaTEM-171	blaTEM-171_1_GQ149347	blaTEM-171	blaTEM	Beta-lactam		Unpublished	Enzymatic inactivation	Class A, curated
Beta-lactam_blaTEM-176	blaTEM-176_1_GU550123	blaTEM-176	blaTEM	Beta-lactam		Unpublished	Enzymatic inactivation	Class A, curated
Beta-lactam_blaTEM-177	blaTEM-177_1_FN652295	blaTEM-177	blaTEM	Beta-lactam	Amoxicillin, Ampicillin, Aztreonam, Cefepime, Cefotaxime, Ceftazidime, Ceftriaxone, Piperacillin, Ticarcillin	23210906	Enzymatic inactivation	Class A, curated
Beta-lactam_blaTEM-178	blaTEM-178_1_X97254	blaTEM-178	blaTEM	Beta-lactam	Amoxicillin, Amoxicillin+Clavulanic acid, Ampicillin, Ampicillin+Clavulanic acid, Aztreonam, Cefepime, Cefotaxime, Ceftazidime, Ceftriaxone, Piperacillin, Piperacillin+Tazobactam, Ticarcillin, Ticarcillin+Clavulanic acid	9371336	Enzymatic inactivation	Class A, curated
Beta-lactam_blaTEM-182	blaTEM-182_1_HQ317449	blaTEM-182	blaTEM	Beta-lactam	Amoxicillin, Amoxicillin+Clavulanic acid, Ampicillin, Ampicillin+Clavulanic acid, Piperacillin, Piperacillin+Tazobactam, Ticarcillin, Ticarcillin+Clavulanic acid	23335113	Enzymatic inactivation	Class A, curated
Beta-lactam_blaTEM-183	blaTEM-183_1_HQ529916	blaTEM-183	blaTEM	Beta-lactam	Amoxicillin, Ampicillin, Cephalothin, Piperacillin, Ticarcillin	21752977	Enzymatic inactivation	Class A, curated
Beta-lactam_blaTEM-184	blaTEM-184_1_FR848831	blaTEM-184	blaTEM	Beta-lactam	Amoxicillin, Ampicillin, Aztreonam, Cefepime, Cefotaxime, Ceftazidime, Ceftriaxone, Piperacillin, Ticarcillin	Unpublished	Enzymatic inactivation	Class A, curated
Beta-lactam_blaTEM-185	blaTEM-185_1_JF795538	blaTEM-185	blaTEM	Beta-lactam	Amoxicillin, Amoxicillin+Clavulanic acid, Ampicillin, Ampicillin+Clavulanic acid, Cefoxitin, Cephalothin, Piperacillin, Piperacillin+Tazobactam, Ticarcillin, Ticarcillin+Clavulanic acid	Unpublished	Enzymatic inactivation	Class A, curated
Beta-lactam_blaTEM-186	blaTEM-186_1_JN227084	blaTEM-186	blaTEM	Beta-lactam	Amoxicillin, Ampicillin, Cephalothin, Piperacillin, Ticarcillin	Unpublished	Enzymatic inactivation	Class A, curated
Beta-lactam_blaTEM-187	blaTEM-187_1_HM246246	blaTEM-187	blaTEM	Beta-lactam	Amoxicillin, Ampicillin, Aztreonam, Cefepime, Cefotaxime, Ceftazidime, Ceftriaxone, Piperacillin, Ticarcillin	23478954	Enzymatic inactivation	Class A, curated
Beta-lactam_blaTEM-188	blaTEM-188_1_JN211012	blaTEM-188	blaTEM	Beta-lactam	Amoxicillin, Ampicillin, Aztreonam, Cefepime, Cefotaxime, Ceftazidime, Ceftriaxone, Piperacillin, Ticarcillin	22871227	Enzymatic inactivation	Class A, curated
Beta-lactam_blaTEM-189	blaTEM-189_1_JN254627	blaTEM-189	blaTEM	Beta-lactam		Unpublished	Enzymatic inactivation	Class A, curated
Beta-lactam_blaTEM-190	blaTEM-190_1_JN416112	blaTEM-190	blaTEM	Beta-lactam		Unpublished	Enzymatic inactivation	Class A, curated
Beta-lactam_blaTEM-193	blaTEM-193_1_JN935135	blaTEM-193	blaTEM	Beta-lactam		Unpublished	Enzymatic inactivation	Class A, curated
Beta-lactam_blaTEM-194	blaTEM-194_1_JN935136	blaTEM-194	blaTEM	Beta-lactam		Unpublished	Enzymatic inactivation	Class A, curated
Beta-lactam_blaTEM-195	blaTEM-195_1_JN935137	blaTEM-195	blaTEM	Beta-lactam		Unpublished	Enzymatic inactivation	Class A, curated
Beta-lactam_blaTEM-197	blaTEM-197_1_HQ877606	blaTEM-197	blaTEM	Beta-lactam	Amoxicillin, Ampicillin, Aztreonam, Cefepime, Cefotaxime, Ceftazidime, Ceftriaxone, Piperacillin, Ticarcillin	Unpublished	Enzymatic inactivation	Class A, curated
Beta-lactam_blaTEM-198	blaTEM-198_1_AB700703	blaTEM-198	blaTEM	Beta-lactam		Unpublished	Enzymatic inactivation	Class A, curated
Beta-lactam_blaTEM-201	blaTEM-201_1_JX310327	blaTEM-201	blaTEM	Beta-lactam		Unpublished	Enzymatic inactivation	Class A, curated
Beta-lactam_blaTEM-205	blaTEM-205_1_KC900516	blaTEM-205	blaTEM	Beta-lactam		Unpublished	Enzymatic inactivation	Class A, curated
Beta-lactam_blaTEM-206	blaTEM-206_1_KC783461	blaTEM-206	blaTEM	Beta-lactam	Amoxicillin, Ampicillin, Cephalothin, Piperacillin, Ticarcillin	Unpublished	Enzymatic inactivation	Class A, curated
Beta-lactam_blaTEM-207	blaTEM-207_1_KC818234	blaTEM-207	blaTEM	Beta-lactam	Amoxicillin, Ampicillin, Aztreonam, Cefepime, Cefotaxime, Ceftazidime, Ceftriaxone, Piperacillin, Ticarcillin	Unpublished	Enzymatic inactivation	Class A, curated
Beta-lactam_blaTEM-208	blaTEM-208_1_KC865667	blaTEM-208	blaTEM	Beta-lactam		Unpublished	Enzymatic inactivation	Class A, curated
Beta-lactam_blaTEM-209	blaTEM-209_1_KF240808	blaTEM-209	blaTEM	Beta-lactam		Unpublished	Enzymatic inactivation	Class A, curated
Beta-lactam_blaTEM-211	blaTEM-211_1_KF513179	blaTEM-211	blaTEM	Beta-lactam	Amoxicillin, Ampicillin, Aztreonam, Cefepime, Cefotaxime, Ceftazidime, Ceftriaxone, Piperacillin, Ticarcillin	Unpublished	Enzymatic inactivation	Class A, curated
Beta-lactam_blaVEB-1	blaVEB-1_1_HM370393	blaVEB-1	blaVEB	Beta-lactam				ongoing curation
Beta-lactam_blaVEB-1	blaVEB-1_3_DQ393569	blaVEB-1	blaVEB	Beta-lactam				ongoing curation
Beta-lactam_blaVEB-1	blaVEB-1_4_AF324834	blaVEB-1	blaVEB	Beta-lactam				ongoing curation
Beta-lactam_blaVEB-2	blaVEB-2_1_AY027870	blaVEB-2	blaVEB	Beta-lactam				ongoing curation
Beta-lactam_blaVEB-3	blaVEB-3_1_AY536519	blaVEB-3	blaVEB	Beta-lactam				ongoing curation
Beta-lactam_blaVEB-4	blaVEB-4_1_EF136375	blaVEB-4	blaVEB	Beta-lactam				ongoing curation
Beta-lactam_blaVEB-5	blaVEB-5_1_EF420108	blaVEB-5	blaVEB	Beta-lactam				ongoing curation
Beta-lactam_blaVEB-6	blaVEB-6_1_EU259884	blaVEB-6	blaVEB	Beta-lactam				ongoing curation
Beta-lactam_blaVEB-7	blaVEB-7_1_FJ825622	blaVEB-7	blaVEB	Beta-lactam				ongoing curation
Beta-lactam_blaVEB-8	blaVEB-8_1_JX679208	blaVEB-8	blaVEB	Beta-lactam				ongoing curation
Beta-lactam_ampH	ampH_1_AJ276031	ampH	amp	Beta-lactam				ongoing curation
Beta-lactam_ampH	ampH_2_HQ586946	ampH	amp	Beta-lactam				ongoing curation
Beta-lactam_blaSMB-1	blaSMB-1_1_AB636283	blaSMB-1	blaSMB	Beta-lactam				ongoing curation
Beta-lactam_POM-1	POM-1_1_GU002295	POM-1	POM	Beta-lactam				ongoing curation
Beta-lactam_blaCFE-1	blaCFE-1_1_AB107899	blaCFE-1	blaCFE	Beta-lactam				ongoing curation
Beta-lactam_blaLAT-1	blaLAT-1_1_X78117	blaLAT-1	blaLAT	Beta-lactam				ongoing curation
Beta-lactam_blaNPS	blaNPS_1_AY027589	blaNPS	blaNPS	Beta-lactam				ongoing curation
Beta-lactam_blaLCR-1	blaLCR-1_1_X56809	blaLCR-1	blaLCR	Beta-lactam				ongoing curation
Beta-lactam_blaNMC-A	blaNMC-A_1_AJ536087	blaNMC-A	blaNMC	Beta-lactam				ongoing curation
Beta-lactam_blaFAR-1	blaFAR-1_1_AF024601	blaFAR-1	blaFAR	Beta-lactam				ongoing curation
Beta-lactam_blaKHM-1	blaKHM-1_1_AB364006	blaKHM-1	blaKHM	Beta-lactam				ongoing curation
Beta-lactam_blaCEPH-A3	blaCEPH-A3_1_AY112998	blaCEPH-A3	blaCEPH	Beta-lactam				ongoing curation
Beta-lactam_blaSIM-1	blaSIM-1_1_JF731030	blaSIM-1	blaSIM	Beta-lactam				ongoing curation
Beta-lactam_blaGIM-1	blaGIM-1_1_JF414726	blaGIM-1	blaGIM	Beta-lactam				ongoing curation
Beta-lactam_blaSPM-1	blaSPM-1_1_AY341249	blaSPM-1	blaSPM	Beta-lactam				ongoing curation
Beta-lactam_blaBES-1	blaBES-1_1_AF234999	blaBES-1	blaBES	Beta-lactam		11036023		ongoing curation
Beta-lactam_blaSFO-1	blaSFO-1_1_AB003148	blaSFO-1	blaSFO	Beta-lactam				ongoing curation
Beta-lactam_blaTLA-1	blaTLA-1_1_AF148067	blaTLA-1	blaTLA	Beta-lactam				ongoing curation
Beta-lactam_hugA	hugA_1_AF324468	hugA	hugA	Beta-lactam				ongoing curation
Beta-lactam_blaDIM-1	blaDIM-1_1_GU323019	blaDIM-1	blaDIM	Beta-lactam				ongoing curation
Beta-lactam_blaAER-1	blaAER-1_1_U14748	blaAER-1	blaAER	Beta-lactam		9687391		ongoing curation
Beta-lactam_blaBIC-1	blaBIC-1_1_GQ260093	blaBIC-1	blaBIC	Beta-lactam		19901091		ongoing curation
Beta-lactam_blaERP-1	blaERP-1_1_AY077733	blaERP-1	blaERP	Beta-lactam				ongoing curation
Beta-lactam_blaPME-1	blaPME-1_1_HQ541434	blaPME-1	blaPME	Beta-lactam				ongoing curation
Beta-lactam_blaJOHN-1	blaJOHN-1_1_AY028464	blaJOHN-1	blaJOHN	Beta-lactam				ongoing curation
Beta-lactam_blaMUS-1	blaMUS-1_1_AF441286	blaMUS-1	blaMUS	Beta-lactam				ongoing curation
Beta-lactam_blaCGB-1	blaCGB-1_1_EF672680	blaCGB-1	blaCGB	Beta-lactam				ongoing curation
Beta-lactam_blaEBR-1	blaEBR-1_1_AF416700	blaEBR-1	blaEBR	Beta-lactam				ongoing curation
Beta-lactam_blaTUS-1	blaTUS-1_1_AF441287	blaTUS-1	blaTUS	Beta-lactam				ongoing curation
Beta-lactam_blaACI-1	blaACI-1_1_AJ007350	blaACI-1	blaACI	Beta-lactam				ongoing curation
Beta-lactam_blaAST-1	blaAST-1_1_AF279904	blaAST-1	blaAST	Beta-lactam				ongoing curation
Beta-lactam_blaCKO-1	blaCKO-1_1_AF477396	blaCKO-1	blaCKO	Beta-lactam				ongoing curation
Beta-lactam_blaCME-1	blaCME-1_1_AJ006275	blaCME-1	blaCME	Beta-lactam				ongoing curation
Beta-lactam_blaDES-1	blaDES-1_1_AF426161	blaDES-1	blaDES	Beta-lactam				ongoing curation
Beta-lactam_blaLUT-1	blaLUT-1_1_AY695112	blaLUT-1	blaLUT	Beta-lactam				ongoing curation
Beta-lactam_blaSED1	blaSED1_1_AF321608	blaSED1	blaSED	Beta-lactam				ongoing curation
Beta-lactam_penA	penA_1_AF515059	penA	pen	Beta-lactam				ongoing curation
Beta-lactam_imiH	imiH_1_AJ548797	imiH	imi	Beta-lactam				ongoing curation
Beta-lactam_imiS	imiS_1_Y10415	imiS	imi	Beta-lactam				ongoing curation
Beta-lactam_blaBIL-1	blaBIL-1_1_X74512	blaBIL-1	blaBIL	Beta-lactam				ongoing curation
Beta-lactam_blaCMG	blaCMG_1_AY265892	blaCMG	blaCMG	Beta-lactam				ongoing curation
Beta-lactam_blaTRU	blaTRU_1_EU046614	blaTRU	blaTRU	Beta-lactam				ongoing curation
Beta-lactam_blaZEG-1	blaZEG-1_1_AY265891	blaZEG-1	blaZEG	Beta-lactam				ongoing curation
Beta-lactam_ampS	ampS_1_X80276	ampS	amp	Beta-lactam				ongoing curation
Beta-lactam_blaADC-25	blaADC-25_1_EF016355	blaADC-25	blaADC	Beta-lactam				ongoing curation
Beta-lactam_blaA	blaA_1_DQ424965	blaA	blaA	Beta-lactam				ongoing curation
Beta-lactam_blaA	blaA_2_AY954728	blaA	blaA	Beta-lactam				ongoing curation
Beta-lactam_blaB-2	blaB-2_1_AF189300	blaB-2	blaB	Beta-lactam				ongoing curation
Beta-lactam_blaB-3	blaB-3_1_AF189301	blaB-3	blaB	Beta-lactam				ongoing curation
Beta-lactam_blaB-3	blaB-3_2_AF189299	blaB-3	blaB	Beta-lactam				ongoing curation
Beta-lactam_blaB-5	blaB-5_1_AF189303	blaB-5	blaB	Beta-lactam				ongoing curation
Beta-lactam_blaB-6	blaB-6_1_AF189302	blaB-6	blaB	Beta-lactam				ongoing curation
Beta-lactam_blaB-7	blaB-7_1_AF189304	blaB-7	blaB	Beta-lactam				ongoing curation
Beta-lactam_blaB-8	blaB-8_1_AF189305	blaB-8	blaB	Beta-lactam				ongoing curation
Beta-lactam_blaB-9	blaB-9_1_AY348324	blaB-9	blaB	Beta-lactam				ongoing curation
Beta-lactam_blaB-10	blaB-10_1_AY348325	blaB-10	blaB	Beta-lactam				ongoing curation
Beta-lactam_blaB-11	blaB-11_1_AY348326	blaB-11	blaB	Beta-lactam				ongoing curation
Beta-lactam_blaB-12	blaB-12_1_EF595958	blaB-12	blaB	Beta-lactam				ongoing curation
Beta-lactam_blaB-13	blaB-13_1_EF595959	blaB-13	blaB	Beta-lactam				ongoing curation
Beta-lactam_blaB-14	blaB-14_1_JN635697	blaB-14	blaB	Beta-lactam				ongoing curation
Beta-lactam_blaL1	blaL1_3_EF126059	blaL1	blaL	Beta-lactam				ongoing curation
Beta-lactam_blaZ	blaZ_1_CP000704	blaZ	blaZ	Beta-lactam	Amoxicillin, Ampicillin, Penicillin, Piperacillin	unpublished	Enzymatic inactivation	Class A, curated
Beta-lactam_blaZ	blaZ_2_CP000731	blaZ	blaZ	Beta-lactam	Amoxicillin, Ampicillin, Penicillin, Piperacillin	17986343	Enzymatic inactivation	Class A, curated
Beta-lactam_blaZ	blaZ_3_CP000732	blaZ	blaZ	Beta-lactam	Amoxicillin, Ampicillin, Penicillin, Piperacillin	17986343	Enzymatic inactivation	Class A, curated
Beta-lactam_blaZ	blaZ_4_X04121	blaZ	blaZ	Beta-lactam	Amoxicillin, Ampicillin, Penicillin, Piperacillin	unpublished	Enzymatic inactivation	Class A, curated
Beta-lactam_blaZ	blaZ_5_AJ302698	blaZ	blaZ	Beta-lactam	Amoxicillin, Ampicillin, Penicillin, Piperacillin	17060340	Enzymatic inactivation	Class A, curated
Beta-lactam_blaZ	blaZ_6_AP003139	blaZ	blaZ	Beta-lactam	Amoxicillin, Ampicillin, Penicillin, Piperacillin	11418146	Enzymatic inactivation	Class A, curated
Beta-lactam_blaZ	blaZ_7_AP004832	blaZ	blaZ	Beta-lactam	Amoxicillin, Ampicillin, Penicillin, Piperacillin	12044378	Enzymatic inactivation	Class A, curated
Beta-lactam_blaZ	blaZ_8_HE993884	blaZ	blaZ	Beta-lactam	Amoxicillin, Ampicillin, Penicillin, Piperacillin	23274660	Enzymatic inactivation	Class A, curated
Beta-lactam_blaZ	blaZ_9_DQ269019	blaZ	blaZ	Beta-lactam	Amoxicillin, Ampicillin, Penicillin, Piperacillin	16842566	Enzymatic inactivation	Class A, curated
Beta-lactam_blaZ	blaZ_10_FR823292	blaZ	blaZ	Beta-lactam	Amoxicillin, Ampicillin, Penicillin, Piperacillin	21636525	Enzymatic inactivation	Class A, curated
Beta-lactam_blaZ	blaZ_12_M15195	blaZ	blaZ	Beta-lactam	Amoxicillin, Ampicillin, Penicillin, Piperacillin	3027036	Enzymatic inactivation	Class A, curated
Beta-lactam_blaZ	blaZ_11_AJ400722	blaZ	blaZ	Beta-lactam	Amoxicillin, Ampicillin, Penicillin, Piperacillin	12384372	Enzymatic inactivation	Class A, curated
Beta-lactam_cfiA1	cfiA1_1_AB087225	cfiA1	cfiA	Beta-lactam				ongoing curation
Beta-lactam_cfiA2	cfiA2_1_AB087226	cfiA2	cfiA	Beta-lactam				ongoing curation
Beta-lactam_cfiA3	cfiA3_1_AB087228	cfiA3	cfiA	Beta-lactam				ongoing curation
Beta-lactam_cfiA4	cfiA4_1_AB087229	cfiA4	cfiA	Beta-lactam				ongoing curation
Beta-lactam_cfiA6	cfiA6_1_AB087231	cfiA6	cfiA	Beta-lactam				ongoing curation
Beta-lactam_cfiA8	cfiA8_1_AB087233	cfiA8	cfiA	Beta-lactam				ongoing curation
Beta-lactam_cfiA9	cfiA9_1_AB087234	cfiA9	cfiA	Beta-lactam				ongoing curation
Beta-lactam_cfiA10	cfiA10_1_AB087227	cfiA10	cfiA	Beta-lactam				ongoing curation
Beta-lactam_cfiA13	cfiA13_1_FM200787	cfiA13	cfiA	Beta-lactam				ongoing curation
Beta-lactam_cfiA14	cfiA14_1_FM200789	cfiA14	cfiA	Beta-lactam				ongoing curation
Beta-lactam_cfxA	cfxA_1_U38243	cfxA	cfxA	Beta-lactam				ongoing curation
Beta-lactam_cfxA2	cfxA2_1_AF504914	cfxA2	cfxA	Beta-lactam				ongoing curation
Beta-lactam_cfxA3	cfxA3_1_AF472622	cfxA3	cfxA	Beta-lactam				ongoing curation
Beta-lactam_cfxA4	cfxA4_1_AY769933	cfxA4	cfxA	Beta-lactam				ongoing curation
Beta-lactam_cfxA5	cfxA5_1_AY769934	cfxA5	cfxA	Beta-lactam				ongoing curation
Beta-lactam_cfxA6	cfxA6_1_GQ342996	cfxA6	cfxA	Beta-lactam				ongoing curation
Beta-lactam_cphA1	cphA1_2_AY261377	cphA1	cphA	Beta-lactam				ongoing curation
Beta-lactam_cphA1	cphA1_1_AY261379	cphA1	cphA	Beta-lactam				ongoing curation
Beta-lactam_cphA1	cphA1_3_AY261378	cphA1	cphA	Beta-lactam				ongoing curation
Beta-lactam_cphA1	cphA1_4_AY261376	cphA1	cphA	Beta-lactam				ongoing curation
Beta-lactam_cphA1	cphA1_7_X57102	cphA1	cphA	Beta-lactam				ongoing curation
Beta-lactam_cphA2	cphA2_6_AHU60294	cphA2	cphA	Beta-lactam				ongoing curation
Beta-lactam_cphA4	cphA4_1_AY227050	cphA4	cphA	Beta-lactam				ongoing curation
Beta-lactam_cphA5	cphA5_1_AY227051	cphA5	cphA	Beta-lactam				ongoing curation
Beta-lactam_cphA6	cphA6_1_AY227052	cphA6	cphA	Beta-lactam				ongoing curation
Beta-lactam_cphA7	cphA7_1_AY227053	cphA7	cphA	Beta-lactam				ongoing curation
Beta-lactam_cphA8	cphA8_1_AY261375	cphA8	cphA	Beta-lactam				ongoing curation
Beta-lactam_blaIMP-1	blaIMP-1_1_EF027105	blaIMP-1	blaIMP	Beta-lactam	Amoxicillin, Amoxicillin+Clavulanic acid, Ampicillin, Ampicillin+Clavulanic acid, Cefepime, Cefixime, Cefotaxime, Cefoxitin, Ceftazidime, Ertapenem, Imipenem, Meropenem, Piperacillin, Piperacillin+Tazobactam	8141584	Enzymatic inactivation	Subclass B1, curated
Beta-lactam_blaIMP-2	blaIMP-2_1_AJ243491	blaIMP-2	blaIMP	Beta-lactam	Amoxicillin, Amoxicillin+Clavulanic acid, Ampicillin, Ampicillin+Clavulanic acid, Cefepime, Cefixime, Cefotaxime, Cefoxitin, Ceftazidime, Ertapenem, Imipenem, Meropenem, Piperacillin, Piperacillin+Tazobactam	10770756	Enzymatic inactivation	Subclass B1, curated
Beta-lactam_blaIMP-3	blaIMP-3_1_AB010417	blaIMP-3	blaIMP	Beta-lactam	Amoxicillin, Amoxicillin+Clavulanic acid, Ampicillin, Ampicillin+Clavulanic acid, Cefepime, Cefixime, Cefotaxime, Cefoxitin, Ceftazidime, Ertapenem, Imipenem, Meropenem, Piperacillin, Piperacillin+Tazobactam	10898670, 9627953	Enzymatic inactivation	Subclass B1;Alternative name blaMET-1;, curated
Beta-lactam_blaIMP-4	blaIMP-4_1_AF244145	blaIMP-4	blaIMP	Beta-lactam	Amoxicillin, Amoxicillin+Clavulanic acid, Ampicillin, Ampicillin+Clavulanic acid, Cefepime, Cefixime, Cefotaxime, Cefoxitin, Ceftazidime, Ertapenem, Imipenem, Meropenem, Piperacillin, Piperacillin+Tazobactam	11181348	Enzymatic inactivation	Subclass B1, curated
Beta-lactam_blaIMP-4	blaIMP-4_1_DQ307573	blaIMP-4	blaIMP	Beta-lactam				ongoing curation
Beta-lactam_blaIMP-5	blaIMP-5_1_AF290912	blaIMP-5	blaIMP	Beta-lactam	Amoxicillin, Amoxicillin+Clavulanic acid, Ampicillin, Ampicillin+Clavulanic acid, Cefepime, Cefixime, Cefotaxime, Cefoxitin, Ceftazidime, Ertapenem, Imipenem, Meropenem, Piperacillin, Piperacillin+Tazobactam	12393197	Enzymatic inactivation	Subclass B1, curated
Beta-lactam_blaIMP-7	blaIMP-7_1_AF318077	blaIMP-7	blaIMP	Beta-lactam	Amoxicillin, Amoxicillin+Clavulanic acid, Ampicillin, Ampicillin+Clavulanic acid, Cefepime, Cefixime, Cefotaxime, Cefoxitin, Ceftazidime, Ertapenem, Imipenem, Meropenem, Piperacillin, Piperacillin+Tazobactam	11751148	Enzymatic inactivation	Subclass B1, curated
Beta-lactam_blaIMP-8	blaIMP-8_1_DQ845788	blaIMP-8	blaIMP	Beta-lactam	Amoxicillin, Amoxicillin+Clavulanic acid, Ampicillin, Ampicillin+Clavulanic acid, Cefepime, Cefixime, Cefotaxime, Cefoxitin, Ceftazidime, Ertapenem, Imipenem, Meropenem, Piperacillin, Piperacillin+Tazobactam	11451699	Enzymatic inactivation	Subclass B1;Alternative name blaIMP-47;, curated
Beta-lactam_blaIMP-11	blaIMP-11_1_AB074436	blaIMP-11	blaIMP	Beta-lactam	Amoxicillin, Amoxicillin+Clavulanic acid, Ampicillin, Ampicillin+Clavulanic acid, Cefepime, Cefixime, Cefotaxime, Cefoxitin, Ceftazidime, Ertapenem, Imipenem, Meropenem, Piperacillin, Piperacillin+Tazobactam	Unpublished	Enzymatic inactivation	Subclass B1, curated
Beta-lactam_blaIMP-12	blaIMP-12_1_AJ420864	blaIMP-12	blaIMP	Beta-lactam	Amoxicillin, Amoxicillin+Clavulanic acid, Ampicillin, Ampicillin+Clavulanic acid, Cefepime, Cefixime, Cefotaxime, Cefoxitin, Ceftazidime, Ertapenem, Imipenem, Meropenem, Piperacillin, Piperacillin+Tazobactam	12709317	Enzymatic inactivation	Subclass B1, curated
Beta-lactam_blaIMP-14	blaIMP-14_1_AY553332	blaIMP-14	blaIMP	Beta-lactam	Amoxicillin, Amoxicillin+Clavulanic acid, Ampicillin, Ampicillin+Clavulanic acid, Cefepime, Cefixime, Cefotaxime, Cefoxitin, Ceftazidime, Ertapenem, Imipenem, Meropenem, Piperacillin, Piperacillin+Tazobactam	Unpublished	Enzymatic inactivation	Subclass B1, curated
Beta-lactam_blaIMP-15	blaIMP-15_1_AY553333	blaIMP-15	blaIMP	Beta-lactam	Amoxicillin, Amoxicillin+Clavulanic acid, Ampicillin, Ampicillin+Clavulanic acid, Cefepime, Cefixime, Cefotaxime, Cefoxitin, Ceftazidime, Ertapenem, Imipenem, Meropenem, Piperacillin, Piperacillin+Tazobactam	18362195	Enzymatic inactivation	Subclass B1, curated
Beta-lactam_blaIMP-16	blaIMP-16_1_AJ584652	blaIMP-16	blaIMP	Beta-lactam	Amoxicillin, Amoxicillin+Clavulanic acid, Ampicillin, Ampicillin+Clavulanic acid, Cefepime, Cefixime, Cefotaxime, Cefoxitin, Ceftazidime, Ertapenem, Imipenem, Meropenem, Piperacillin, Piperacillin+Tazobactam	15561846	Enzymatic inactivation	Subclass B1, curated
Beta-lactam_blaIMP-18	blaIMP-18_1_AY780674	blaIMP-18	blaIMP	Beta-lactam	Amoxicillin, Amoxicillin+Clavulanic acid, Ampicillin, Ampicillin+Clavulanic acid, Cefepime, Cefixime, Cefotaxime, Cefoxitin, Ceftazidime, Ertapenem, Imipenem, Meropenem, Piperacillin, Piperacillin+Tazobactam	16723605	Enzymatic inactivation	Subclass B1, curated
Beta-lactam_blaIMP-19	blaIMP-19_1_EF118171	blaIMP-19	blaIMP	Beta-lactam	Amoxicillin, Amoxicillin+Clavulanic acid, Ampicillin, Ampicillin+Clavulanic acid, Cefepime, Cefixime, Cefotaxime, Cefoxitin, Ceftazidime, Ertapenem, Imipenem, Meropenem, Piperacillin, Piperacillin+Tazobactam	17938180	Enzymatic inactivation	Subclass B1, curated
Beta-lactam_blaIMP-20	blaIMP-20_1_AB196988	blaIMP-20	blaIMP	Beta-lactam	Amoxicillin, Amoxicillin+Clavulanic acid, Ampicillin, Ampicillin+Clavulanic acid, Cefepime, Cefixime, Cefotaxime, Cefoxitin, Ceftazidime, Ertapenem, Imipenem, Meropenem, Piperacillin, Piperacillin+Tazobactam	Unpublished	Enzymatic inactivation	Subclass B1, curated
Beta-lactam_blaIMP-22	blaIMP-22_2_DQ361087	blaIMP-22	blaIMP	Beta-lactam	Amoxicillin, Amoxicillin+Clavulanic acid, Ampicillin, Ampicillin+Clavulanic acid, Cefepime, Cefixime, Cefotaxime, Cefoxitin, Ceftazidime, Ertapenem, Imipenem, Meropenem, Piperacillin, Piperacillin+Tazobactam	19270313	Enzymatic inactivation	Subclass B1, curated
Beta-lactam_blaIMP-24	blaIMP-24_1_EF192154	blaIMP-24	blaIMP	Beta-lactam	Amoxicillin, Amoxicillin+Clavulanic acid, Ampicillin, Ampicillin+Clavulanic acid, Cefepime, Cefixime, Cefotaxime, Cefoxitin, Ceftazidime, Ertapenem, Imipenem, Meropenem, Piperacillin, Piperacillin+Tazobactam	18804966	Enzymatic inactivation	Subclass B1, curated
Beta-lactam_blaIMP-26	blaIMP-26_1_GU045307	blaIMP-26	blaIMP	Beta-lactam	Amoxicillin, Amoxicillin+Clavulanic acid, Ampicillin, Ampicillin+Clavulanic acid, Cefepime, Cefixime, Cefotaxime, Cefoxitin, Ceftazidime, Ertapenem, Imipenem, Meropenem, Piperacillin, Piperacillin+Tazobactam	20463166	Enzymatic inactivation	Subclass B1, curated
Beta-lactam_blaIMP-27	blaIMP-27_1_JF894248	blaIMP-27	blaIMP	Beta-lactam	Amoxicillin, Amoxicillin+Clavulanic acid, Ampicillin, Ampicillin+Clavulanic acid, Cefepime, Cefixime, Cefotaxime, Cefoxitin, Ceftazidime, Ertapenem, Imipenem, Meropenem, Piperacillin, Piperacillin+Tazobactam	27503648	Enzymatic inactivation	Subclass B1, curated
Beta-lactam_blaIMP-28	blaIMP-28_1_JQ407409	blaIMP-28	blaIMP	Beta-lactam	Amoxicillin, Amoxicillin+Clavulanic acid, Ampicillin, Ampicillin+Clavulanic acid, Cefepime, Cefixime, Cefotaxime, Cefoxitin, Ceftazidime, Ertapenem, Imipenem, Meropenem, Piperacillin, Piperacillin+Tazobactam	22668859	Enzymatic inactivation	Subclass B1, curated
Beta-lactam_blaIMP-29	blaIMP-29_1_HQ438058	blaIMP-29	blaIMP	Beta-lactam	Amoxicillin, Amoxicillin+Clavulanic acid, Ampicillin, Ampicillin+Clavulanic acid, Cefepime, Cefixime, Cefotaxime, Cefoxitin, Ceftazidime, Ertapenem, Imipenem, Meropenem, Piperacillin, Piperacillin+Tazobactam	22290960	Enzymatic inactivation	Subclass B1, curated
Beta-lactam_blaIMP-31	blaIMP-31_1_KF148593	blaIMP-31	blaIMP	Beta-lactam	Amoxicillin, Amoxicillin+Clavulanic acid, Ampicillin, Ampicillin+Clavulanic acid, Cefepime, Cefixime, Cefotaxime, Cefoxitin, Ceftazidime, Ertapenem, Imipenem, Meropenem, Piperacillin, Piperacillin+Tazobactam	25835992	Enzymatic inactivation	Subclass B1, curated
Beta-lactam_blaIMP-32	blaIMP-32_1_JQ002629	blaIMP-32	blaIMP	Beta-lactam	Amoxicillin, Amoxicillin+Clavulanic acid, Ampicillin, Ampicillin+Clavulanic acid, Cefepime, Cefixime, Cefotaxime, Cefoxitin, Ceftazidime, Ertapenem, Imipenem, Meropenem, Piperacillin, Piperacillin+Tazobactam	Unpublished	Enzymatic inactivation	Subclass B1, curated
Beta-lactam_blaIMP-33	blaIMP-33_1_JN848782	blaIMP-33	blaIMP	Beta-lactam	Amoxicillin, Amoxicillin+Clavulanic acid, Ampicillin, Ampicillin+Clavulanic acid, Cefepime, Cefixime, Cefotaxime, Cefoxitin, Ceftazidime, Ertapenem, Imipenem, Meropenem, Piperacillin, Piperacillin+Tazobactam	24041889	Enzymatic inactivation	Subclass B1, curated
Beta-lactam_blaIMP-34	blaIMP-34_1_AB715422	blaIMP-34	blaIMP	Beta-lactam	Amoxicillin, Amoxicillin+Clavulanic acid, Ampicillin, Ampicillin+Clavulanic acid, Cefepime, Cefixime, Cefotaxime, Cefoxitin, Ceftazidime, Ertapenem, Imipenem, Meropenem, Piperacillin, Piperacillin+Tazobactam	23541689	Enzymatic inactivation	Subclass B1, curated
Beta-lactam_blaIMP-35	blaIMP-35_1_JF816544	blaIMP-35	blaIMP	Beta-lactam	Amoxicillin, Amoxicillin+Clavulanic acid, Ampicillin, Ampicillin+Clavulanic acid, Cefepime, Cefixime, Cefotaxime, Cefoxitin, Ceftazidime, Ertapenem, Imipenem, Meropenem, Piperacillin, Piperacillin+Tazobactam	23341129	Enzymatic inactivation	Subclass B1, curated
Beta-lactam_blaIMP-37	blaIMP-37_1_JX131372	blaIMP-37	blaIMP	Beta-lactam	Amoxicillin, Amoxicillin+Clavulanic acid, Ampicillin, Ampicillin+Clavulanic acid, Cefepime, Cefixime, Cefotaxime, Cefoxitin, Ceftazidime, Ertapenem, Imipenem, Meropenem, Piperacillin, Piperacillin+Tazobactam	23089049	Enzymatic inactivation	Subclass B1, curated
Beta-lactam_blaIMP-38	blaIMP-38_1_HQ875573	blaIMP-38	blaIMP	Beta-lactam	Amoxicillin, Amoxicillin+Clavulanic acid, Ampicillin, Ampicillin+Clavulanic acid, Cefepime, Cefixime, Cefotaxime, Cefoxitin, Ceftazidime, Ertapenem, Imipenem, Meropenem, Piperacillin, Piperacillin+Tazobactam	Unpublished	Enzymatic inactivation	Subclass B1, curated
Beta-lactam_blaIMP-40	blaIMP-40_1_AB753457	blaIMP-40	blaIMP	Beta-lactam	Amoxicillin, Amoxicillin+Clavulanic acid, Ampicillin, Ampicillin+Clavulanic acid, Cefepime, Cefixime, Cefotaxime, Cefoxitin, Ceftazidime, Ertapenem, Imipenem, Meropenem, Piperacillin, Piperacillin+Tazobactam	Unpublished	Enzymatic inactivation	Subclass B1, curated
Beta-lactam_blaIMP-41	blaIMP-41_1_AB753458	blaIMP-41	blaIMP	Beta-lactam	Amoxicillin, Amoxicillin+Clavulanic acid, Ampicillin, Ampicillin+Clavulanic acid, Cefepime, Cefixime, Cefotaxime, Cefoxitin, Ceftazidime, Ertapenem, Imipenem, Meropenem, Piperacillin, Piperacillin+Tazobactam	Unpublished	Enzymatic inactivation	Subclass B1, curated
Beta-lactam_blaIMP-42	blaIMP-42_1_AB753456	blaIMP-42	blaIMP	Beta-lactam	Amoxicillin, Amoxicillin+Clavulanic acid, Ampicillin, Ampicillin+Clavulanic acid, Cefepime, Cefixime, Cefotaxime, Cefoxitin, Ceftazidime, Ertapenem, Imipenem, Meropenem, Piperacillin, Piperacillin+Tazobactam	Unpublished	Enzymatic inactivation	Subclass B1, curated
Beta-lactam_blaIMP-43	blaIMP-43_1_AB777500	blaIMP-43	blaIMP	Beta-lactam	Amoxicillin, Amoxicillin+Clavulanic acid, Ampicillin, Ampicillin+Clavulanic acid, Cefepime, Cefixime, Cefotaxime, Cefoxitin, Ceftazidime, Ertapenem, Imipenem, Meropenem, Piperacillin, Piperacillin+Tazobactam	23836174	Enzymatic inactivation	Subclass B1, curated
Beta-lactam_blaIMP-44	blaIMP-44_1_AB777501	blaIMP-44	blaIMP	Beta-lactam	Amoxicillin, Amoxicillin+Clavulanic acid, Ampicillin, Ampicillin+Clavulanic acid, Cefepime, Cefixime, Cefotaxime, Cefoxitin, Ceftazidime, Ertapenem, Imipenem, Meropenem, Piperacillin, Piperacillin+Tazobactam	23836174	Enzymatic inactivation	Subclass B1, curated
Beta-lactam_blaVIM-1	blaVIM-1_1_Y18050	blaVIM-1	blaVIM	Beta-lactam	Amoxicillin, Amoxicillin+Clavulanic acid, Ampicillin, Ampicillin+Clavulanic acid, Cefepime, Cefixime, Cefotaxime, Cefoxitin, Ceftazidime, Ertapenem, Imipenem, Meropenem, Piperacillin, Piperacillin+Tazobactam	10390207	Enzymatic inactivation	Subclass B1, curated
Beta-lactam_blaVIM-2	blaVIM-2_1_AF302086	blaVIM-2	blaVIM	Beta-lactam	Amoxicillin, Amoxicillin+Clavulanic acid, Ampicillin, Ampicillin+Clavulanic acid, Cefepime, Cefixime, Cefotaxime, Cefoxitin, Ceftazidime, Ertapenem, Imipenem, Meropenem, Piperacillin, Piperacillin+Tazobactam	11179643	Enzymatic inactivation	Subclass B1, curated
Beta-lactam_blaVIM-3	blaVIM-3_1_AF300454	blaVIM-3	blaVIM	Beta-lactam				ongoing curation
Beta-lactam_blaVIM-4	blaVIM-4_1_EU581706	blaVIM-4	blaVIM	Beta-lactam	Amoxicillin, Amoxicillin+Clavulanic acid, Ampicillin, Ampicillin+Clavulanic acid, Cefepime, Cefixime, Cefotaxime, Cefoxitin, Ceftazidime, Ertapenem, Imipenem, Meropenem, Piperacillin, Piperacillin+Tazobactam	18367570	Enzymatic inactivation	Subclass B1, curated
Beta-lactam_blaVIM-5	blaVIM-5_1_DQ023222	blaVIM-5	blaVIM	Beta-lactam	Amoxicillin, Amoxicillin+Clavulanic acid, Ampicillin, Ampicillin+Clavulanic acid, Cefepime, Cefixime, Cefotaxime, Cefoxitin, Ceftazidime, Ertapenem, Imipenem, Meropenem, Piperacillin, Piperacillin+Tazobactam	16189133	Enzymatic inactivation	Subclass B1, curated
Beta-lactam_blaVIM-6	blaVIM-6_1_AY165025	blaVIM-6	blaVIM	Beta-lactam	Amoxicillin, Amoxicillin+Clavulanic acid, Ampicillin, Ampicillin+Clavulanic acid, Cefepime, Cefixime, Cefotaxime, Cefoxitin, Ceftazidime, Ertapenem, Imipenem, Meropenem, Piperacillin, Piperacillin+Tazobactam	15155248	Enzymatic inactivation	Subclass B1, curated
Beta-lactam_blaVIM-7	blaVIM-7_1_AJ536835	blaVIM-7	blaVIM	Beta-lactam	Amoxicillin, Amoxicillin+Clavulanic acid, Ampicillin, Ampicillin+Clavulanic acid, Cefepime, Cefixime, Cefotaxime, Cefoxitin, Ceftazidime, Ertapenem, Imipenem, Meropenem, Piperacillin, Piperacillin+Tazobactam	14693560	Enzymatic inactivation	Subclass B1, curated
Beta-lactam_blaVIM-8	blaVIM-8_1_AY524987	blaVIM-8	blaVIM	Beta-lactam				ongoing curation
Beta-lactam_blaVIM-9	blaVIM-9_1_AY524988	blaVIM-9	blaVIM	Beta-lactam	Amoxicillin, Amoxicillin+Clavulanic acid, Ampicillin, Ampicillin+Clavulanic acid, Cefepime, Cefixime, Cefotaxime, Cefoxitin, Ceftazidime, Ertapenem, Imipenem, Meropenem, Piperacillin, Piperacillin+Tazobactam	Unpublished	Enzymatic inactivation	Subclass B1, curated
Beta-lactam_blaVIM-10	blaVIM-10_1_AY524989	blaVIM-10	blaVIM	Beta-lactam				ongoing curation
Beta-lactam_blaVIM-11	blaVIM-11_1_AY605049	blaVIM-11	blaVIM	Beta-lactam				ongoing curation
Beta-lactam_blaVIM-12	blaVIM-12_1_DQ143913	blaVIM-12	blaVIM	Beta-lactam	Amoxicillin, Amoxicillin+Clavulanic acid, Ampicillin, Ampicillin+Clavulanic acid, Cefepime, Cefixime, Cefotaxime, Cefoxitin, Ceftazidime, Ertapenem, Imipenem, Meropenem, Piperacillin, Piperacillin+Tazobactam	16304191	Enzymatic inactivation	Subclass B1, curated
Beta-lactam_blaVIM-13	blaVIM-13_1_DQ365886	blaVIM-13	blaVIM	Beta-lactam	Amoxicillin, Amoxicillin+Clavulanic acid, Ampicillin, Ampicillin+Clavulanic acid, Cefepime, Cefixime, Cefotaxime, Cefoxitin, Ceftazidime, Ertapenem, Imipenem, Meropenem, Piperacillin, Piperacillin+Tazobactam	18644957	Enzymatic inactivation	Subclass B1, curated
Beta-lactam_blaVIM-14	blaVIM-14_1_FJ445404	blaVIM-14	blaVIM	Beta-lactam	Amoxicillin, Amoxicillin+Clavulanic acid, Ampicillin, Ampicillin+Clavulanic acid, Cefepime, Cefixime, Cefotaxime, Cefoxitin, Ceftazidime, Ertapenem, Imipenem, Meropenem, Piperacillin, Piperacillin+Tazobactam	21521413	Enzymatic inactivation	Subclass B1, curated
Beta-lactam_blaVIM-15	blaVIM-15_1_EU419745	blaVIM-15	blaVIM	Beta-lactam	Amoxicillin, Amoxicillin+Clavulanic acid, Ampicillin, Ampicillin+Clavulanic acid, Cefepime, Cefixime, Cefotaxime, Cefoxitin, Ceftazidime, Ertapenem, Imipenem, Meropenem, Piperacillin, Piperacillin+Tazobactam	18519714	Enzymatic inactivation	Subclass B1, curated
Beta-lactam_blaVIM-16	blaVIM-16_1_EU419746	blaVIM-16	blaVIM	Beta-lactam				ongoing curation
Beta-lactam_blaVIM-17	blaVIM-17_1_EU118148	blaVIM-17	blaVIM	Beta-lactam	Amoxicillin, Amoxicillin+Clavulanic acid, Ampicillin, Ampicillin+Clavulanic acid, Cefepime, Cefixime, Cefotaxime, Cefoxitin, Ceftazidime, Ertapenem, Imipenem, Meropenem, Piperacillin, Piperacillin+Tazobactam	19164147	Enzymatic inactivation	Subclass B1, curated
Beta-lactam_blaVIM-18	blaVIM-18_1_AM778091	blaVIM-18	blaVIM	Beta-lactam	Amoxicillin, Amoxicillin+Clavulanic acid, Ampicillin, Ampicillin+Clavulanic acid, Cefepime, Cefixime, Cefotaxime, Cefoxitin, Ceftazidime, Ertapenem, Imipenem, Meropenem, Piperacillin, Piperacillin+Tazobactam	19114677	Enzymatic inactivation	Subclass B1, curated
Beta-lactam_blaVIM-19	blaVIM-19_1_FJ499397	blaVIM-19	blaVIM	Beta-lactam	Amoxicillin, Amoxicillin+Clavulanic acid, Ampicillin, Ampicillin+Clavulanic acid, Cefepime, Cefixime, Cefotaxime, Cefoxitin, Ceftazidime, Ertapenem, Imipenem, Meropenem, Piperacillin, Piperacillin+Tazobactam	19901092, 19917750	Enzymatic inactivation	Subclass B1, curated
Beta-lactam_blaVIM-20	blaVIM-20_1_GQ414736	blaVIM-20	blaVIM	Beta-lactam				ongoing curation
Beta-lactam_blaVIM-23	blaVIM-23_1_GQ242167	blaVIM-23	blaVIM	Beta-lactam				ongoing curation
Beta-lactam_blaVIM-24	blaVIM-24_1_HM855205	blaVIM-24	blaVIM	Beta-lactam				ongoing curation
Beta-lactam_blaVIM-25	blaVIM-25_1_HM750249	blaVIM-25	blaVIM	Beta-lactam				ongoing curation
Beta-lactam_blaVIM-26	blaVIM-26_1_FR748153	blaVIM-26	blaVIM	Beta-lactam	Amoxicillin, Amoxicillin+Clavulanic acid, Ampicillin, Ampicillin+Clavulanic acid, Cefepime, Cefixime, Cefotaxime, Cefoxitin, Ceftazidime, Ertapenem, Imipenem, Meropenem, Piperacillin, Piperacillin+Tazobactam	21595797	Enzymatic inactivation	Subclass B1, curated
Beta-lactam_blaVIM-27	blaVIM-27_1_HQ858608	blaVIM-27	blaVIM	Beta-lactam	Amoxicillin, Amoxicillin+Clavulanic acid, Ampicillin, Ampicillin+Clavulanic acid, Cefepime, Cefixime, Cefotaxime, Cefoxitin, Ceftazidime, Ertapenem, Imipenem, Meropenem, Piperacillin, Piperacillin+Tazobactam	21518835	Enzymatic inactivation	Subclass B1, curated
Beta-lactam_blaVIM-28	blaVIM-28_1_JF900599	blaVIM-28	blaVIM	Beta-lactam	Amoxicillin, Amoxicillin+Clavulanic acid, Ampicillin, Ampicillin+Clavulanic acid, Cefepime, Cefixime, Cefotaxime, Cefoxitin, Ceftazidime, Ertapenem, Imipenem, Meropenem, Piperacillin, Piperacillin+Tazobactam	Unpublished	Enzymatic inactivation	Subclass B1, curated
Beta-lactam_blaVIM-29	blaVIM-29_1_JX311308	blaVIM-29	blaVIM	Beta-lactam				ongoing curation
Beta-lactam_blaVIM-30	blaVIM-30_1_JN129451	blaVIM-30	blaVIM	Beta-lactam				ongoing curation
Beta-lactam_blaVIM-31	blaVIM-31_1_JN982330	blaVIM-31	blaVIM	Beta-lactam	Amoxicillin, Amoxicillin+Clavulanic acid, Ampicillin, Ampicillin+Clavulanic acid, Cefepime, Cefixime, Cefotaxime, Cefoxitin, Ceftazidime, Ertapenem, Imipenem, Meropenem, Piperacillin, Piperacillin+Tazobactam	22391550	Enzymatic inactivation	Subclass B1, curated
Beta-lactam_blaVIM-32	blaVIM-32_1_JN676230	blaVIM-32	blaVIM	Beta-lactam				ongoing curation
Beta-lactam_blaVIM-33	blaVIM-33_1_JX258134	blaVIM-33	blaVIM	Beta-lactam	Amoxicillin, Amoxicillin+Clavulanic acid, Ampicillin, Ampicillin+Clavulanic acid, Cefepime, Cefixime, Cefotaxime, Cefoxitin, Ceftazidime, Ertapenem, Imipenem, Meropenem, Piperacillin, Piperacillin+Tazobactam	23070171	Enzymatic inactivation	Subclass B1, curated
Beta-lactam_blaVIM-34	blaVIM-34_1_JX013656	blaVIM-34	blaVIM	Beta-lactam				ongoing curation
Beta-lactam_blaVIM-35	blaVIM-35_1_JX982634	blaVIM-35	blaVIM	Beta-lactam				ongoing curation
Beta-lactam_blaVIM-36	blaVIM-36_1_JX982635	blaVIM-36	blaVIM	Beta-lactam				ongoing curation
Beta-lactam_blaVIM-37	blaVIM-37_1_JX982636	blaVIM-37	blaVIM	Beta-lactam				ongoing curation
Beta-lactam_blaVIM-38	blaVIM-38_1_KC469971	blaVIM-38	blaVIM	Beta-lactam				ongoing curation
Beta-lactam_blaNDM-1	blaNDM-1_1_FN396876	blaNDM-1	blaNDM	Beta-lactam	Amoxicillin, Amoxicillin+Clavulanic acid, Ampicillin, Ampicillin+Clavulanic acid, Cefepime, Cefixime, Cefotaxime, Cefoxitin, Ceftazidime, Ertapenem, Imipenem, Meropenem, Piperacillin, Piperacillin+Tazobactam	19770275	Enzymatic inactivation	Subclass B1, curated
Beta-lactam_blaNDM-2	blaNDM-2_1_JF703135	blaNDM-2	blaNDM	Beta-lactam	Amoxicillin, Amoxicillin+Clavulanic acid, Ampicillin, Ampicillin+Clavulanic acid, Cefepime, Cefixime, Cefotaxime, Cefoxitin, Ceftazidime, Ertapenem, Imipenem, Meropenem, Piperacillin, Piperacillin+Tazobactam	21427107	Enzymatic inactivation	Subclass B1, curated
Beta-lactam_blaNDM-3	blaNDM-3_1_JQ734687	blaNDM-3	blaNDM	Beta-lactam	Amoxicillin, Amoxicillin+Clavulanic acid, Ampicillin, Ampicillin+Clavulanic acid, Cefepime, Cefixime, Cefotaxime, Cefoxitin, Ceftazidime, Ertapenem, Imipenem, Meropenem, Piperacillin, Piperacillin+Tazobactam	23330550	Enzymatic inactivation	Subclass B1, curated
Beta-lactam_blaNDM-4	blaNDM-4_1_JQ348841	blaNDM-4	blaNDM	Beta-lactam	Amoxicillin, Amoxicillin+Clavulanic acid, Ampicillin, Ampicillin+Clavulanic acid, Cefepime, Cefixime, Cefotaxime, Cefoxitin, Ceftazidime, Ertapenem, Imipenem, Meropenem, Piperacillin, Piperacillin+Tazobactam	22252797	Enzymatic inactivation	Subclass B1, curated
Beta-lactam_blaNDM-5	blaNDM-5_1_JN104597	blaNDM-5	blaNDM	Beta-lactam	Amoxicillin, Amoxicillin+Clavulanic acid, Ampicillin, Ampicillin+Clavulanic acid, Cefepime, Cefixime, Cefotaxime, Cefoxitin, Ceftazidime, Ertapenem, Imipenem, Meropenem, Piperacillin, Piperacillin+Tazobactam	21930874	Enzymatic inactivation	Subclass B1, curated
Beta-lactam_blaNDM-6	blaNDM-6_1_JN967644	blaNDM-6	blaNDM	Beta-lactam	Amoxicillin, Amoxicillin+Clavulanic acid, Ampicillin, Ampicillin+Clavulanic acid, Cefepime, Cefixime, Cefotaxime, Cefoxitin, Ceftazidime, Ertapenem, Imipenem, Meropenem, Piperacillin, Piperacillin+Tazobactam	23731823	Enzymatic inactivation	Subclass B1, curated
Beta-lactam_blaNDM-7	blaNDM-7_1_JX262694	blaNDM-7	blaNDM	Beta-lactam	Amoxicillin, Amoxicillin+Clavulanic acid, Ampicillin, Ampicillin+Clavulanic acid, Cefepime, Cefixime, Cefotaxime, Cefoxitin, Ceftazidime, Ertapenem, Imipenem, Meropenem, Piperacillin, Piperacillin+Tazobactam	23557929	Enzymatic inactivation	Subclass B1, curated
Beta-lactam_blaNDM-8	blaNDM-8_1_AB744718	blaNDM-8	blaNDM	Beta-lactam	Amoxicillin, Amoxicillin+Clavulanic acid, Ampicillin, Ampicillin+Clavulanic acid, Cefepime, Cefixime, Cefotaxime, Cefoxitin, Ceftazidime, Ertapenem, Imipenem, Meropenem, Piperacillin, Piperacillin+Tazobactam	23459485	Enzymatic inactivation	Subclass B1, curated
Beta-lactam_blaNDM-9	blaNDM-9_1_KC999080	blaNDM-9	blaNDM	Beta-lactam	Amoxicillin, Amoxicillin+Clavulanic acid, Ampicillin, Ampicillin+Clavulanic acid, Cefepime, Cefixime, Cefotaxime, Cefoxitin, Ceftazidime, Ertapenem, Imipenem, Meropenem, Piperacillin, Piperacillin+Tazobactam	24913967	Enzymatic inactivation	Subclass B1, curated
Beta-lactam_blaNDM-10	blaNDM-10_1_KF361506	blaNDM-10	blaNDM	Beta-lactam	Amoxicillin, Amoxicillin+Clavulanic acid, Ampicillin, Ampicillin+Clavulanic acid, Cefepime, Cefixime, Cefotaxime, Cefoxitin, Ceftazidime, Ertapenem, Imipenem, Meropenem, Piperacillin, Piperacillin+Tazobactam	26776144	Enzymatic inactivation	Subclass B1, curated
Beta-lactam_blaNDM-12	blaNDM-12_1_AB926431	blaNDM-12	blaNDM	Beta-lactam	Amoxicillin, Amoxicillin+Clavulanic acid, Ampicillin, Ampicillin+Clavulanic acid, Cefepime, Cefixime, Cefotaxime, Cefoxitin, Ceftazidime, Ertapenem, Imipenem, Meropenem, Piperacillin, Piperacillin+Tazobactam	25092693	Enzymatic inactivation	Subclass B1, curated
Beta-lactam_blaNDM-13	blaNDM-13_1_LC012596	blaNDM-13	blaNDM	Beta-lactam	Amoxicillin, Amoxicillin+Clavulanic acid, Ampicillin, Ampicillin+Clavulanic acid, Cefepime, Cefixime, Cefotaxime, Cefoxitin, Ceftazidime, Ertapenem, Imipenem, Meropenem, Piperacillin, Piperacillin+Tazobactam	26169399	Enzymatic inactivation	Subclass B1, curated
Beta-lactam_blaGES-1	blaGES-1_1_HQ170511	blaGES-1	blaGES	Beta-lactam				ongoing curation
Beta-lactam_blaGES-2	blaGES-2_1_AF326355	blaGES-2	blaGES	Beta-lactam				ongoing curation
Beta-lactam_blaGES-3	blaGES-3_1_AB113580	blaGES-3	blaGES	Beta-lactam				ongoing curation
Beta-lactam_blaGES-4	blaGES-4_1_AB116723	blaGES-4	blaGES	Beta-lactam				ongoing curation
Beta-lactam_blaGES-5	blaGES-5_1_DQ236171	blaGES-5	blaGES	Beta-lactam				ongoing curation
Beta-lactam_blaGES-6	blaGES-6_1_AY494718	blaGES-6	blaGES	Beta-lactam				ongoing curation
Beta-lactam_blaGES-7	blaGES-7_1_HM453325	blaGES-7	blaGES	Beta-lactam				ongoing curation
Beta-lactam_blaGES-8	blaGES-8_1_AF329699	blaGES-8	blaGES	Beta-lactam				ongoing curation
Beta-lactam_blaGES-9	blaGES-9_1_AY920928	blaGES-9	blaGES	Beta-lactam				ongoing curation
Beta-lactam_blaGES-10	blaGES-10_1_FJ820124	blaGES-10	blaGES	Beta-lactam				ongoing curation
Beta-lactam_blaGES-11	blaGES-11_1_FJ854362	blaGES-11	blaGES	Beta-lactam				ongoing curation
Beta-lactam_blaGES-12	blaGES-12_1_FN554543	blaGES-12	blaGES	Beta-lactam				ongoing curation
Beta-lactam_blaGES-13	blaGES-13_1_GU169702	blaGES-13	blaGES	Beta-lactam				ongoing curation
Beta-lactam_blaGES-14	blaGES-14_1_GU207844	blaGES-14	blaGES	Beta-lactam				ongoing curation
Beta-lactam_blaGES-15	blaGES-15_1_GU208678	blaGES-15	blaGES	Beta-lactam				ongoing curation
Beta-lactam_blaGES-16	blaGES-16_1_HM173356	blaGES-16	blaGES	Beta-lactam				ongoing curation
Beta-lactam_blaGES-17	blaGES-17_1_HQ874631	blaGES-17	blaGES	Beta-lactam				ongoing curation
Beta-lactam_blaGES-18	blaGES-18_1_JQ028729	blaGES-18	blaGES	Beta-lactam				ongoing curation
Beta-lactam_blaGES-19	blaGES-19_1_JN596280	blaGES-19	blaGES	Beta-lactam				ongoing curation
Beta-lactam_blaGES-20	blaGES-20_1_JN596280	blaGES-20	blaGES	Beta-lactam				ongoing curation
Beta-lactam_blaGES-21	blaGES-21_1_JQ772478	blaGES-21	blaGES	Beta-lactam				ongoing curation
Beta-lactam_blaGES-22	blaGES-22_1_JX023441	blaGES-22	blaGES	Beta-lactam				ongoing curation
Beta-lactam_blaGES-23	blaGES-23_1_KF179354	blaGES-23	blaGES	Beta-lactam				ongoing curation
Beta-lactam_blaIMI-1	blaIMI-1_1_U50278	blaIMI-1	blaIMI	Beta-lactam				ongoing curation
Beta-lactam_blaIMI-2	blaIMI-2_1_DQ173429	blaIMI-2	blaIMI	Beta-lactam				ongoing curation
Beta-lactam_blaIMI-3	blaIMI-3_1_GU015024	blaIMI-3	blaIMI	Beta-lactam				ongoing curation
Beta-lactam_blaSFC-1	blaSFC-1_1_AY354402	blaSFC-1	blaSFC	Beta-lactam				ongoing curation
Beta-lactam_blaSME-1	blaSME-1_1_Z28968	blaSME-1	blaSME	Beta-lactam				ongoing curation
Beta-lactam_blaSME-2	blaSME-2_1_AF275256	blaSME-2	blaSME	Beta-lactam				ongoing curation
Beta-lactam_blaSME-3	blaSME-3_1_AY584237	blaSME-3	blaSME	Beta-lactam				ongoing curation
Beta-lactam_blaFRI-1	blaFRI-1_1_KT192551	blaFRI-1	blaFRI	Beta-lactam	Amoxicillin, Amoxicillin+Clavulanic acid, Ampicillin, Ampicillin+Clavulanic acid, Aztreonam, Cefixime, Cefotaxime, Ceftazidime, Ertapenem, Imipenem, Meropenem, Piperacillin, Piperacillin+Tazobactam	26392482		Class A, curated
Beta-lactam_blaBRO-1	blaBRO-1_1_Z54180	blaBRO-1	blaBRO	Beta-lactam				ongoing curation
Beta-lactam_blaBRO-2	blaBRO-2_1_Z54181	blaBRO-2	blaBRO	Beta-lactam				ongoing curation
Beta-lactam_blaBKC-1	blaBKC-1_1_KP689347	blaBKC-1	blaBKC	Beta-lactam				ongoing curation
Beta-lactam_blaIMI-5	blaIMI-5_1_KT599915	blaIMI-5	blaIMI	Beta-lactam				ongoing curation
Beta-lactam_blaOXA-297	blaOXA-297_1_APRR01000006	blaOXA-297	blaOXA	Beta-lactam		24277043	Enzymatic inactivation	Class D;OXA-294-like;Natural in Acinetobacter sp. NIPH 1847;, curated
Beta-lactam_blaOXA-296	blaOXA-296_1_APOH01000009	blaOXA-296	blaOXA	Beta-lactam		24277043	Enzymatic inactivation	Class D;OXA-296-like;Natural in Acinetobacter bohemicus ANC 3994;, curated
Beta-lactam_blaOXA-295	blaOXA-295_1_APRW01000016	blaOXA-295	blaOXA	Beta-lactam		24277043	Enzymatic inactivation	Class D;OXA-294-like;Natural in Acinetobacter sp. NIPH 2168;, curated
Beta-lactam_blaOXA-294	blaOXA-294_1_APPC01000015	blaOXA-294	blaOXA	Beta-lactam		24277043	Enzymatic inactivation	Class D;OXA-294-like;Natural in Acinetobacter sp. NIPH 758;, curated
Beta-lactam_blaOXA-292	blaOXA-292_1_APRO01000007	blaOXA-292	blaOXA	Beta-lactam		24277043	Enzymatic inactivation	Class D;OXA-286-like;Natural in Acinetobacter sp. NIPH 1867;, curated
Beta-lactam_blaOXA-291	blaOXA-291_1_APRL01000010	blaOXA-291	blaOXA	Beta-lactam		24277043	Enzymatic inactivation	Class D;OXA-286-like;Natural in Acinetobacter sp. ANC 4105;, curated
Beta-lactam_blaOXA-288	blaOXA-288_1_APRN01000033	blaOXA-288	blaOXA	Beta-lactam		24277043	Enzymatic inactivation	Class D;OXA-286-like;Natural in Acinetobacter sp. CIP 70.18;, curated
Beta-lactam_blaOXA-286	blaOXA-286_1_APOI01000030	blaOXA-286	blaOXA	Beta-lactam		24277043	Enzymatic inactivation	Class D;OXA-286-like;Natural in Acinetobacter sp. NIPH 809;, curated
Beta-lactam_blaOXA-279	blaOXA-279_1_APOM01000058	blaOXA-279	blaOXA	Beta-lactam	Amoxicillin, Ampicillin	24277043	Enzymatic inactivation	Class D;OXA-279-like;Natural in Acinetobacter parvus DSM 16617 = CIP 108168;, curated
Beta-lactam_blaOXA-275	blaOXA-275_1_APPJ01000001	blaOXA-275	blaOXA	Beta-lactam		24277043	Enzymatic inactivation	Class D;OXA-274-like;Natural in Acinetobacter guillouiae NIPH 991;, curated
Beta-lactam_blaOXA-274	blaOXA-274_1_APOS01000038	blaOXA-274	blaOXA	Beta-lactam		24277043	Enzymatic inactivation	Class D;OXA-274-like;Natural in Acinetobacter guillouiae CIP 63.46;, curated
Beta-lactam_blaOXA-266	blaOXA-266_1_APPO01000008	blaOXA-266	blaOXA	Beta-lactam	Amoxicillin, Ampicillin, Ertapenem	24277043	Enzymatic inactivation	Class D;OXA-266-like;Natural in Acinetobacter venetianus;, curated
Beta-lactam_blaOXA-185	blaOXA-185_1_JQ396379	blaOXA-185	blaOXA	Beta-lactam		Unpublished	Enzymatic inactivation	Class D;OXA-184-like;Natural in Campylobacter jejuni;, curated
Beta-lactam_blaOXA-184	blaOXA-184_1_JQ396378	blaOXA-184	blaOXA	Beta-lactam		Unpublished	Enzymatic inactivation	Class D;OXA-184-like;Natural in Campylobacter jejuni;, curated
Beta-lactam_blaOXA-159	blaOXA-159_1_KP771987	blaOXA-159	blaOXA	Beta-lactam	Amoxicillin, Ampicillin, Imipenem, Meropenem, Piperacillin	26349828	Enzymatic inactivation	Class D;OXA-156-like;Natural in Pandoraea sp. HD7676;, curated
Beta-lactam_blaOXA-158	blaOXA-158_1_KP771986	blaOXA-158	blaOXA	Beta-lactam	Amoxicillin, Ampicillin, Imipenem, Meropenem, Piperacillin	26349828	Enzymatic inactivation	Class D;OXA-156-like;Natural in Pandoraea sp. Va8523;, curated
Beta-lactam_blaOXA-157	blaOXA-157_1_KP771985	blaOXA-157	blaOXA	Beta-lactam	Amoxicillin, Ampicillin, Imipenem, Meropenem, Piperacillin	26349828	Enzymatic inactivation	Class D;Natural in Pandoraea norimbergensis;, curated
Beta-lactam_blaOXA-156	blaOXA-156_1_KP771984	blaOXA-156	blaOXA	Beta-lactam	Amoxicillin, Ampicillin, Imipenem, Meropenem, Piperacillin	26349828	Enzymatic inactivation	Class D;OXA-156-like;Natural in Pandoraea pulmonicola;, curated
Beta-lactam_blaOXA-155	blaOXA-155_1_KP771983	blaOXA-155	blaOXA	Beta-lactam		26349828	Enzymatic inactivation	Class D;OXA-154-like;Natural in Pandoraea sputorum;, curated
Beta-lactam_blaOXA-154	blaOXA-154_1_KP771982	blaOXA-154	blaOXA	Beta-lactam	Amoxicillin, Ampicillin, Imipenem, Meropenem, Piperacillin	26349828	Enzymatic inactivation	Class D;OXA-154-like;Natural in Pandoraea sputorum;, curated
Beta-lactam_blaOXA-153	blaOXA-153_1_KP771981	blaOXA-153	blaOXA	Beta-lactam	Amoxicillin, Ampicillin, Imipenem, Meropenem, Piperacillin	26349828	Enzymatic inactivation	Class D;OXA-153-like;Natural in Pandoraea apista;, curated
Beta-lactam_blaOXA-151	blaOXA-151_1_CP009553	blaOXA-151	blaOXA	Beta-lactam		26349828	Enzymatic inactivation	Class D;OXA-62-like;Natural in Pandoraea pnomenusa;, curated
Beta-lactam_blaOXA-152	blaOXA-152_1_KP771980	blaOXA-152	blaOXA	Beta-lactam		26349828	Enzymatic inactivation	Class D;OXA-62-like;Natural in Pandoraea pnomenusa;, curated
Beta-lactam_mecA	mecA_1_NC_002745	mecA	mecA	Beta-lactam	Amoxicillin, Amoxicillin+Clavulanic acid, Ampicillin, Ampicillin+Clavulanic acid, Cefepime, Cefixime, Cefotaxime, Cefoxitin, Ceftazidime, Ertapenem, Imipenem, Meropenem, Piperacillin, Piperacillin+Tazobactam	11418146	Target modification	curated
Beta-lactam_mecA2	mecA2_1_AM048811	mecA2	mecA	Beta-lactam	Amoxicillin, Amoxicillin+Clavulanic acid, Ampicillin, Ampicillin+Clavulanic acid, Cefepime, Cefixime, Cefotaxime, Cefoxitin, Ceftazidime, Ertapenem, Imipenem, Meropenem, Piperacillin, Piperacillin+Tazobactam	17005735	Target modification	curated
Beta-lactam_mecA	mecA_2_NC_002951	mecA	mecA	Beta-lactam	Amoxicillin, Amoxicillin+Clavulanic acid, Ampicillin, Ampicillin+Clavulanic acid, Cefepime, Cefixime, Cefotaxime, Cefoxitin, Ceftazidime, Ertapenem, Imipenem, Meropenem, Piperacillin, Piperacillin+Tazobactam	15774886	Target modification	curated
Beta-lactam_mecA	mecA_3_Y13095	mecA	mecA	Beta-lactam	Amoxicillin, Amoxicillin+Clavulanic acid, Ampicillin, Ampicillin+Clavulanic acid, Cefepime, Cefixime, Cefotaxime, Cefoxitin, Ceftazidime, Ertapenem, Imipenem, Meropenem, Piperacillin, Piperacillin+Tazobactam	9440511	Target modification	curated
Beta-lactam_mecC2	mecC2_1_KF955540	mecC2	mecC	Beta-lactam	Amoxicillin, Amoxicillin+Clavulanic acid, Ampicillin, Ampicillin+Clavulanic acid, Cefepime, Cefixime, Cefotaxime, Cefoxitin, Ceftazidime, Ertapenem, Imipenem, Meropenem, Piperacillin, Piperacillin+Tazobactam	24569631	Target modification	curated
Beta-lactam_mecA1	mecA1_1_AB547235	mecA1	mecA	Beta-lactam	Amoxicillin, Amoxicillin+Clavulanic acid, Ampicillin, Ampicillin+Clavulanic acid, Cefepime, Cefixime, Cefotaxime, Cefoxitin, Ceftazidime, Ertapenem, Imipenem, Meropenem, Piperacillin, Piperacillin+Tazobactam	20679504	Target modification	curated
Beta-lactam_mecA	mecA_4_AB546266	mecA	mecA	Beta-lactam	Amoxicillin, Amoxicillin+Clavulanic acid, Ampicillin, Ampicillin+Clavulanic acid, Cefepime, Cefixime, Cefotaxime, Cefoxitin, Ceftazidime, Ertapenem, Imipenem, Meropenem, Piperacillin, Piperacillin+Tazobactam	20679504	Target modification	curated
Beta-lactam_mecC	mecC_1_FR821779	mecC	mecC	Beta-lactam	Amoxicillin, Amoxicillin+Clavulanic acid, Ampicillin, Ampicillin+Clavulanic acid, Cefepime, Cefixime, Cefotaxime, Cefoxitin, Ceftazidime, Ertapenem, Imipenem, Meropenem, Piperacillin, Piperacillin+Tazobactam	21641281	Target modification	curated
Beta-lactam_mecA1	mecA1_2_AY820253	mecA1	mecA	Beta-lactam	Amoxicillin, Amoxicillin+Clavulanic acid, Ampicillin, Ampicillin+Clavulanic acid, Cefepime, Cefixime, Cefotaxime, Cefoxitin, Ceftazidime, Ertapenem, Imipenem, Meropenem, Piperacillin, Piperacillin+Tazobactam	unpublished	Target modification	curated
Beta-lactam_mecA	mecA_5_AB546267	mecA	mecA	Beta-lactam	Amoxicillin, Amoxicillin+Clavulanic acid, Ampicillin, Ampicillin+Clavulanic acid, Cefepime, Cefixime, Cefotaxime, Cefoxitin, Ceftazidime, Ertapenem, Imipenem, Meropenem, Piperacillin, Piperacillin+Tazobactam	20679504	Target modification	curated
Beta-lactam_mecA2	mecA2_2_AB546780	mecA2	mecA	Beta-lactam	Amoxicillin, Amoxicillin+Clavulanic acid, Ampicillin, Ampicillin+Clavulanic acid, Cefepime, Cefixime, Cefotaxime, Cefoxitin, Ceftazidime, Ertapenem, Imipenem, Meropenem, Piperacillin, Piperacillin+Tazobactam	20679504	Target modification	curated
Beta-lactam_mecA1	mecA1_3_Y13094	mecA1	mecA	Beta-lactam	Amoxicillin, Amoxicillin+Clavulanic acid, Ampicillin, Ampicillin+Clavulanic acid, Cefepime, Cefixime, Cefotaxime, Cefoxitin, Ceftazidime, Ertapenem, Imipenem, Meropenem, Piperacillin, Piperacillin+Tazobactam	9440511	Target modification	curated
Beta-lactam_mecB	mecB_1_NC_011996	mecB	mecB	Beta-lactam	Amoxicillin, Amoxicillin+Clavulanic acid, Ampicillin, Ampicillin+Clavulanic acid, Cefepime, Cefixime, Cefotaxime, Cefoxitin, Ceftazidime, Ertapenem, Imipenem, Meropenem, Piperacillin, Piperacillin+Tazobactam	19074389	Target modification	curated
Beta-lactam_mecA	mecA_6_BX571856	mecA	mecA	Beta-lactam	Amoxicillin, Amoxicillin+Clavulanic acid, Ampicillin, Ampicillin+Clavulanic acid, Cefepime, Cefixime, Cefotaxime, Cefoxitin, Ceftazidime, Ertapenem, Imipenem, Meropenem, Piperacillin, Piperacillin+Tazobactam	15213324	Target modification	curated
Beta-lactam_mecA	mecA_7_HE861945	mecA	mecA	Beta-lactam	Amoxicillin, Amoxicillin+Clavulanic acid, Ampicillin, Ampicillin+Clavulanic acid, Cefepime, Cefixime, Cefotaxime, Cefoxitin, Ceftazidime, Ertapenem, Imipenem, Meropenem, Piperacillin, Piperacillin+Tazobactam	unpublished	Target modification	curated
Beta-lactam_mecA1	mecA1_4_AB547236	mecA1	mecA	Beta-lactam	Amoxicillin, Amoxicillin+Clavulanic acid, Ampicillin, Ampicillin+Clavulanic acid, Cefepime, Cefixime, Cefotaxime, Cefoxitin, Ceftazidime, Ertapenem, Imipenem, Meropenem, Piperacillin, Piperacillin+Tazobactam	20679504	Target modification	curated
Beta-lactam_mecA	mecA_8_NC_007168	mecA	mecA	Beta-lactam	Amoxicillin, Amoxicillin+Clavulanic acid, Ampicillin, Ampicillin+Clavulanic acid, Cefepime, Cefixime, Cefotaxime, Cefoxitin, Ceftazidime, Ertapenem, Imipenem, Meropenem, Piperacillin, Piperacillin+Tazobactam	16237012	Target modification	curated
Beta-lactam_mecA1	mecA1_5_AB547234	mecA1	mecA	Beta-lactam	Amoxicillin, Amoxicillin+Clavulanic acid, Ampicillin, Ampicillin+Clavulanic acid, Cefepime, Cefixime, Cefotaxime, Cefoxitin, Ceftazidime, Ertapenem, Imipenem, Meropenem, Piperacillin, Piperacillin+Tazobactam	20679504	Target modification	curated
Beta-lactam_mecA	mecA_9_AB505630	mecA	mecA	Beta-lactam	Amoxicillin, Amoxicillin+Clavulanic acid, Ampicillin, Ampicillin+Clavulanic acid, Cefepime, Cefixime, Cefotaxime, Cefoxitin, Ceftazidime, Ertapenem, Imipenem, Meropenem, Piperacillin, Piperacillin+Tazobactam	21422209	Target modification	curated
Beta-lactam_mecC	mecC_2_FR823292	mecC	mecC	Beta-lactam	Amoxicillin, Amoxicillin+Clavulanic acid, Ampicillin, Ampicillin+Clavulanic acid, Cefepime, Cefixime, Cefotaxime, Cefoxitin, Ceftazidime, Ertapenem, Imipenem, Meropenem, Piperacillin, Piperacillin+Tazobactam	21636525	Target modification	curated
Beta-lactam_mecD	mecD_1_KY013611	mecD	mecD	Beta-lactam	Amoxicillin, Amoxicillin+Clavulanic acid, Ampicillin, Ampicillin+Clavulanic acid, Cefepime, Cefixime, Cefotaxime, Cefoxitin, Ceftazidime, Ertapenem, Imipenem, Meropenem, Piperacillin, Piperacillin+Tazobactam	28272476	Target modification	curated
Beta-lactam_mecC	mecC_3_KR732654	mecC	mecC	Beta-lactam	Amoxicillin, Amoxicillin+Clavulanic acid, Ampicillin, Ampicillin+Clavulanic acid, Cefepime, Cefixime, Cefotaxime, Cefoxitin, Ceftazidime, Ertapenem, Imipenem, Meropenem, Piperacillin, Piperacillin+Tazobactam	26799070	Target modification	curated
Beta-lactam_mecC	mecC_4_HG515014	mecC	mecC	Beta-lactam	Amoxicillin, Amoxicillin+Clavulanic acid, Ampicillin, Ampicillin+Clavulanic acid, Cefepime, Cefixime, Cefotaxime, Cefoxitin, Ceftazidime, Ertapenem, Imipenem, Meropenem, Piperacillin, Piperacillin+Tazobactam	24302651	Target modification	curated
Beta-lactam_blaOXA-545	blaOXA-545_1_KY674541	blaOXA-545	blaOXA	Beta-lactam		Unpublished	Enzymatic inactivation	Class D;OXA-51-like;Natural in Acinetobacter baumannii AB25C30;, curated
Beta-lactam_blaOXA-546	blaOXA-546_1_KY682756	blaOXA-546	blaOXA	Beta-lactam		Unpublished	Enzymatic inactivation	Class D;OXA-48-like;Natural in Shewanella xiamenensis Sh1;, curated
Beta-lactam_blaOXA-547	blaOXA-547_1_KY684124	blaOXA-547	blaOXA	Beta-lactam		Unpublished	Enzymatic inactivation	Class D;OXA-48-like;Natural in Shewanella xiamenensis 111D;, curated
Beta-lactam_blaOXA-548	blaOXA-548_1_KY682750	blaOXA-548	blaOXA	Beta-lactam		Unpublished	Enzymatic inactivation	Class D;OXA-548-like;Natural in Shewanella hafniensis Sh29;, curated
Beta-lactam_blaOXA-549	blaOXA-549_1_KY682751	blaOXA-549	blaOXA	Beta-lactam		Unpublished	Enzymatic inactivation	Class D;OXA-548-like;Natural in Shewanella hafniensis Sh26;, curated
Beta-lactam_blaOXA-550	blaOXA-550_1_KY682752	blaOXA-550	blaOXA	Beta-lactam		Unpublished	Enzymatic inactivation	Class D;OXA-548-like;Natural in Shewanella hafniensis Sh20;, curated
Beta-lactam_blaOXA-551	blaOXA-551_1_KY682753	blaOXA-551	blaOXA	Beta-lactam		Unpublished	Enzymatic inactivation	Class D;OXA-548-like;Natural in Shewanella baltica Sh19;, curated
Beta-lactam_blaOXA-552	blaOXA-552_1_KY682754	blaOXA-552	blaOXA	Beta-lactam		Unpublished	Enzymatic inactivation	Class D;OXA-548-like;Natural in Shewanella hafniensis Sh24;, curated
Beta-lactam_blaOXA-553	blaOXA-553_1_KY682755	blaOXA-553	blaOXA	Beta-lactam		Unpublished	Enzymatic inactivation	Class D;OXA-548-like;Natural in Shewanella hafniensis Sh10;, curated
Beta-lactam_blaOXA-554	blaOXA-554_1_KY126221	blaOXA-554	blaOXA	Beta-lactam		Unpublished	Enzymatic inactivation	Class D;OXA-51-like;Natural in Acinetobacter baumanniiCNM20000307;, curated
Beta-lactam_blaOXA-555	blaOXA-555_1_KY126224	blaOXA-555	blaOXA	Beta-lactam		Unpublished	Enzymatic inactivation	Class D;OXA-51-like;Natural in Acinetobacter baumanniiCNM20010364;, curated
Beta-lactam_blaOXA-556	blaOXA-556_1_KY126231	blaOXA-556	blaOXA	Beta-lactam		Unpublished	Enzymatic inactivation	Class D;OXA-51-like;Natural in Acinetobacter baumanniiCNM20040341;, curated
Beta-lactam_blaOXA-557	blaOXA-557_1_KY126232	blaOXA-557	blaOXA	Beta-lactam		Unpublished	Enzymatic inactivation	Class D;OXA-51-like;Natural in Acinetobacter baumanniiCNM20040355;, curated
Beta-lactam_blaOXA-558	blaOXA-558_1_KY126234	blaOXA-558	blaOXA	Beta-lactam		Unpublished	Enzymatic inactivation	Class D;OXA-51-like;Natural in Acinetobacter baumanniiCNM20050133;, curated
Beta-lactam_blaOXA-559	blaOXA-559_1_KY126237	blaOXA-559	blaOXA	Beta-lactam		Unpublished	Enzymatic inactivation	Class D;OXA-51-like;Natural in Acinetobacter baumanniiCNM20071227;, curated
Beta-lactam_blaOXA-560	blaOXA-560_1_KY126238	blaOXA-560	blaOXA	Beta-lactam		Unpublished	Enzymatic inactivation	Class D;OXA-51-like;Natural in Acinetobacter baumanniiCNM20071813;, curated
Beta-lactam_blaOXA-561	blaOXA-561_1_KY126240	blaOXA-561	blaOXA	Beta-lactam		Unpublished	Enzymatic inactivation	Class D;OXA-51-like;Natural in Acinetobacter baumanniiCNM20081065;, curated
Beta-lactam_blaOXA-562	blaOXA-562_1_KY126241	blaOXA-562	blaOXA	Beta-lactam		Unpublished	Enzymatic inactivation	Class D;OXA-51-like;Natural in Acinetobacter baumanniiCNM20081737;, curated
Beta-lactam_blaOXA-563	blaOXA-563_1_KY767021	blaOXA-563	blaOXA	Beta-lactam		Unpublished	Enzymatic inactivation	Class D;OXA-213-like;Natural in Acinetobacter pittii NRZ-24076;, curated
Beta-lactam_blaOXA-564	blaOXA-564_1_KY767022	blaOXA-564	blaOXA	Beta-lactam		Unpublished	Enzymatic inactivation	Class D;OXA-213-like;Natural in Acinetobacter pittii NRZ-24967;, curated
Beta-lactam_blaOXA-565	blaOXA-565_1_KY883665	blaOXA-565	blaOXA	Beta-lactam		Unpublished	Enzymatic inactivation	Class D;OXA-23-like;Natural in Acinetobacter baumannii01ACRGNY3002;, curated
Beta-lactam_blaOXA-566	blaOXA-566_1_MF099636	blaOXA-566	blaOXA	Beta-lactam		Unpublished	Enzymatic inactivation	Class D;OXA-48-like;, curated
Beta-lactam_blaOXA-312	blaOXA-312_1_KF057029	blaOXA-312	blaOXA	Beta-lactam		24247131	Enzymatic inactivation	Class D;OXA-51-like;Natural in Acinetobacter baumannii;, curated
Beta-lactam_blaOXA-313	blaOXA-313_1_KF057030	blaOXA-313	blaOXA	Beta-lactam		24247131	Enzymatic inactivation	Class D;OXA-51-like;Natural in Acinetobacter baumannii;, curated
Beta-lactam_blaOXA-314	blaOXA-314_1_KF057031	blaOXA-314	blaOXA	Beta-lactam		24247131	Enzymatic inactivation	Class D;OXA-51-like;Natural in Acinetobacter baumannii;, curated
Beta-lactam_blaOXA-315	blaOXA-315_1_KF057032	blaOXA-315	blaOXA	Beta-lactam		24247131	Enzymatic inactivation	Class D;OXA-51-like;Natural in Acinetobacter baumannii;, curated
Beta-lactam_blaOXA-316	blaOXA-316_1_KF057033	blaOXA-316	blaOXA	Beta-lactam		24247131	Enzymatic inactivation	Class D;OXA-51-like;Natural in Acinetobacter baumannii;, curated
Beta-lactam_blaOXA-317	blaOXA-317_1_KF057034	blaOXA-317	blaOXA	Beta-lactam		24247131	Enzymatic inactivation	Class D;OXA-51-like;Natural in Acinetobacter baumannii;, curated
Beta-lactam_blaOXA-300	blaOXA-300_1_APPK01000054	blaOXA-300	blaOXA	Beta-lactam		24277043	Enzymatic inactivation	Class D;OXA-228-like;Natural in Acinetobacter bereziniae NIPH 3;, curated
Beta-lactam_blaOXA-301	blaOXA-301_1_APQG01000050	blaOXA-301	blaOXA	Beta-lactam	Amoxicillin, Ampicillin, Ertapenem	24277043	Enzymatic inactivation	Class D;OXA-228-like;Natural in Acinetobacter bereziniae LMG 1003 = CIP 70.12;, curated
Beta-lactam_blaOXA-304	blaOXA-304_1_APSC01000007	blaOXA-304	blaOXA	Beta-lactam	Amoxicillin, Ampicillin, Ertapenem	24277043	Enzymatic inactivation	Class D;OXA-213-like;Natural in Acinetobacter sp. NIPH 542;, curated
Beta-lactam_blaOXA-305	blaOXA-305_1_APPF01000021	blaOXA-305	blaOXA	Beta-lactam		24277043	Enzymatic inactivation	Class D;OXA-213-like;Natural in Acinetobacter sp. NIPH 817;, curated
Beta-lactam_blaOXA-280	blaOXA-280_1_APPZ01000001	blaOXA-280	blaOXA	Beta-lactam		24277043	Enzymatic inactivation	Class D;OXA-211-like;Natural in Acinetobacter johnsonii ANC 3681;, curated
Beta-lactam_blaOXA-281	blaOXA-281_1_APON01000041	blaOXA-281	blaOXA	Beta-lactam		24277043	Enzymatic inactivation	Class D;OXA-211-like;Natural in Acinetobacter johnsonii CIP 64.6;, curated
Beta-lactam_blaOXA-282	blaOXA-282_1_APQS01000019	blaOXA-282	blaOXA	Beta-lactam		24277043	Enzymatic inactivation	Class D;OXA-134-like;Natural in Acinetobacter lwoffii NCTC 5866 = CIP 64.10 = NIPH 512;, curated
Beta-lactam_blaOXA-283	blaOXA-283_1_AYHO01000005	blaOXA-283	blaOXA	Beta-lactam		24277043	Enzymatic inactivation	Class D;OXA-134-like;Natural in Acinetobacter lwoffii NCTC 5866 = CIP 64.10 = NIPH 512;, curated
Beta-lactam_blaOXA-284	blaOXA-284_1_APRU01000004	blaOXA-284	blaOXA	Beta-lactam		24277043	Enzymatic inactivation	Class D;OXA-134-like;Natural in Acinetobacter sp. CIP 51.11;, curated
Beta-lactam_blaOXA-285	blaOXA-285_1_APRY01000059	blaOXA-285	blaOXA	Beta-lactam		24277043	Enzymatic inactivation	Class D;OXA-134-like;Natural in Acinetobacter sp. CIP 64.7;, curated
Beta-lactam_blaOXA-276	blaOXA-276_1_APPI01000013	blaOXA-276	blaOXA	Beta-lactam		24277043	Enzymatic inactivation	Class D;OXA-134-like;Natural in Acinetobacter schindleri NIPH 900;, curated
Beta-lactam_blaOXA-277	blaOXA-277_1_APPQ01000011	blaOXA-277	blaOXA	Beta-lactam		24277043	Enzymatic inactivation	Class D;OXA-134-like;Natural in Acinetobacter schindleri CIP 107287;, curated
Beta-lactam_blaOXA-267	blaOXA-267_1_APQH01000006	blaOXA-267	blaOXA	Beta-lactam		24277043	Enzymatic inactivation	Class D;OXA-213-like;Natural in Acinetobacter calcoaceticus ANC 3680;, curated
Beta-lactam_blaOXA-268	blaOXA-268_1_APOE01000008	blaOXA-268	blaOXA	Beta-lactam		24277043	Enzymatic inactivation	Class D;OXA-213-like;Natural in Acinetobacter calcoaceticus NIPH 13;, curated
Beta-lactam_blaOXA-269	blaOXA-269_1_APQJ01000007	blaOXA-269	blaOXA	Beta-lactam		24277043	Enzymatic inactivation	Class D;OXA-213-like;Natural in Acinetobacter calcoaceticus ANC 3811;, curated
Beta-lactam_blaOXA-270	blaOXA-270_1_APQM01000006	blaOXA-270	blaOXA	Beta-lactam	Amoxicillin, Ampicillin	24277043	Enzymatic inactivation	Class D;OXA-213-like;Natural in Acinetobacter pittii ANC 4050;, curated
Beta-lactam_blaOXA-271	blaOXA-271_1_APQO01000006	blaOXA-271	blaOXA	Beta-lactam		24277043	Enzymatic inactivation	Class D;OXA-213-like;Natural in Acinetobacter pittii ANC 4052;, curated
Beta-lactam_blaOXA-272	blaOXA-272_1_LSAL01000001	blaOXA-272	blaOXA	Beta-lactam		24277043	Enzymatic inactivation	Class D;OXA-213-like;Natural in Acinetobacter pittii;, curated
Beta-lactam_blaOXA-273	blaOXA-273_1_APQN01000012	blaOXA-273	blaOXA	Beta-lactam	Amoxicillin, Ampicillin	24277043	Enzymatic inactivation	Class D;OXA-213-like;Natural in Acinetobacter pittii ANC 3678;, curated
Beta-lactam_blaOXA-246	blaOXA-246_1_EU886980	blaOXA-246	blaOXA	Beta-lactam	Amoxicillin, Ampicillin	24398232	Enzymatic inactivation	Class D;OXA-10-like;, curated
Beta-lactam_blaOXA-252	blaOXA-252_1_NG_050608	blaOXA-252	blaOXA	Beta-lactam		Unpublished	Enzymatic inactivation	Class D;OXA-48-like;Natural in Shewanella sp. ZOR0012;, curated
Beta-lactam_blaOXA-259	blaOXA-259_1_KF057028	blaOXA-259	blaOXA	Beta-lactam		24277043	Enzymatic inactivation	Class D;OXA-51-like;Natural in Acinetobacter baumannii;, curated
Beta-lactam_blaOXA-260	blaOXA-260_1_APOR01000009	blaOXA-260	blaOXA	Beta-lactam		24277043	Enzymatic inactivation	Class D;OXA-51-like;Natural in Acinetobacter baumannii NIPH 1362;, curated
Beta-lactam_blaOXA-261	blaOXA-261_1_APQV01000009	blaOXA-261	blaOXA	Beta-lactam		24277043	Enzymatic inactivation	Class D;OXA-51-like;Natural in Acinetobacter baumannii NIPH 201;, curated
Beta-lactam_blaOXA-262	blaOXA-262_1_APRA01000005	blaOXA-262	blaOXA	Beta-lactam		24277043	Enzymatic inactivation	Class D;OXA-51-like;Natural in Acinetobacter baumannii NIPH 67;, curated
Beta-lactam_blaOXA-263	blaOXA-263_1_APQY01000006	blaOXA-263	blaOXA	Beta-lactam		24277043	Enzymatic inactivation	Class D;OXA-51-like;Natural in Acinetobacter baumannii NIPH 329;, curated
Beta-lactam_blaOXA-264	blaOXA-264_1_APQQ01000012	blaOXA-264	blaOXA	Beta-lactam		24277043	Enzymatic inactivation	Class D;OXA-214-like;Natural in Acinetobacter haemolyticus CIP 64.3;, curated
Beta-lactam_blaOXA-265	blaOXA-265_1_APQR01000003	blaOXA-265	blaOXA	Beta-lactam		24277043	Enzymatic inactivation	Class D;OXA-214-like;Natural in Acinetobacter haemolyticus NIPH 261;, curated
Beta-lactam_blaOXA-193	blaOXA-193_1_CP013032	blaOXA-193	blaOXA	Beta-lactam		Unpublished	Enzymatic inactivation	Class D;OXA-61-like;Natural in Campylobacter coli;Alternative name CJ0299;, curated
Beta-lactam_blaOXA-102	blaOXA-102_1_NZ_LWGP01000001	blaOXA-102	blaOXA	Beta-lactam	Ertapenem, Imipenem	18195058	Enzymatic inactivation	Class D;OXA-23-like;, curated
Beta-lactam_blaOXA-103	blaOXA-103_1_APQF01000011	blaOXA-103	blaOXA	Beta-lactam	Ertapenem, Imipenem	18195058	Enzymatic inactivation	Class D;OXA-23-like;, curated
Beta-lactam_blaZ	blaZ_13_KF471116	blaZ	blaZ	Beta-lactam	Amoxicillin, Ampicillin, Penicillin, Piperacillin	unpublished	Enzymatic inactivation	Class A, curated
Beta-lactam_blaZ	blaZ_14_JBAG01000015	blaZ	blaZ	Beta-lactam	Amoxicillin, Ampicillin, Penicillin, Piperacillin	unpublished	Enzymatic inactivation	Class A, curated
Beta-lactam_blaZ	blaZ_15_JAZQ01000018	blaZ	blaZ	Beta-lactam	Amoxicillin, Ampicillin, Penicillin, Piperacillin	unpublished	Enzymatic inactivation	Class A, curated
Beta-lactam_blaZ	blaZ_16_JBTH01000015	blaZ	blaZ	Beta-lactam	Amoxicillin, Ampicillin, Penicillin, Piperacillin	unpublished	Enzymatic inactivation	Class A, curated
Beta-lactam_blaZ	blaZ_17_JDDF01000008	blaZ	blaZ	Beta-lactam	Amoxicillin, Ampicillin, Penicillin, Piperacillin	unpublished	Enzymatic inactivation	Class A, curated
Beta-lactam_blaZ	blaZ_18_JBQW01000016	blaZ	blaZ	Beta-lactam	Amoxicillin, Ampicillin, Penicillin, Piperacillin	unpublished	Enzymatic inactivation	Class A, curated
Beta-lactam_blaZ	blaZ_19_JBMK01000007	blaZ	blaZ	Beta-lactam	Amoxicillin, Ampicillin, Penicillin, Piperacillin	unpublished	Enzymatic inactivation	Class A, curated
Beta-lactam_blaZ	blaZ_20_JBVX01000014	blaZ	blaZ	Beta-lactam	Amoxicillin, Ampicillin, Penicillin, Piperacillin	unpublished	Enzymatic inactivation	Class A, curated
Beta-lactam_blaZ	blaZ_21_JGQH01000014	blaZ	blaZ	Beta-lactam	Amoxicillin, Ampicillin, Penicillin, Piperacillin	unpublished	Enzymatic inactivation	Class A, curated
Beta-lactam_blaZ	blaZ_22_JCHI01000035	blaZ	blaZ	Beta-lactam	Amoxicillin, Ampicillin, Penicillin, Piperacillin	unpublished	Enzymatic inactivation	Class A, curated
Beta-lactam_blaZ	blaZ_23_JBND01000015	blaZ	blaZ	Beta-lactam	Amoxicillin, Ampicillin, Penicillin, Piperacillin	unpublished	Enzymatic inactivation	Class A, curated
Beta-lactam_blaZ	blaZ_24_JBLQ01000018	blaZ	blaZ	Beta-lactam	Amoxicillin, Ampicillin, Penicillin, Piperacillin	unpublished	Enzymatic inactivation	Class A, curated
Beta-lactam_blaZ	blaZ_25_JBKK01000017	blaZ	blaZ	Beta-lactam	Amoxicillin, Ampicillin, Penicillin, Piperacillin	unpublished	Enzymatic inactivation	Class A, curated
Beta-lactam_blaZ	blaZ_26_JBJP01000007	blaZ	blaZ	Beta-lactam	Amoxicillin, Ampicillin, Penicillin, Piperacillin	unpublished	Enzymatic inactivation	Class A, curated
Beta-lactam_blaZ	blaZ_27_JDGZ01000043	blaZ	blaZ	Beta-lactam	Amoxicillin, Ampicillin, Penicillin, Piperacillin	unpublished	Enzymatic inactivation	Class A, curated
Beta-lactam_blaZ	blaZ_28_JDYO01000009	blaZ	blaZ	Beta-lactam	Amoxicillin, Ampicillin, Penicillin, Piperacillin	unpublished	Enzymatic inactivation	Class A, curated
Beta-lactam_blaZ	blaZ_29_JDXN01000019	blaZ	blaZ	Beta-lactam	Amoxicillin, Ampicillin, Penicillin, Piperacillin	unpublished	Enzymatic inactivation	Class A, curated
Beta-lactam_blaZ	blaZ_30_JGUQ01000012	blaZ	blaZ	Beta-lactam	Amoxicillin, Ampicillin, Penicillin, Piperacillin	unpublished	Enzymatic inactivation	Class A, curated
Beta-lactam_blaZ	blaZ_31_JIFU01000008	blaZ	blaZ	Beta-lactam	Amoxicillin, Ampicillin, Penicillin, Piperacillin	unpublished	Enzymatic inactivation	Class A, curated
Beta-lactam_blaZ	blaZ_32_JINH01000005	blaZ	blaZ	Beta-lactam	Amoxicillin, Ampicillin, Penicillin, Piperacillin	unpublished	Enzymatic inactivation	Class A, curated
Beta-lactam_blaZ	blaZ_33_JIXQ01000012	blaZ	blaZ	Beta-lactam	Amoxicillin, Ampicillin, Penicillin, Piperacillin	unpublished	Enzymatic inactivation	Class A, curated
Beta-lactam_blaZ	blaZ_34_JJAO01000008	blaZ	blaZ	Beta-lactam	Amoxicillin, Ampicillin, Penicillin, Piperacillin	unpublished	Enzymatic inactivation	Class A, curated
Beta-lactam_blaZ	blaZ_35_JIVZ01000012	blaZ	blaZ	Beta-lactam	Amoxicillin, Ampicillin, Penicillin, Piperacillin	unpublished	Enzymatic inactivation	Class A, curated
Beta-lactam_blaZ	blaZ_36_JITV01000006	blaZ	blaZ	Beta-lactam	Amoxicillin, Ampicillin, Penicillin, Piperacillin	unpublished	Enzymatic inactivation	Class A, curated
Beta-lactam_blaZ	blaZ_37_JIFD01000012	blaZ	blaZ	Beta-lactam	Amoxicillin, Ampicillin, Penicillin, Piperacillin	unpublished	Enzymatic inactivation	Class A, curated
Beta-lactam_blaZ	blaZ_38_NZ_JEMM01000040	blaZ	blaZ	Beta-lactam	Amoxicillin, Ampicillin, Penicillin, Piperacillin	unpublished	Enzymatic inactivation	Class A, curated
Beta-lactam_blaZ	blaZ_39_JHTU01000073	blaZ	blaZ	Beta-lactam	Amoxicillin, Ampicillin, Penicillin, Piperacillin	unpublished	Enzymatic inactivation	Class A, curated
Beta-lactam_blaZ	blaZ_40_NZ_AZBT01000050	blaZ	blaZ	Beta-lactam	Amoxicillin, Ampicillin, Penicillin, Piperacillin	24359724	Enzymatic inactivation	Class A, curated
Beta-lactam_blaZ	blaZ_42_CCEE01000006	blaZ	blaZ	Beta-lactam	Amoxicillin, Ampicillin, Penicillin, Piperacillin	unpublished	Enzymatic inactivation	Class A, curated
Beta-lactam_blaZ	blaZ_43_NZ_CAVU010000015	blaZ	blaZ	Beta-lactam	Amoxicillin, Ampicillin, Penicillin, Piperacillin	unpublished	Enzymatic inactivation	Class A, curated
Beta-lactam_blaZ	blaZ_44_NZ_JWJJ01000015	blaZ	blaZ	Beta-lactam	Amoxicillin, Ampicillin, Penicillin, Piperacillin	unpublished	Enzymatic inactivation	Class A, curated
Beta-lactam_blaZ	blaZ_45_CP010941	blaZ	blaZ	Beta-lactam	Amoxicillin, Ampicillin, Penicillin, Piperacillin	26227599	Enzymatic inactivation	Class A, curated
Beta-lactam_blaZ	blaZ_46_CP010944	blaZ	blaZ	Beta-lactam	Amoxicillin, Ampicillin, Penicillin, Piperacillin	26227599	Enzymatic inactivation	Class A, curated
Beta-lactam_blaZ	blaZ_47_NZ_JYGF01000020	blaZ	blaZ	Beta-lactam	Amoxicillin, Ampicillin, Penicillin, Piperacillin	26950323	Enzymatic inactivation	Class A, curated
Beta-lactam_blaZ	blaZ_48_CFPA01000022	blaZ	blaZ	Beta-lactam	Amoxicillin, Ampicillin, Penicillin, Piperacillin	unpublished	Enzymatic inactivation	Class A, curated
Beta-lactam_blaZ	blaZ_49_CVLS01000543	blaZ	blaZ	Beta-lactam	Amoxicillin, Ampicillin, Penicillin, Piperacillin	unpublished	Enzymatic inactivation	Class A, curated
Beta-lactam_blaZ	blaZ_50_KR230047	blaZ	blaZ	Beta-lactam	Amoxicillin, Ampicillin, Penicillin, Piperacillin	unpublished	Enzymatic inactivation	Class A, curated
Beta-lactam_blaZ	blaZ_51_NZ_JVWO01000108	blaZ	blaZ	Beta-lactam	Amoxicillin, Ampicillin, Penicillin, Piperacillin	26230489	Enzymatic inactivation	Class A, curated
Beta-lactam_blaZ	blaZ_52_NZ_JVWM01000127	blaZ	blaZ	Beta-lactam	Amoxicillin, Ampicillin, Penicillin, Piperacillin	26230489	Enzymatic inactivation	Class A, curated
Beta-lactam_blaZ	blaZ_53_NZ_JUXQ01000001	blaZ	blaZ	Beta-lactam	Amoxicillin, Ampicillin, Penicillin, Piperacillin	26230489	Enzymatic inactivation	Class A, curated
Beta-lactam_blaZ	blaZ_54_NZ_JVRB01000003	blaZ	blaZ	Beta-lactam	Amoxicillin, Ampicillin, Penicillin, Piperacillin	26230489	Enzymatic inactivation	Class A, curated
Beta-lactam_blaZ	blaZ_55_NZ_JVLY01000044	blaZ	blaZ	Beta-lactam	Amoxicillin, Ampicillin, Penicillin, Piperacillin	26230489	Enzymatic inactivation	Class A, curated
Beta-lactam_blaZ	blaZ_56_NZ_JUMU01000089	blaZ	blaZ	Beta-lactam	Amoxicillin, Ampicillin, Penicillin, Piperacillin	26230489	Enzymatic inactivation	Class A, curated
Beta-lactam_blaZ	blaZ_57_NZ_JURP01000126	blaZ	blaZ	Beta-lactam	Amoxicillin, Ampicillin, Penicillin, Piperacillin	26230489	Enzymatic inactivation	Class A, curated
Beta-lactam_blaZ	blaZ_58_NZ_JUUA01000057	blaZ	blaZ	Beta-lactam	Amoxicillin, Ampicillin, Penicillin, Piperacillin	26230489	Enzymatic inactivation	Class A, curated
Beta-lactam_blaZ	blaZ_59_NZ_JVBT01000063	blaZ	blaZ	Beta-lactam	Amoxicillin, Ampicillin, Penicillin, Piperacillin	26230489	Enzymatic inactivation	Class A, curated
Beta-lactam_blaZ	blaZ_60_NZ_JVML01000111	blaZ	blaZ	Beta-lactam	Amoxicillin, Ampicillin, Penicillin, Piperacillin	26230489	Enzymatic inactivation	Class A, curated
Beta-lactam_blaZ	blaZ_61_NZ_JVAT01000021	blaZ	blaZ	Beta-lactam	Amoxicillin, Ampicillin, Penicillin, Piperacillin	26230489	Enzymatic inactivation	Class A, curated
Beta-lactam_blaZ	blaZ_62_NZ_JVOH01000023	blaZ	blaZ	Beta-lactam	Amoxicillin, Ampicillin, Penicillin, Piperacillin	26230489	Enzymatic inactivation	Class A, curated
Beta-lactam_blaZ	blaZ_63_NZ_JUMX01000103	blaZ	blaZ	Beta-lactam	Amoxicillin, Ampicillin, Penicillin, Piperacillin	26230489	Enzymatic inactivation	Class A, curated
Beta-lactam_blaZ	blaZ_64_CSJB01000017	blaZ	blaZ	Beta-lactam	Amoxicillin, Ampicillin, Penicillin, Piperacillin	unpublished	Enzymatic inactivation	Class A, curated
Beta-lactam_blaZ	blaZ_65_CSEV01000005	blaZ	blaZ	Beta-lactam	Amoxicillin, Ampicillin, Penicillin, Piperacillin	unpublished	Enzymatic inactivation	Class A, curated
Beta-lactam_blaZ	blaZ_66_CSGM01000014	blaZ	blaZ	Beta-lactam	Amoxicillin, Ampicillin, Penicillin, Piperacillin	unpublished	Enzymatic inactivation	Class A, curated
Beta-lactam_blaZ	blaZ_67_NZ_CTTL01000039	blaZ	blaZ	Beta-lactam	Amoxicillin, Ampicillin, Penicillin, Piperacillin	unpublished	Enzymatic inactivation	Class A, curated
Beta-lactam_blaZ	blaZ_68_NZ_CUHK01000055	blaZ	blaZ	Beta-lactam	Amoxicillin, Ampicillin, Penicillin, Piperacillin	unpublished	Enzymatic inactivation	Class A, curated
Beta-lactam_blaZ	blaZ_69_NZ_CUHB01000033	blaZ	blaZ	Beta-lactam	Amoxicillin, Ampicillin, Penicillin, Piperacillin	unpublished	Enzymatic inactivation	Class A, curated
Beta-lactam_blaZ	blaZ_70_NZ_CUEK01000047	blaZ	blaZ	Beta-lactam	Amoxicillin, Ampicillin, Penicillin, Piperacillin	unpublished	Enzymatic inactivation	Class A, curated
Beta-lactam_blaZ	blaZ_71_NZ_CUGR01000082	blaZ	blaZ	Beta-lactam	Amoxicillin, Ampicillin, Penicillin, Piperacillin	unpublished	Enzymatic inactivation	Class A, curated
Beta-lactam_blaZ	blaZ_72_NZ_CUHG01000035	blaZ	blaZ	Beta-lactam	Amoxicillin, Ampicillin, Penicillin, Piperacillin	unpublished	Enzymatic inactivation	Class A, curated
Beta-lactam_blaZ	blaZ_73_CYNA01000004	blaZ	blaZ	Beta-lactam	Amoxicillin, Ampicillin, Penicillin, Piperacillin	unpublished	Enzymatic inactivation	Class A, curated
Beta-lactam_blaZ	blaZ_74_CZWI01000159	blaZ	blaZ	Beta-lactam	Amoxicillin, Ampicillin, Penicillin, Piperacillin	unpublished	Enzymatic inactivation	Class A, curated
Beta-lactam_blaZ	blaZ_75_LNTF01000008	blaZ	blaZ	Beta-lactam	Amoxicillin, Ampicillin, Penicillin, Piperacillin	unpublished	Enzymatic inactivation	Class A, curated
Beta-lactam_blaZ	blaZ_76_FFOR01000002	blaZ	blaZ	Beta-lactam	Amoxicillin, Ampicillin, Penicillin, Piperacillin	unpublished	Enzymatic inactivation	Class A, curated
Beta-lactam_blaZ	blaZ_77_FGNH01000009	blaZ	blaZ	Beta-lactam	Amoxicillin, Ampicillin, Penicillin, Piperacillin	unpublished	Enzymatic inactivation	Class A, curated
Beta-lactam_blaZ	blaZ_78_KU607301	blaZ	blaZ	Beta-lactam	Amoxicillin, Ampicillin, Penicillin, Piperacillin	27572443	Enzymatic inactivation	Class A, curated
Beta-lactam_blaZ	blaZ_79_KU607584	blaZ	blaZ	Beta-lactam	Amoxicillin, Ampicillin, Penicillin, Piperacillin	27572443	Enzymatic inactivation	Class A, curated
Beta-lactam_blaZ	blaZ_80_KU607855	blaZ	blaZ	Beta-lactam	Amoxicillin, Ampicillin, Penicillin, Piperacillin	27572443	Enzymatic inactivation	Class A, curated
Beta-lactam_blaZ	blaZ_81_FGJZ01000020	blaZ	blaZ	Beta-lactam	Amoxicillin, Ampicillin, Penicillin, Piperacillin	unpublished	Enzymatic inactivation	Class A, curated
Beta-lactam_blaZ	blaZ_82_FGSJ01000003	blaZ	blaZ	Beta-lactam	Amoxicillin, Ampicillin, Penicillin, Piperacillin	unpublished	Enzymatic inactivation	Class A, curated
Beta-lactam_blaZ	blaZ_83_FGWO01000019	blaZ	blaZ	Beta-lactam	Amoxicillin, Ampicillin, Penicillin, Piperacillin	unpublished	Enzymatic inactivation	Class A, curated
Beta-lactam_blaZ	blaZ_84_FHDH01000010	blaZ	blaZ	Beta-lactam	Amoxicillin, Ampicillin, Penicillin, Piperacillin	unpublished	Enzymatic inactivation	Class A, curated
Beta-lactam_blaZ	blaZ_85_NZ_FHDT01000016	blaZ	blaZ	Beta-lactam	Amoxicillin, Ampicillin, Penicillin, Piperacillin	unpublished	Enzymatic inactivation	Class A, curated
Beta-lactam_blaZ	blaZ_87_NZ_LRNC01000042	blaZ	blaZ	Beta-lactam	Amoxicillin, Ampicillin, Penicillin, Piperacillin	26931384	Enzymatic inactivation	Class A, curated
Beta-lactam_blaZ	blaZ_88_FKTX01000011	blaZ	blaZ	Beta-lactam	Amoxicillin, Ampicillin, Penicillin, Piperacillin	unpublished	Enzymatic inactivation	Class A, curated
Beta-lactam_blaZ	blaZ_89_FKPS01000007	blaZ	blaZ	Beta-lactam	Amoxicillin, Ampicillin, Penicillin, Piperacillin	unpublished	Enzymatic inactivation	Class A, curated
Beta-lactam_blaZ	blaZ_90_FKVU01000010	blaZ	blaZ	Beta-lactam	Amoxicillin, Ampicillin, Penicillin, Piperacillin	unpublished	Enzymatic inactivation	Class A, curated
Beta-lactam_blaZ	blaZ_91_FKQH01000022	blaZ	blaZ	Beta-lactam	Amoxicillin, Ampicillin, Penicillin, Piperacillin	unpublished	Enzymatic inactivation	Class A, curated
Beta-lactam_blaZ	blaZ_92_FKWG01000001	blaZ	blaZ	Beta-lactam	Amoxicillin, Ampicillin, Penicillin, Piperacillin	unpublished	Enzymatic inactivation	Class A, curated
Beta-lactam_blaZ	blaZ_93_FKQA01000038	blaZ	blaZ	Beta-lactam	Amoxicillin, Ampicillin, Penicillin, Piperacillin	unpublished	Enzymatic inactivation	Class A, curated
Beta-lactam_blaZ	blaZ_94_LYRW01000005	blaZ	blaZ	Beta-lactam	Amoxicillin, Ampicillin, Penicillin, Piperacillin	unpublished	Enzymatic inactivation	Class A, curated
Beta-lactam_blaZ	blaZ_95_MAJJ01000071	blaZ	blaZ	Beta-lactam	Amoxicillin, Ampicillin, Penicillin, Piperacillin	unpublished	Enzymatic inactivation	Class A, curated
Beta-lactam_blaZ	blaZ_96_LNDI01000019	blaZ	blaZ	Beta-lactam	Amoxicillin, Ampicillin, Penicillin, Piperacillin	unpublished	Enzymatic inactivation	Class A, curated
Beta-lactam_blaZ	blaZ_97_FMOK01000003	blaZ	blaZ	Beta-lactam	Amoxicillin, Ampicillin, Penicillin, Piperacillin	unpublished	Enzymatic inactivation	Class A, curated
Beta-lactam_blaZ	blaZ_98_LTEF01000041	blaZ	blaZ	Beta-lactam	Amoxicillin, Ampicillin, Penicillin, Piperacillin	unpublished	Enzymatic inactivation	Class A, curated
Beta-lactam_blaZ	blaZ_99_LTNH01000008	blaZ	blaZ	Beta-lactam	Amoxicillin, Ampicillin, Penicillin, Piperacillin	unpublished	Enzymatic inactivation	Class A, curated
Beta-lactam_blaZ	blaZ_100_LTMH01000008	blaZ	blaZ	Beta-lactam	Amoxicillin, Ampicillin, Penicillin, Piperacillin	unpublished	Enzymatic inactivation	Class A, curated
Beta-lactam_blaZ	blaZ_101_LTLP01000099	blaZ	blaZ	Beta-lactam	Amoxicillin, Ampicillin, Penicillin, Piperacillin	unpublished	Enzymatic inactivation	Class A, curated
Beta-lactam_blaZ	blaZ_102_MLQA01000023	blaZ	blaZ	Beta-lactam	Amoxicillin, Ampicillin, Penicillin, Piperacillin	unpublished	Enzymatic inactivation	Class A, curated
Beta-lactam_blaZ	blaZ_103_FQSJ01000009	blaZ	blaZ	Beta-lactam	Amoxicillin, Ampicillin, Penicillin, Piperacillin	unpublished	Enzymatic inactivation	Class A, curated
Beta-lactam_blaZ	blaZ_104_FQHI01000006	blaZ	blaZ	Beta-lactam	Amoxicillin, Ampicillin, Penicillin, Piperacillin	unpublished	Enzymatic inactivation	Class A, curated
Beta-lactam_blaZ	blaZ_105_FQJS01000007	blaZ	blaZ	Beta-lactam	Amoxicillin, Ampicillin, Penicillin, Piperacillin	unpublished	Enzymatic inactivation	Class A, curated
Beta-lactam_blaZ	blaZ_106_FQHX01000011	blaZ	blaZ	Beta-lactam	Amoxicillin, Ampicillin, Penicillin, Piperacillin	unpublished	Enzymatic inactivation	Class A, curated
Beta-lactam_blaZ	blaZ_107_FQDM01000011	blaZ	blaZ	Beta-lactam	Amoxicillin, Ampicillin, Penicillin, Piperacillin	unpublished	Enzymatic inactivation	Class A, curated
Beta-lactam_blaZ	blaZ_108_FQPO01000005	blaZ	blaZ	Beta-lactam	Amoxicillin, Ampicillin, Penicillin, Piperacillin	unpublished	Enzymatic inactivation	Class A, curated
Beta-lactam_blaZ	blaZ_41_AENR01000015	blaZ	blaZ	Beta-lactam	Amoxicillin, Ampicillin, Penicillin, Piperacillin	21317317	Enzymatic inactivation	Class A, curated
Beta-lactam_blaZ	blaZ_86_AIZE01000023	blaZ	blaZ	Beta-lactam	Amoxicillin, Ampicillin, Penicillin, Piperacillin	unpublished	Enzymatic inactivation	Class A, curated
Beta-lactam_blaZ	blaZ_109_AOAS01000022	blaZ	blaZ	Beta-lactam	Amoxicillin, Ampicillin, Penicillin, Piperacillin	unpublished	Enzymatic inactivation	Class A, curated
Beta-lactam_blaZ	blaZ_110_AJCZ01000013	blaZ	blaZ	Beta-lactam	Amoxicillin, Ampicillin, Penicillin, Piperacillin	unpublished	Enzymatic inactivation	Class A, curated
Beta-lactam_blaZ	blaZ_111_AJCN01000010	blaZ	blaZ	Beta-lactam	Amoxicillin, Ampicillin, Penicillin, Piperacillin	unpublished	Enzymatic inactivation	Class A, curated
Beta-lactam_blaZ	blaZ_112_AKGL01000044	blaZ	blaZ	Beta-lactam	Amoxicillin, Ampicillin, Penicillin, Piperacillin	unpublished	Enzymatic inactivation	Class A, curated
Beta-lactam_blaZ	blaZ_113_AHVS01000008	blaZ	blaZ	Beta-lactam	Amoxicillin, Ampicillin, Penicillin, Piperacillin	unpublished	Enzymatic inactivation	Class A, curated
Beta-lactam_blaZ	blaZ_114_NC_013379	blaZ	blaZ	Beta-lactam	Amoxicillin, Ampicillin, Penicillin, Piperacillin	unpublished	Enzymatic inactivation	Class A, curated
Beta-lactam_blaZ	blaZ_115_FN433596	blaZ	blaZ	Beta-lactam	Amoxicillin, Ampicillin, Penicillin, Piperacillin	19948800	Enzymatic inactivation	Class A, curated
Beta-lactam_blaZ	blaZ_116_NC_013348	blaZ	blaZ	Beta-lactam	Amoxicillin, Ampicillin, Penicillin, Piperacillin	unpublished	Enzymatic inactivation	Class A, curated
Beta-lactam_blaZ	blaZ_117_ACHE01000004	blaZ	blaZ	Beta-lactam	Amoxicillin, Ampicillin, Penicillin, Piperacillin	unpublished	Enzymatic inactivation	Class A, curated
Beta-lactam_blaZ	blaZ_118_NC_004461	blaZ	blaZ	Beta-lactam	Amoxicillin, Ampicillin, Penicillin, Piperacillin	12950922	Enzymatic inactivation	Class A, curated
Beta-lactam_blaZ	blaZ_119_NZ_CANQ01000029	blaZ	blaZ	Beta-lactam	Amoxicillin, Ampicillin, Penicillin, Piperacillin	21539624	Enzymatic inactivation	Class A, curated
Beta-lactam_blaZ	blaZ_120_NZ_ALWG01000005	blaZ	blaZ	Beta-lactam	Amoxicillin, Ampicillin, Penicillin, Piperacillin	unpublished	Enzymatic inactivation	Class A, curated
Beta-lactam_blaZ	blaZ_121_AIWM01000014	blaZ	blaZ	Beta-lactam	Amoxicillin, Ampicillin, Penicillin, Piperacillin	unpublished	Enzymatic inactivation	Class A, curated
Beta-lactam_blaZ	blaZ_122_NZ_AJGE01000057	blaZ	blaZ	Beta-lactam	Amoxicillin, Ampicillin, Penicillin, Piperacillin	22740659	Enzymatic inactivation	Class A, curated
Beta-lactam_blaZ	blaZ_123_NC_013653	blaZ	blaZ	Beta-lactam	Amoxicillin, Ampicillin, Penicillin, Piperacillin	20211895	Enzymatic inactivation	Class A, curated
Beta-lactam_blaZ	blaZ_124_NC_013944	blaZ	blaZ	Beta-lactam	Amoxicillin, Ampicillin, Penicillin, Piperacillin	20493903	Enzymatic inactivation	Class A, curated
Beta-lactam_blaZ	blaZ_125_CP003194	blaZ	blaZ	Beta-lactam	Amoxicillin, Ampicillin, Penicillin, Piperacillin	22374956	Enzymatic inactivation	Class A, curated
Beta-lactam_blaZ	blaZ_126_NC_013374	blaZ	blaZ	Beta-lactam	Amoxicillin, Ampicillin, Penicillin, Piperacillin	unpublished	Enzymatic inactivation	Class A, curated
Beta-lactam_blaZ	blaZ_127_ACFR01000018	blaZ	blaZ	Beta-lactam	Amoxicillin, Ampicillin, Penicillin, Piperacillin	unpublished	Enzymatic inactivation	Class A, curated
Beta-lactam_blaZ	blaZ_128_GQ900471	blaZ	blaZ	Beta-lactam	Amoxicillin, Ampicillin, Penicillin, Piperacillin	unpublished	Enzymatic inactivation	Class A, curated
Beta-lactam_blaZ	blaZ_129_CP003194	blaZ	blaZ	Beta-lactam	Amoxicillin, Ampicillin, Penicillin, Piperacillin	22374956	Enzymatic inactivation	Class A, curated
Beta-lactam_blaZ	blaZ_130_AHKZ01000073	blaZ	blaZ	Beta-lactam	Amoxicillin, Ampicillin, Penicillin, Piperacillin	unpublished	Enzymatic inactivation	Class A, curated
Beta-lactam_blaZ	blaZ_131_GQ900485	blaZ	blaZ	Beta-lactam	Amoxicillin, Ampicillin, Penicillin, Piperacillin	unpublished	Enzymatic inactivation	Class A, curated
Beta-lactam_blaZ	blaZ_132_AHVO01000010	blaZ	blaZ	Beta-lactam	Amoxicillin, Ampicillin, Penicillin, Piperacillin	unpublished	Enzymatic inactivation	Class A, curated
Beta-lactam_blaZ	blaZ_133_AIDT01000014	blaZ	blaZ	Beta-lactam	Amoxicillin, Ampicillin, Penicillin, Piperacillin	22375071	Enzymatic inactivation	Class A, curated
Beta-lactam_blaZ	blaZ_134_NZ_AJGE01000047	blaZ	blaZ	Beta-lactam	Amoxicillin, Ampicillin, Penicillin, Piperacillin	22740659	Enzymatic inactivation	Class A, curated
Beta-lactam_blaZ	blaZ_135_AB811795	blaZ	blaZ	Beta-lactam	Amoxicillin, Ampicillin, Penicillin, Piperacillin	unpublished	Enzymatic inactivation	Class A, curated
Beta-lactam_blaZ	blaZ_136_NZ_ALWE01000009	blaZ	blaZ	Beta-lactam	Amoxicillin, Ampicillin, Penicillin, Piperacillin	23544121	Enzymatic inactivation	Class A, curated
Beta-lactam_blaZ	blaZ_137_GQ915265	blaZ	blaZ	Beta-lactam	Amoxicillin, Ampicillin, Penicillin, Piperacillin	unpublished	Enzymatic inactivation	Class A, curated
Beta-lactam_blaZ	blaZ_138_CP003979	blaZ	blaZ	Beta-lactam	Amoxicillin, Ampicillin, Penicillin, Piperacillin	23977354	Enzymatic inactivation	Class A, curated
Beta-lactam_blaVIM-46	blaVIM-46_1_KP749829	blaVIM-46	blaVIM	Beta-lactam	Amoxicillin, Amoxicillin+Clavulanic acid, Ampicillin, Ampicillin+Clavulanic acid, Cefepime, Cefixime, Cefotaxime, Cefoxitin, Ceftazidime, Ertapenem, Imipenem, Meropenem, Piperacillin, Piperacillin+Tazobactam	Unpublished	Enzymatic inactivation	Subclass B1, curated
Beta-lactam_blaVIM-45	blaVIM-45_1_KP681695	blaVIM-45	blaVIM	Beta-lactam	Amoxicillin, Amoxicillin+Clavulanic acid, Ampicillin, Ampicillin+Clavulanic acid, Cefepime, Cefixime, Cefotaxime, Cefoxitin, Ceftazidime, Ertapenem, Imipenem, Meropenem, Piperacillin, Piperacillin+Tazobactam	Unpublished	Enzymatic inactivation	Subclass B1, curated
Beta-lactam_blaVIM-44	blaVIM-44_1_KP681696	blaVIM-44	blaVIM	Beta-lactam	Amoxicillin, Amoxicillin+Clavulanic acid, Ampicillin, Ampicillin+Clavulanic acid, Cefepime, Cefixime, Cefotaxime, Cefoxitin, Ceftazidime, Ertapenem, Imipenem, Meropenem, Piperacillin, Piperacillin+Tazobactam	Unpublished	Enzymatic inactivation	Subclass B1, curated
Beta-lactam_blaVIM-43	blaVIM-43_1_KP096412	blaVIM-43	blaVIM	Beta-lactam	Amoxicillin, Amoxicillin+Clavulanic acid, Ampicillin, Ampicillin+Clavulanic acid, Cefepime, Cefixime, Cefotaxime, Cefoxitin, Ceftazidime, Ertapenem, Imipenem, Meropenem, Piperacillin, Piperacillin+Tazobactam	Unpublished	Enzymatic inactivation	Subclass B1, curated
Beta-lactam_blaVIM-42	blaVIM-42_1_KP071470	blaVIM-42	blaVIM	Beta-lactam	Amoxicillin, Amoxicillin+Clavulanic acid, Ampicillin, Ampicillin+Clavulanic acid, Cefepime, Cefixime, Cefotaxime, Cefoxitin, Ceftazidime, Ertapenem, Imipenem, Meropenem, Piperacillin, Piperacillin+Tazobactam	Unpublished	Enzymatic inactivation	Subclass B1, curated
Beta-lactam_blaVIM-41	blaVIM-41_1_KP771862	blaVIM-41	blaVIM	Beta-lactam	Amoxicillin, Amoxicillin+Clavulanic acid, Ampicillin, Ampicillin+Clavulanic acid, Cefepime, Cefixime, Cefotaxime, Cefoxitin, Ceftazidime, Ertapenem, Imipenem, Meropenem, Piperacillin, Piperacillin+Tazobactam	Unpublished	Enzymatic inactivation	Subclass B1, curated
Beta-lactam_blaVIM-40	blaVIM-40_1_HG934765	blaVIM-40	blaVIM	Beta-lactam	Amoxicillin, Amoxicillin+Clavulanic acid, Ampicillin, Ampicillin+Clavulanic acid, Cefepime, Cefixime, Cefotaxime, Cefoxitin, Ceftazidime, Ertapenem, Imipenem, Meropenem, Piperacillin, Piperacillin+Tazobactam	Unpublished	Enzymatic inactivation	Subclass B1, curated
Beta-lactam_blaVIM-39	blaVIM-39_1_KF131539	blaVIM-39	blaVIM	Beta-lactam	Amoxicillin, Amoxicillin+Clavulanic acid, Ampicillin, Ampicillin+Clavulanic acid, Cefepime, Cefixime, Cefotaxime, Cefoxitin, Ceftazidime, Ertapenem, Imipenem, Meropenem, Piperacillin, Piperacillin+Tazobactam	25759034	Enzymatic inactivation	Subclass B1, curated
Beta-lactam_blaVIM-54	blaVIM-54_1_KY508061	blaVIM-54	blaVIM	Beta-lactam	Amoxicillin, Amoxicillin+Clavulanic acid, Ampicillin, Ampicillin+Clavulanic acid, Cefepime, Cefixime, Cefotaxime, Cefoxitin, Ceftazidime, Ertapenem, Imipenem, Meropenem, Piperacillin, Piperacillin+Tazobactam	Unpublished	Enzymatic inactivation	Subclass B1, curated
Beta-lactam_blaVIM-52	blaVIM-52_1_KX349731	blaVIM-52	blaVIM	Beta-lactam	Amoxicillin, Amoxicillin+Clavulanic acid, Ampicillin, Ampicillin+Clavulanic acid, Cefepime, Cefixime, Cefotaxime, Cefoxitin, Ceftazidime, Ertapenem, Imipenem, Meropenem, Piperacillin, Piperacillin+Tazobactam	Unpublished	Enzymatic inactivation	Subclass B1, curated
Beta-lactam_blaVIM-51	blaVIM-51_1_KU746270	blaVIM-51	blaVIM	Beta-lactam	Amoxicillin, Amoxicillin+Clavulanic acid, Ampicillin, Ampicillin+Clavulanic acid, Cefepime, Cefixime, Cefotaxime, Cefoxitin, Ceftazidime, Ertapenem, Imipenem, Meropenem, Piperacillin, Piperacillin+Tazobactam	Unpublished	Enzymatic inactivation	Subclass B1, curated
Beta-lactam_blaVIM-50	blaVIM-50_1_KU663375	blaVIM-50	blaVIM	Beta-lactam	Amoxicillin, Amoxicillin+Clavulanic acid, Ampicillin, Ampicillin+Clavulanic acid, Cefepime, Cefixime, Cefotaxime, Cefoxitin, Ceftazidime, Ertapenem, Imipenem, Meropenem, Piperacillin, Piperacillin+Tazobactam	Unpublished	Enzymatic inactivation	Subclass B1, curated
Beta-lactam_blaVIM-49	blaVIM-49_1_KU663374	blaVIM-49	blaVIM	Beta-lactam	Amoxicillin, Amoxicillin+Clavulanic acid, Ampicillin, Ampicillin+Clavulanic acid, Cefepime, Cefixime, Cefotaxime, Cefoxitin, Ceftazidime, Ertapenem, Imipenem, Meropenem, Piperacillin, Piperacillin+Tazobactam	Unpublished	Enzymatic inactivation	Subclass B1, curated
Beta-lactam_blaVIM-48	blaVIM-48_1_KY362199	blaVIM-48	blaVIM	Beta-lactam	Amoxicillin, Amoxicillin+Clavulanic acid, Ampicillin, Ampicillin+Clavulanic acid, Cefepime, Cefixime, Cefotaxime, Cefoxitin, Ceftazidime, Ertapenem, Imipenem, Meropenem, Piperacillin, Piperacillin+Tazobactam	Unpublished	Enzymatic inactivation	Subclass B1, curated
Beta-lactam_blaVIM-47	blaVIM-47_1_KT954134	blaVIM-47	blaVIM	Beta-lactam	Amoxicillin, Amoxicillin+Clavulanic acid, Ampicillin, Ampicillin+Clavulanic acid, Cefepime, Cefixime, Cefotaxime, Cefoxitin, Ceftazidime, Ertapenem, Imipenem, Meropenem, Piperacillin, Piperacillin+Tazobactam	Unpublished	Enzymatic inactivation	Subclass B1, curated
Beta-lactam_blaIMP-30	blaIMP-30_1_KM589497	blaIMP-30	blaIMP	Beta-lactam	Amoxicillin, Amoxicillin+Clavulanic acid, Ampicillin, Ampicillin+Clavulanic acid, Cefepime, Cefixime, Cefotaxime, Cefoxitin, Ceftazidime, Ertapenem, Imipenem, Meropenem, Piperacillin, Piperacillin+Tazobactam	23836186	Enzymatic inactivation	Subclass B1, curated
Beta-lactam_blaIMP-23	blaIMP-23_1_DQ417222	blaIMP-23	blaIMP	Beta-lactam	Amoxicillin, Amoxicillin+Clavulanic acid, Ampicillin, Ampicillin+Clavulanic acid, Cefepime, Cefixime, Cefotaxime, Cefoxitin, Ceftazidime, Ertapenem, Imipenem, Meropenem, Piperacillin, Piperacillin+Tazobactam	Unpublished	Enzymatic inactivation	Subclass B1, curated
Beta-lactam_blaIMP-21	blaIMP-21_1_AB204557	blaIMP-21	blaIMP	Beta-lactam	Amoxicillin, Amoxicillin+Clavulanic acid, Ampicillin, Ampicillin+Clavulanic acid, Cefepime, Cefixime, Cefotaxime, Cefoxitin, Ceftazidime, Ertapenem, Imipenem, Meropenem, Piperacillin, Piperacillin+Tazobactam	Unpublished	Enzymatic inactivation	Subclass B1, curated
Beta-lactam_blaIMP-17	blaIMP-17_1_AJ512502	blaIMP-17	blaIMP	Beta-lactam	Amoxicillin, Amoxicillin+Clavulanic acid, Ampicillin, Ampicillin+Clavulanic acid, Cefepime, Cefixime, Cefotaxime, Cefoxitin, Ceftazidime, Ertapenem, Imipenem, Meropenem, Piperacillin, Piperacillin+Tazobactam	Unpublished	Enzymatic inactivation	Subclass B1, curated
Beta-lactam_blaIMP-56	blaIMP-56_1_KU315553	blaIMP-56	blaIMP	Beta-lactam	Amoxicillin, Amoxicillin+Clavulanic acid, Ampicillin, Ampicillin+Clavulanic acid, Cefepime, Cefixime, Cefotaxime, Cefoxitin, Ceftazidime, Ertapenem, Imipenem, Meropenem, Piperacillin, Piperacillin+Tazobactam	Unpublished	Enzymatic inactivation	Subclass B1, curated
Beta-lactam_blaIMP-55	blaIMP-55_1_KT935306	blaIMP-55	blaIMP	Beta-lactam	Amoxicillin, Amoxicillin+Clavulanic acid, Ampicillin, Ampicillin+Clavulanic acid, Cefepime, Cefixime, Cefotaxime, Cefoxitin, Ceftazidime, Ertapenem, Imipenem, Meropenem, Piperacillin, Piperacillin+Tazobactam	27430533	Enzymatic inactivation	Subclass B1, curated
Beta-lactam_blaIMP-54	blaIMP-54_1_KU052795	blaIMP-54	blaIMP	Beta-lactam	Amoxicillin, Amoxicillin+Clavulanic acid, Ampicillin, Ampicillin+Clavulanic acid, Cefepime, Cefixime, Cefotaxime, Cefoxitin, Ceftazidime, Ertapenem, Imipenem, Meropenem, Piperacillin, Piperacillin+Tazobactam	Unpublished	Enzymatic inactivation	Subclass B1, curated
Beta-lactam_blaIMP-53	blaIMP-53_1_HM106457	blaIMP-53	blaIMP	Beta-lactam	Amoxicillin, Amoxicillin+Clavulanic acid, Ampicillin, Ampicillin+Clavulanic acid, Cefepime, Cefixime, Cefotaxime, Cefoxitin, Ceftazidime, Ertapenem, Imipenem, Meropenem, Piperacillin, Piperacillin+Tazobactam	Unpublished	Enzymatic inactivation	Subclass B1, curated
Beta-lactam_blaIMP-52	blaIMP-52_1_LC055762	blaIMP-52	blaIMP	Beta-lactam	Amoxicillin, Amoxicillin+Clavulanic acid, Ampicillin, Ampicillin+Clavulanic acid, Cefepime, Cefixime, Cefotaxime, Cefoxitin, Ceftazidime, Ertapenem, Imipenem, Meropenem, Piperacillin, Piperacillin+Tazobactam	Unpublished	Enzymatic inactivation	Subclass B1, curated
Beta-lactam_blaIMP-51	blaIMP-51_1_LC031883	blaIMP-51	blaIMP	Beta-lactam	Amoxicillin, Amoxicillin+Clavulanic acid, Ampicillin, Ampicillin+Clavulanic acid, Cefepime, Cefixime, Cefotaxime, Cefoxitin, Ceftazidime, Ertapenem, Imipenem, Meropenem, Piperacillin, Piperacillin+Tazobactam	Unpublished	Enzymatic inactivation	Subclass B1, curated
Beta-lactam_blaIMP-49	blaIMP-49_1_KP681694	blaIMP-49	blaIMP	Beta-lactam	Amoxicillin, Amoxicillin+Clavulanic acid, Ampicillin, Ampicillin+Clavulanic acid, Cefepime, Cefixime, Cefotaxime, Cefoxitin, Ceftazidime, Ertapenem, Imipenem, Meropenem, Piperacillin, Piperacillin+Tazobactam	Unpublished	Enzymatic inactivation	Subclass B1, curated
Beta-lactam_blaIMP-48	blaIMP-48_1_KM087857	blaIMP-48	blaIMP	Beta-lactam	Amoxicillin, Amoxicillin+Clavulanic acid, Ampicillin, Ampicillin+Clavulanic acid, Cefepime, Cefixime, Cefotaxime, Cefoxitin, Ceftazidime, Ertapenem, Imipenem, Meropenem, Piperacillin, Piperacillin+Tazobactam	Unpublished	Enzymatic inactivation	Subclass B1, curated
Beta-lactam_blaIMP-45	blaIMP-45_1_EU352796	blaIMP-45	blaIMP	Beta-lactam	Amoxicillin, Amoxicillin+Clavulanic acid, Ampicillin, Ampicillin+Clavulanic acid, Cefepime, Cefixime, Cefotaxime, Cefoxitin, Ceftazidime, Ertapenem, Imipenem, Meropenem, Piperacillin, Piperacillin+Tazobactam	24777897	Enzymatic inactivation	Subclass B1, curated
Beta-lactam_blaIMP-67	blaIMP-67_1_MF281100	blaIMP-67	blaIMP	Beta-lactam	Amoxicillin, Amoxicillin+Clavulanic acid, Ampicillin, Ampicillin+Clavulanic acid, Cefepime, Cefixime, Cefotaxime, Cefoxitin, Ceftazidime, Ertapenem, Imipenem, Meropenem, Piperacillin, Piperacillin+Tazobactam	Unpublished	Enzymatic inactivation	Subclass B1, curated
Beta-lactam_blaIMP-66	blaIMP-66_1_LC190726	blaIMP-66	blaIMP	Beta-lactam	Amoxicillin, Amoxicillin+Clavulanic acid, Ampicillin, Ampicillin+Clavulanic acid, Cefepime, Cefixime, Cefotaxime, Cefoxitin, Ceftazidime, Ertapenem, Imipenem, Meropenem, Piperacillin, Piperacillin+Tazobactam	Unpublished	Enzymatic inactivation	Subclass B1, curated
Beta-lactam_blaIMP-63	blaIMP-63_1_KX821663	blaIMP-63	blaIMP	Beta-lactam	Amoxicillin, Amoxicillin+Clavulanic acid, Ampicillin, Ampicillin+Clavulanic acid, Cefepime, Cefixime, Cefotaxime, Cefoxitin, Ceftazidime, Ertapenem, Imipenem, Meropenem, Piperacillin, Piperacillin+Tazobactam	Unpublished	Enzymatic inactivation	Subclass B1, curated
Beta-lactam_blaIMP-62	blaIMP-62_1_KX753224	blaIMP-62	blaIMP	Beta-lactam	Amoxicillin, Amoxicillin+Clavulanic acid, Ampicillin, Ampicillin+Clavulanic acid, Cefepime, Cefixime, Cefotaxime, Cefoxitin, Ceftazidime, Ertapenem, Imipenem, Meropenem, Piperacillin, Piperacillin+Tazobactam	Unpublished	Enzymatic inactivation	Subclass B1, curated
Beta-lactam_blaIMP-61	blaIMP-61_1_KX462700	blaIMP-61	blaIMP	Beta-lactam	Amoxicillin, Amoxicillin+Clavulanic acid, Ampicillin, Ampicillin+Clavulanic acid, Cefepime, Cefixime, Cefotaxime, Cefoxitin, Ceftazidime, Ertapenem, Imipenem, Meropenem, Piperacillin, Piperacillin+Tazobactam	Unpublished	Enzymatic inactivation	Subclass B1, curated
Beta-lactam_blaIMP-60	blaIMP-60_1_LC159227	blaIMP-60	blaIMP	Beta-lactam	Amoxicillin, Amoxicillin+Clavulanic acid, Ampicillin, Ampicillin+Clavulanic acid, Cefepime, Cefixime, Cefotaxime, Cefoxitin, Ceftazidime, Ertapenem, Imipenem, Meropenem, Piperacillin, Piperacillin+Tazobactam	Unpublished	Enzymatic inactivation	Subclass B1, curated
Beta-lactam_blaIMP-59	blaIMP-59_1_KX196782	blaIMP-59	blaIMP	Beta-lactam	Amoxicillin, Amoxicillin+Clavulanic acid, Ampicillin, Ampicillin+Clavulanic acid, Cefepime, Cefixime, Cefotaxime, Cefoxitin, Ceftazidime, Ertapenem, Imipenem, Meropenem, Piperacillin, Piperacillin+Tazobactam	Unpublished	Enzymatic inactivation	Subclass B1, curated
Beta-lactam_blaIMP-70	blaIMP-70_1_MG748725	blaIMP-70	blaIMP	Beta-lactam	Amoxicillin, Amoxicillin+Clavulanic acid, Ampicillin, Ampicillin+Clavulanic acid, Cefepime, Cefixime, Cefotaxime, Cefoxitin, Ceftazidime, Ertapenem, Imipenem, Meropenem, Piperacillin, Piperacillin+Tazobactam	Unpublished	Enzymatic inactivation	Subclass B1, curated
Beta-lactam_blaIMP-68	blaIMP-68_1_MF669572	blaIMP-68	blaIMP	Beta-lactam	Amoxicillin, Amoxicillin+Clavulanic acid, Ampicillin, Ampicillin+Clavulanic acid, Cefepime, Cefixime, Cefotaxime, Cefoxitin, Ceftazidime, Ertapenem, Imipenem, Meropenem, Piperacillin, Piperacillin+Tazobactam	Unpublished	Enzymatic inactivation	Subclass B1, curated
Beta-lactam_blaIMP-6	blaIMP-6_1_AB753460	blaIMP-6	blaIMP	Beta-lactam	Amoxicillin, Amoxicillin+Clavulanic acid, Ampicillin, Ampicillin+Clavulanic acid, Cefepime, Cefixime, Cefotaxime, Cefoxitin, Ceftazidime, Ertapenem, Imipenem, Meropenem, Piperacillin, Piperacillin+Tazobactam	11302793	Enzymatic inactivation	Subclass B1, curated
Beta-lactam_blaIMP-9	blaIMP-9_1_FJ655384	blaIMP-9	blaIMP	Beta-lactam	Amoxicillin, Amoxicillin+Clavulanic acid, Ampicillin, Ampicillin+Clavulanic acid, Cefepime, Cefixime, Cefotaxime, Cefoxitin, Ceftazidime, Ertapenem, Imipenem, Meropenem, Piperacillin, Piperacillin+Tazobactam	16377710, 23716048	Enzymatic inactivation	Subclass B1, curated
Beta-lactam_blaIMP-10	blaIMP-10_1_AB074435	blaIMP-10	blaIMP	Beta-lactam	Amoxicillin, Amoxicillin+Clavulanic acid, Ampicillin, Ampicillin+Clavulanic acid, Cefepime, Cefixime, Cefotaxime, Cefoxitin, Ceftazidime, Ertapenem, Imipenem, Meropenem, Piperacillin, Piperacillin+Tazobactam	12019129	Enzymatic inactivation	Subclass B1, curated
Beta-lactam_blaIMP-13	blaIMP-13_1_AJ550807	blaIMP-13	blaIMP	Beta-lactam	Amoxicillin, Amoxicillin+Clavulanic acid, Ampicillin, Ampicillin+Clavulanic acid, Cefepime, Cefixime, Cefotaxime, Cefoxitin, Ceftazidime, Ertapenem, Imipenem, Meropenem, Piperacillin, Piperacillin+Tazobactam	12951335	Enzymatic inactivation	Subclass B1, curated
Beta-lactam_blaIMP-25	blaIMP-25_1_EU541448	blaIMP-25	blaIMP	Beta-lactam	Amoxicillin, Amoxicillin+Clavulanic acid, Ampicillin, Ampicillin+Clavulanic acid, Cefepime, Cefixime, Cefotaxime, Cefoxitin, Ceftazidime, Ertapenem, Imipenem, Meropenem, Piperacillin, Piperacillin+Tazobactam	23006757	Enzymatic inactivation	Subclass B1, curated
Beta-lactam_blaIMP-71	blaIMP-71_1_MG818167	blaIMP-71	blaIMP	Beta-lactam	Amoxicillin, Amoxicillin+Clavulanic acid, Ampicillin, Ampicillin+Clavulanic acid, Cefepime, Cefixime, Cefotaxime, Cefoxitin, Ceftazidime, Ertapenem, Imipenem, Meropenem, Piperacillin, Piperacillin+Tazobactam	Unpublished	Enzymatic inactivation	Subclass B1, curated
Beta-lactam_blaIMP-73	blaIMP-73_1_MH021848	blaIMP-73	blaIMP	Beta-lactam	Amoxicillin, Amoxicillin+Clavulanic acid, Ampicillin, Ampicillin+Clavulanic acid, Cefepime, Cefixime, Cefotaxime, Cefoxitin, Ceftazidime, Ertapenem, Imipenem, Meropenem, Piperacillin, Piperacillin+Tazobactam	Unpublished	Enzymatic inactivation	Subclass B1, curated
Beta-lactam_blaIMP-74	blaIMP-74_1_MH243349	blaIMP-74	blaIMP	Beta-lactam	Amoxicillin, Amoxicillin+Clavulanic acid, Ampicillin, Ampicillin+Clavulanic acid, Cefepime, Cefixime, Cefotaxime, Cefoxitin, Ceftazidime, Ertapenem, Imipenem, Meropenem, Piperacillin, Piperacillin+Tazobactam	Unpublished	Enzymatic inactivation	Subclass B1, curated
Beta-lactam_blaIMP-75	blaIMP-75_1_MH243350	blaIMP-75	blaIMP	Beta-lactam	Amoxicillin, Amoxicillin+Clavulanic acid, Ampicillin, Ampicillin+Clavulanic acid, Cefepime, Cefixime, Cefotaxime, Cefoxitin, Ceftazidime, Ertapenem, Imipenem, Meropenem, Piperacillin, Piperacillin+Tazobactam	Unpublished	Enzymatic inactivation	Subclass B1, curated
Beta-lactam_blaVIM-57	blaVIM-57_1_MH450217	blaVIM-57	blaVIM	Beta-lactam	Amoxicillin, Amoxicillin+Clavulanic acid, Ampicillin, Ampicillin+Clavulanic acid, Cefepime, Cefixime, Cefotaxime, Cefoxitin, Ceftazidime, Ertapenem, Imipenem, Meropenem, Piperacillin, Piperacillin+Tazobactam	Unpublished	Enzymatic inactivation	Subclass B1, curated
Beta-lactam_blaVIM-56	blaVIM-56_1_MG834535	blaVIM-56	blaVIM	Beta-lactam	Amoxicillin, Amoxicillin+Clavulanic acid, Ampicillin, Ampicillin+Clavulanic acid, Cefepime, Cefixime, Cefotaxime, Cefoxitin, Ceftazidime, Ertapenem, Imipenem, Meropenem, Piperacillin, Piperacillin+Tazobactam	Unpublished	Enzymatic inactivation	Subclass B1, curated
Beta-lactam_blaNDM-22	blaNDM-22_1_MH243357	blaNDM-22	blaNDM	Beta-lactam	Amoxicillin, Amoxicillin+Clavulanic acid, Ampicillin, Ampicillin+Clavulanic acid, Cefepime, Cefixime, Cefotaxime, Cefoxitin, Ceftazidime, Ertapenem, Imipenem, Meropenem, Piperacillin, Piperacillin+Tazobactam	Unpublished	Enzymatic inactivation	Subclass B1, curated
Beta-lactam_blaNDM-23	blaNDM-23_1_MH450214	blaNDM-23	blaNDM	Beta-lactam	Amoxicillin, Amoxicillin+Clavulanic acid, Ampicillin, Ampicillin+Clavulanic acid, Cefepime, Cefixime, Cefotaxime, Cefoxitin, Ceftazidime, Ertapenem, Imipenem, Meropenem, Piperacillin, Piperacillin+Tazobactam	Unpublished	Enzymatic inactivation	Subclass B1, curated
Beta-lactam_blaNDM-24	blaNDM-24_1_MH450215	blaNDM-24	blaNDM	Beta-lactam	Amoxicillin, Amoxicillin+Clavulanic acid, Ampicillin, Ampicillin+Clavulanic acid, Cefepime, Cefixime, Cefotaxime, Cefoxitin, Ceftazidime, Ertapenem, Imipenem, Meropenem, Piperacillin, Piperacillin+Tazobactam	Unpublished	Enzymatic inactivation	Subclass B1, curated
Beta-lactam_blaKPC-13	blaKPC-13_1_HQ342889	blaKPC-13	blaKPC	Beta-lactam	Amoxicillin, Amoxicillin+Clavulanic acid, Ampicillin, Ampicillin+Clavulanic acid, Aztreonam, Cefepime, Cefotaxime, Cefoxitin, Ceftazidime, Ertapenem, Imipenem, Meropenem, Piperacillin, Piperacillin+Tazobactam, Ticarcillin, Ticarcillin+Clavulanic acid	Unpublished	Enzymatic inactivation	Class A;Group 2f;, curated
Beta-lactam_blaKPC-12	blaKPC-12_1_HQ641422	blaKPC-12	blaKPC	Beta-lactam	Amoxicillin, Amoxicillin+Clavulanic acid, Ampicillin, Ampicillin+Clavulanic acid, Aztreonam, Cefepime, Cefotaxime, Cefoxitin, Ceftazidime, Ertapenem, Imipenem, Meropenem, Piperacillin, Piperacillin+Tazobactam, Ticarcillin, Ticarcillin+Clavulanic acid	Unpublished	Enzymatic inactivation	Class A;Group 2f;, curated
Beta-lactam_blaKPC-22	blaKPC-22_1_KM379100	blaKPC-22	blaKPC	Beta-lactam	Amoxicillin, Amoxicillin+Clavulanic acid, Ampicillin, Ampicillin+Clavulanic acid, Aztreonam, Cefepime, Cefotaxime, Cefoxitin, Ceftazidime, Ertapenem, Imipenem, Meropenem, Piperacillin, Piperacillin+Tazobactam, Ticarcillin, Ticarcillin+Clavulanic acid	Unpublished	Enzymatic inactivation	Class A;Group 2f;, curated
Beta-lactam_blaKPC-21	blaKPC-21_1_LN609376	blaKPC-21	blaKPC	Beta-lactam	Amoxicillin, Amoxicillin+Clavulanic acid, Ampicillin, Ampicillin+Clavulanic acid, Aztreonam, Cefepime, Cefotaxime, Cefoxitin, Ceftazidime, Ertapenem, Imipenem, Meropenem, Piperacillin, Piperacillin+Tazobactam, Ticarcillin, Ticarcillin+Clavulanic acid	Unpublished	Enzymatic inactivation	Class A;Group 2f;, curated
Beta-lactam_blaKPC-19	blaKPC-19_1_KJ775801	blaKPC-19	blaKPC	Beta-lactam	Amoxicillin, Amoxicillin+Clavulanic acid, Ampicillin, Ampicillin+Clavulanic acid, Aztreonam, Cefepime, Cefotaxime, Cefoxitin, Ceftazidime, Ertapenem, Imipenem, Meropenem, Piperacillin, Piperacillin+Tazobactam, Ticarcillin, Ticarcillin+Clavulanic acid	Unpublished	Enzymatic inactivation	Class A;Group 2f;, curated
Beta-lactam_blaKPC-18	blaKPC-18_1_KT884517	blaKPC-18	blaKPC	Beta-lactam	Amoxicillin, Amoxicillin+Clavulanic acid, Ampicillin, Ampicillin+Clavulanic acid, Aztreonam, Cefepime, Cefotaxime, Cefoxitin, Ceftazidime, Ertapenem, Imipenem, Meropenem, Piperacillin, Piperacillin+Tazobactam, Ticarcillin, Ticarcillin+Clavulanic acid	Unpublished	Enzymatic inactivation	Class A;Group 2f;, curated
Beta-lactam_blaKPC-17	blaKPC-17_1_KC465200	blaKPC-17	blaKPC	Beta-lactam	Amoxicillin, Amoxicillin+Clavulanic acid, Ampicillin, Ampicillin+Clavulanic acid, Aztreonam, Cefepime, Cefotaxime, Cefoxitin, Ceftazidime, Ertapenem, Imipenem, Meropenem, Piperacillin, Piperacillin+Tazobactam, Ticarcillin, Ticarcillin+Clavulanic acid	Unpublished	Enzymatic inactivation	Class A;Group 2f;, curated
Beta-lactam_blaKPC-30	blaKPC-30_1_KY646302	blaKPC-30	blaKPC	Beta-lactam	Amoxicillin, Amoxicillin+Clavulanic acid, Ampicillin, Ampicillin+Clavulanic acid, Aztreonam, Cefepime, Cefotaxime, Cefoxitin, Ceftazidime, Ertapenem, Imipenem, Meropenem, Piperacillin, Piperacillin+Tazobactam, Ticarcillin, Ticarcillin+Clavulanic acid	Unpublished	Enzymatic inactivation	Class A;Group 2f;, curated
Beta-lactam_blaKPC-29	blaKPC-29_1_KY563764	blaKPC-29	blaKPC	Beta-lactam	Amoxicillin, Amoxicillin+Clavulanic acid, Ampicillin, Ampicillin+Clavulanic acid, Aztreonam, Cefepime, Cefotaxime, Cefoxitin, Ceftazidime, Ertapenem, Imipenem, Meropenem, Piperacillin, Piperacillin+Tazobactam, Ticarcillin, Ticarcillin+Clavulanic acid	Unpublished	Enzymatic inactivation	Class A;Group 2f;, curated
Beta-lactam_blaKPC-28	blaKPC-28_1_KY282958	blaKPC-28	blaKPC	Beta-lactam	Amoxicillin, Amoxicillin+Clavulanic acid, Ampicillin, Ampicillin+Clavulanic acid, Aztreonam, Cefepime, Cefotaxime, Cefoxitin, Ceftazidime, Ertapenem, Imipenem, Meropenem, Piperacillin, Piperacillin+Tazobactam, Ticarcillin, Ticarcillin+Clavulanic acid	Unpublished	Enzymatic inactivation	Class A;Group 2f;, curated
Beta-lactam_blaKPC-27	blaKPC-27_1_KX828722	blaKPC-27	blaKPC	Beta-lactam	Amoxicillin, Amoxicillin+Clavulanic acid, Ampicillin, Ampicillin+Clavulanic acid, Aztreonam, Cefepime, Cefotaxime, Cefoxitin, Ceftazidime, Ertapenem, Imipenem, Meropenem, Piperacillin, Piperacillin+Tazobactam, Ticarcillin, Ticarcillin+Clavulanic acid	Unpublished	Enzymatic inactivation	Class A;Group 2f;, curated
Beta-lactam_blaKPC-26	blaKPC-26_1_KX619622	blaKPC-26	blaKPC	Beta-lactam	Amoxicillin, Amoxicillin+Clavulanic acid, Ampicillin, Ampicillin+Clavulanic acid, Aztreonam, Cefepime, Cefotaxime, Cefoxitin, Ceftazidime, Ertapenem, Imipenem, Meropenem, Piperacillin, Piperacillin+Tazobactam, Ticarcillin, Ticarcillin+Clavulanic acid	28971868	Enzymatic inactivation	Class A;Group 2f;, curated
Beta-lactam_blaKPC-25	blaKPC-25_1_KU216748	blaKPC-25	blaKPC	Beta-lactam	Amoxicillin, Amoxicillin+Clavulanic acid, Ampicillin, Ampicillin+Clavulanic acid, Aztreonam, Cefepime, Cefotaxime, Cefoxitin, Ceftazidime, Ertapenem, Imipenem, Meropenem, Piperacillin, Piperacillin+Tazobactam, Ticarcillin, Ticarcillin+Clavulanic acid	Unpublished	Enzymatic inactivation	Class A;Group 2f;, curated
Beta-lactam_blaKPC-24	blaKPC-24_1_KR052099	blaKPC-24	blaKPC	Beta-lactam	Amoxicillin, Amoxicillin+Clavulanic acid, Ampicillin, Ampicillin+Clavulanic acid, Aztreonam, Cefepime, Cefotaxime, Cefoxitin, Ceftazidime, Ertapenem, Imipenem, Meropenem, Piperacillin, Piperacillin+Tazobactam, Ticarcillin, Ticarcillin+Clavulanic acid	Unpublished	Enzymatic inactivation	Class A;Group 2f;, curated
Beta-lactam_blaKPC-23	blaKPC-23_1_MH450213	blaKPC-23	blaKPC	Beta-lactam	Amoxicillin, Amoxicillin+Clavulanic acid, Ampicillin, Ampicillin+Clavulanic acid, Aztreonam, Cefepime, Cefotaxime, Cefoxitin, Ceftazidime, Ertapenem, Imipenem, Meropenem, Piperacillin, Piperacillin+Tazobactam, Ticarcillin, Ticarcillin+Clavulanic acid	Unpublished	Enzymatic inactivation	Class A;Group 2f;, curated
Beta-lactam_blaKPC-31	blaKPC-31_1_MAPH01000113	blaKPC-31	blaKPC	Beta-lactam	Amoxicillin, Amoxicillin+Clavulanic acid, Ampicillin, Ampicillin+Clavulanic acid, Aztreonam, Cefepime, Cefotaxime, Cefoxitin, Ceftazidime, Ertapenem, Imipenem, Meropenem, Piperacillin, Piperacillin+Tazobactam, Ticarcillin, Ticarcillin+Clavulanic acid	Unpublished	Enzymatic inactivation	Class A;Group 2f;, curated
Beta-lactam_blaKPC-32	blaKPC-32_1_MAPO01000050	blaKPC-32	blaKPC	Beta-lactam	Amoxicillin, Amoxicillin+Clavulanic acid, Ampicillin, Ampicillin+Clavulanic acid, Aztreonam, Cefepime, Cefotaxime, Cefoxitin, Ceftazidime, Ertapenem, Imipenem, Meropenem, Piperacillin, Piperacillin+Tazobactam, Ticarcillin, Ticarcillin+Clavulanic acid	Unpublished	Enzymatic inactivation	Class A;Group 2f;, curated
Beta-lactam_blaKPC-33	blaKPC-33_1_CP025144	blaKPC-33	blaKPC	Beta-lactam	Amoxicillin, Amoxicillin+Clavulanic acid, Ampicillin, Ampicillin+Clavulanic acid, Aztreonam, Cefepime, Cefotaxime, Cefoxitin, Ceftazidime, Ertapenem, Imipenem, Meropenem, Piperacillin, Piperacillin+Tazobactam, Ticarcillin, Ticarcillin+Clavulanic acid	Unpublished	Enzymatic inactivation	Class A;Group 2f;, curated
Beta-lactam_blaKPC-34	blaKPC-34_1_KU985429	blaKPC-34	blaKPC	Beta-lactam	Amoxicillin, Amoxicillin+Clavulanic acid, Ampicillin, Ampicillin+Clavulanic acid, Aztreonam, Cefepime, Cefotaxime, Cefoxitin, Ceftazidime, Ertapenem, Imipenem, Meropenem, Piperacillin, Piperacillin+Tazobactam, Ticarcillin, Ticarcillin+Clavulanic acid	Unpublished	Enzymatic inactivation	Class A;Group 2f;, curated
Beta-lactam_blaKPC-35	blaKPC-35_1_MH404098	blaKPC-35	blaKPC	Beta-lactam	Amoxicillin, Amoxicillin+Clavulanic acid, Ampicillin, Ampicillin+Clavulanic acid, Aztreonam, Cefepime, Cefotaxime, Cefoxitin, Ceftazidime, Ertapenem, Imipenem, Meropenem, Piperacillin, Piperacillin+Tazobactam, Ticarcillin, Ticarcillin+Clavulanic acid	Unpublished	Enzymatic inactivation	Class A;Group 2f;, curated
Beta-lactam_blaCTX-M-148	blaCTX-M-148_1_KJ020574	blaCTX-M-148	blaCTX-M	Beta-lactam	Amoxicillin, Ampicillin, Aztreonam, Cefepime, Cefotaxime, Ceftazidime, Ceftriaxone, Piperacillin, Ticarcillin	24999233	Enzymatic inactivation	Class A, curated
Beta-lactam_blaCTX-M-150	blaCTX-M-150_1_KF769131	blaCTX-M-150	blaCTX-M	Beta-lactam	Amoxicillin, Ampicillin, Aztreonam, Cefepime, Cefotaxime, Ceftazidime, Ceftriaxone, Piperacillin, Ticarcillin	Unpublished	Enzymatic inactivation	Class A, curated
Beta-lactam_blaCTX-M-151	blaCTX-M-151_1_AB916359	blaCTX-M-151	blaCTX-M	Beta-lactam	Amoxicillin, Ampicillin, Aztreonam, Cefepime, Cefotaxime, Ceftazidime, Ceftriaxone, Piperacillin, Ticarcillin	Unpublished	Enzymatic inactivation	Class A, curated
Beta-lactam_blaCTX-M-155	blaCTX-M-155_1_KM211508	blaCTX-M-155	blaCTX-M	Beta-lactam	Amoxicillin, Ampicillin, Aztreonam, Cefepime, Cefotaxime, Ceftazidime, Ceftriaxone, Piperacillin, Ticarcillin	Unpublished	Enzymatic inactivation	Class A, curated
Beta-lactam_blaCTX-M-156	blaCTX-M-156_1_KM211509	blaCTX-M-156	blaCTX-M	Beta-lactam	Amoxicillin, Ampicillin, Aztreonam, Cefepime, Cefotaxime, Ceftazidime, Ceftriaxone, Piperacillin, Ticarcillin	Unpublished	Enzymatic inactivation	Class A, curated
Beta-lactam_blaCTX-M-157	blaCTX-M-157_1_KM211510	blaCTX-M-157	blaCTX-M	Beta-lactam	Amoxicillin, Ampicillin, Aztreonam, Cefepime, Cefotaxime, Ceftazidime, Ceftriaxone, Piperacillin, Ticarcillin	Unpublished	Enzymatic inactivation	Class A, curated
Beta-lactam_blaCTX-M-158	blaCTX-M-158_1_KM211691	blaCTX-M-158	blaCTX-M	Beta-lactam	Amoxicillin, Ampicillin, Aztreonam, Cefepime, Cefotaxime, Ceftazidime, Ceftriaxone, Piperacillin, Ticarcillin	25414200	Enzymatic inactivation	Class A, curated
Beta-lactam_blaCTX-M-159	blaCTX-M-159_1_AB976602	blaCTX-M-159	blaCTX-M	Beta-lactam	Amoxicillin, Ampicillin, Aztreonam, Cefepime, Cefotaxime, Ceftazidime, Ceftriaxone, Piperacillin, Ticarcillin	Unpublished	Enzymatic inactivation	Class A, curated
Beta-lactam_blaCTX-M-160	blaCTX-M-160_1_KP050493	blaCTX-M-160	blaCTX-M	Beta-lactam	Amoxicillin, Ampicillin, Aztreonam, Cefepime, Cefotaxime, Ceftazidime, Ceftriaxone, Piperacillin, Ticarcillin	Unpublished	Enzymatic inactivation	Class A, curated
Beta-lactam_blaCTX-M-161	blaCTX-M-161_1_KP128034	blaCTX-M-161	blaCTX-M	Beta-lactam	Amoxicillin, Ampicillin, Aztreonam, Cefepime, Cefotaxime, Ceftazidime, Ceftriaxone, Piperacillin, Ticarcillin	Unpublished	Enzymatic inactivation	Class A, curated
Beta-lactam_blaCTX-M-162	blaCTX-M-162_1_KP681697	blaCTX-M-162	blaCTX-M	Beta-lactam	Amoxicillin, Ampicillin, Aztreonam, Cefepime, Cefotaxime, Ceftazidime, Ceftriaxone, Piperacillin, Ticarcillin	Unpublished	Enzymatic inactivation	Class A, curated
Beta-lactam_blaCTX-M-163	blaCTX-M-163_1_KP681698	blaCTX-M-163	blaCTX-M	Beta-lactam	Amoxicillin, Ampicillin, Aztreonam, Cefepime, Cefotaxime, Ceftazidime, Ceftriaxone, Piperacillin, Ticarcillin	Unpublished	Enzymatic inactivation	Class A, curated
Beta-lactam_blaCTX-M-164	blaCTX-M-164_1_KP727571	blaCTX-M-164	blaCTX-M	Beta-lactam	Amoxicillin, Ampicillin, Aztreonam, Cefepime, Cefotaxime, Ceftazidime, Ceftriaxone, Piperacillin, Ticarcillin	Unpublished	Enzymatic inactivation	Class A, curated
Beta-lactam_blaCTX-M-165	blaCTX-M-165_1_KP727572	blaCTX-M-165	blaCTX-M	Beta-lactam	Amoxicillin, Ampicillin, Aztreonam, Cefepime, Cefotaxime, Ceftazidime, Ceftriaxone, Piperacillin, Ticarcillin	Unpublished	Enzymatic inactivation	Class A, curated
Beta-lactam_blaCTX-M-166	blaCTX-M-166_1_KU978909	blaCTX-M-166	blaCTX-M	Beta-lactam	Amoxicillin, Ampicillin, Aztreonam, Cefepime, Cefotaxime, Ceftazidime, Ceftriaxone, Piperacillin, Ticarcillin	Unpublished	Enzymatic inactivation	Class A, curated
Beta-lactam_blaCTX-M-167	blaCTX-M-167_1_KR537428	blaCTX-M-167	blaCTX-M	Beta-lactam	Amoxicillin, Ampicillin, Aztreonam, Cefepime, Cefotaxime, Ceftazidime, Ceftriaxone, Piperacillin, Ticarcillin	Unpublished	Enzymatic inactivation	Class A, curated
Beta-lactam_blaCTX-M-168	blaCTX-M-168_1_KR537429	blaCTX-M-168	blaCTX-M	Beta-lactam	Amoxicillin, Ampicillin, Aztreonam, Cefepime, Cefotaxime, Ceftazidime, Ceftriaxone, Piperacillin, Ticarcillin	Unpublished	Enzymatic inactivation	Class A, curated
Beta-lactam_blaCTX-M-169	blaCTX-M-169_1_KR779864	blaCTX-M-169	blaCTX-M	Beta-lactam	Amoxicillin, Ampicillin, Aztreonam, Cefepime, Cefotaxime, Ceftazidime, Ceftriaxone, Piperacillin, Ticarcillin	Unpublished	Enzymatic inactivation	Class A, curated
Beta-lactam_blaCTX-M-170	blaCTX-M-170_1_KR822223	blaCTX-M-170	blaCTX-M	Beta-lactam	Amoxicillin, Ampicillin, Aztreonam, Cefepime, Cefotaxime, Ceftazidime, Ceftriaxone, Piperacillin, Ticarcillin	Unpublished	Enzymatic inactivation	Class A, curated
Beta-lactam_blaCTX-M-171	blaCTX-M-171_1_KT277545	blaCTX-M-171	blaCTX-M	Beta-lactam	Amoxicillin, Ampicillin, Aztreonam, Cefepime, Cefotaxime, Ceftazidime, Ceftriaxone, Piperacillin, Ticarcillin	Unpublished	Enzymatic inactivation	Class A, curated
Beta-lactam_blaCTX-M-172	blaCTX-M-172_1_KT251041	blaCTX-M-172	blaCTX-M	Beta-lactam	Amoxicillin, Ampicillin, Aztreonam, Cefepime, Cefotaxime, Ceftazidime, Ceftriaxone, Piperacillin, Ticarcillin	Unpublished	Enzymatic inactivation	Class A, curated
Beta-lactam_blaCTX-M-173	blaCTX-M-173_1_KT997884	blaCTX-M-173	blaCTX-M	Beta-lactam	Amoxicillin, Ampicillin, Aztreonam, Cefepime, Cefotaxime, Ceftazidime, Ceftriaxone, Piperacillin, Ticarcillin	Unpublished	Enzymatic inactivation	Class A, curated
Beta-lactam_blaCTX-M-174	blaCTX-M-174_1_KT997886	blaCTX-M-174	blaCTX-M	Beta-lactam	Amoxicillin, Ampicillin, Aztreonam, Cefepime, Cefotaxime, Ceftazidime, Ceftriaxone, Piperacillin, Ticarcillin	Unpublished	Enzymatic inactivation	Class A, curated
Beta-lactam_blaCTX-M-175	blaCTX-M-175_1_KT997887	blaCTX-M-175	blaCTX-M	Beta-lactam	Amoxicillin, Ampicillin, Aztreonam, Cefepime, Cefotaxime, Ceftazidime, Ceftriaxone, Piperacillin, Ticarcillin	Unpublished	Enzymatic inactivation	Class A, curated
Beta-lactam_blaCTX-M-176	blaCTX-M-176_1_KT997888	blaCTX-M-176	blaCTX-M	Beta-lactam	Amoxicillin, Ampicillin, Aztreonam, Cefepime, Cefotaxime, Ceftazidime, Ceftriaxone, Piperacillin, Ticarcillin	Unpublished	Enzymatic inactivation	Class A, curated
Beta-lactam_blaCTX-M-177	blaCTX-M-177_1_KT997889	blaCTX-M-177	blaCTX-M	Beta-lactam	Amoxicillin, Ampicillin, Aztreonam, Cefepime, Cefotaxime, Ceftazidime, Ceftriaxone, Piperacillin, Ticarcillin	Unpublished	Enzymatic inactivation	Class A, curated
Beta-lactam_blaCTX-M-179	blaCTX-M-179_1_KU705393	blaCTX-M-179	blaCTX-M	Beta-lactam	Amoxicillin, Ampicillin, Aztreonam, Cefepime, Cefotaxime, Ceftazidime, Ceftriaxone, Piperacillin, Ticarcillin	Unpublished	Enzymatic inactivation	Class A, curated
Beta-lactam_blaCTX-M-180	blaCTX-M-180_1_KX056899	blaCTX-M-180	blaCTX-M	Beta-lactam	Amoxicillin, Ampicillin, Aztreonam, Cefepime, Cefotaxime, Ceftazidime, Ceftriaxone, Piperacillin, Ticarcillin	Unpublished	Enzymatic inactivation	Class A, curated
Beta-lactam_blaCTX-M-181	blaCTX-M-181_1_KX056900	blaCTX-M-181	blaCTX-M	Beta-lactam	Amoxicillin, Ampicillin, Aztreonam, Cefepime, Cefotaxime, Ceftazidime, Ceftriaxone, Piperacillin, Ticarcillin	Unpublished	Enzymatic inactivation	Class A, curated
Beta-lactam_blaCTX-M-182	blaCTX-M-182_1_KX056901	blaCTX-M-182	blaCTX-M	Beta-lactam	Amoxicillin, Ampicillin, Aztreonam, Cefepime, Cefotaxime, Ceftazidime, Ceftriaxone, Piperacillin, Ticarcillin	Unpublished	Enzymatic inactivation	Class A, curated
Beta-lactam_blaCTX-M-183	blaCTX-M-183_1_KX263246	blaCTX-M-183	blaCTX-M	Beta-lactam	Amoxicillin, Ampicillin, Aztreonam, Cefepime, Cefotaxime, Ceftazidime, Ceftriaxone, Piperacillin, Ticarcillin	Unpublished	Enzymatic inactivation	Class A, curated
Beta-lactam_blaCTX-M-184	blaCTX-M-184_1_KX263247	blaCTX-M-184	blaCTX-M	Beta-lactam	Amoxicillin, Ampicillin, Aztreonam, Cefepime, Cefotaxime, Ceftazidime, Ceftriaxone, Piperacillin, Ticarcillin	Unpublished	Enzymatic inactivation	Class A, curated
Beta-lactam_blaCTX-M-186	blaCTX-M-186_1_KX446939	blaCTX-M-186	blaCTX-M	Beta-lactam	Amoxicillin, Ampicillin, Aztreonam, Cefepime, Cefotaxime, Ceftazidime, Ceftriaxone, Piperacillin, Ticarcillin	Unpublished	Enzymatic inactivation	Class A, curated
Beta-lactam_blaCTX-M-188	blaCTX-M-188_1_KX676491	blaCTX-M-188	blaCTX-M	Beta-lactam	Amoxicillin, Ampicillin, Aztreonam, Cefepime, Cefotaxime, Ceftazidime, Ceftriaxone, Piperacillin, Ticarcillin	Unpublished	Enzymatic inactivation	Class A, curated
Beta-lactam_blaCTX-M-189	blaCTX-M-189_1_FJ657512	blaCTX-M-189	blaCTX-M	Beta-lactam	Amoxicillin, Ampicillin, Aztreonam, Cefepime, Cefotaxime, Ceftazidime, Ceftriaxone, Piperacillin, Ticarcillin	Unpublished	Enzymatic inactivation	Class A, curated
Beta-lactam_blaCTX-M-190	blaCTX-M-190_1_KX664469	blaCTX-M-190	blaCTX-M	Beta-lactam	Amoxicillin, Ampicillin, Aztreonam, Cefepime, Cefotaxime, Ceftazidime, Ceftriaxone, Piperacillin, Ticarcillin	27821452	Enzymatic inactivation	Class A, curated
Beta-lactam_blaCTX-M-191	blaCTX-M-191_1_KY271097	blaCTX-M-191	blaCTX-M	Beta-lactam	Amoxicillin, Ampicillin, Aztreonam, Cefepime, Cefotaxime, Ceftazidime, Ceftriaxone, Piperacillin, Ticarcillin	Unpublished	Enzymatic inactivation	Class A, curated
Beta-lactam_blaCTX-M-192	blaCTX-M-192_1_KY271098	blaCTX-M-192	blaCTX-M	Beta-lactam	Amoxicillin, Ampicillin, Aztreonam, Cefepime, Cefotaxime, Ceftazidime, Ceftriaxone, Piperacillin, Ticarcillin	Unpublished	Enzymatic inactivation	Class A, curated
Beta-lactam_blaCTX-M-193	blaCTX-M-193_1_KY563766	blaCTX-M-193	blaCTX-M	Beta-lactam	Amoxicillin, Ampicillin, Aztreonam, Cefepime, Cefotaxime, Ceftazidime, Ceftriaxone, Piperacillin, Ticarcillin	Unpublished	Enzymatic inactivation	Class A, curated
Beta-lactam_blaCTX-M-194	blaCTX-M-194_1_KY563767	blaCTX-M-194	blaCTX-M	Beta-lactam	Amoxicillin, Ampicillin, Aztreonam, Cefepime, Cefotaxime, Ceftazidime, Ceftriaxone, Piperacillin, Ticarcillin	Unpublished	Enzymatic inactivation	Class A, curated
Beta-lactam_blaCTX-M-195	blaCTX-M-195_1_KY563768	blaCTX-M-195	blaCTX-M	Beta-lactam	Amoxicillin, Ampicillin, Aztreonam, Cefepime, Cefotaxime, Ceftazidime, Ceftriaxone, Piperacillin, Ticarcillin	Unpublished	Enzymatic inactivation	Class A, curated
Beta-lactam_blaCTX-M-196	blaCTX-M-196_1_KY563769	blaCTX-M-196	blaCTX-M	Beta-lactam	Amoxicillin, Ampicillin, Aztreonam, Cefepime, Cefotaxime, Ceftazidime, Ceftriaxone, Piperacillin, Ticarcillin	Unpublished	Enzymatic inactivation	Class A, curated
Beta-lactam_blaCTX-M-197	blaCTX-M-197_1_KY646303	blaCTX-M-197	blaCTX-M	Beta-lactam	Amoxicillin, Ampicillin, Aztreonam, Cefepime, Cefotaxime, Ceftazidime, Ceftriaxone, Piperacillin, Ticarcillin	Unpublished	Enzymatic inactivation	Class A, curated
Beta-lactam_blaCTX-M-198	blaCTX-M-198_1_KY646304	blaCTX-M-198	blaCTX-M	Beta-lactam	Amoxicillin, Ampicillin, Aztreonam, Cefepime, Cefotaxime, Ceftazidime, Ceftriaxone, Piperacillin, Ticarcillin	Unpublished	Enzymatic inactivation	Class A, curated
Beta-lactam_blaCTX-M-199	blaCTX-M-199_1_KY786032	blaCTX-M-199	blaCTX-M	Beta-lactam	Amoxicillin, Ampicillin, Aztreonam, Cefepime, Cefotaxime, Ceftazidime, Ceftriaxone, Piperacillin, Ticarcillin	28483954	Enzymatic inactivation	Class A, curated
Beta-lactam_blaCTX-M-200	blaCTX-M-200_1_KY997188	blaCTX-M-200	blaCTX-M	Beta-lactam	Amoxicillin, Ampicillin, Aztreonam, Cefepime, Cefotaxime, Ceftazidime, Ceftriaxone, Piperacillin, Ticarcillin	Unpublished	Enzymatic inactivation	Class A, curated
Beta-lactam_blaCTX-M-201	blaCTX-M-201_1_KY997189	blaCTX-M-201	blaCTX-M	Beta-lactam	Amoxicillin, Ampicillin, Aztreonam, Cefepime, Cefotaxime, Ceftazidime, Ceftriaxone, Piperacillin, Ticarcillin	Unpublished	Enzymatic inactivation	Class A, curated
Beta-lactam_blaCTX-M-202	blaCTX-M-202_1_MF195067	blaCTX-M-202	blaCTX-M	Beta-lactam	Amoxicillin, Ampicillin, Aztreonam, Cefepime, Cefotaxime, Ceftazidime, Ceftriaxone, Piperacillin, Ticarcillin	Unpublished	Enzymatic inactivation	Class A, curated
Beta-lactam_blaCTX-M-203	blaCTX-M-203_1_MF196230	blaCTX-M-203	blaCTX-M	Beta-lactam	Amoxicillin, Ampicillin, Aztreonam, Cefepime, Cefotaxime, Ceftazidime, Ceftriaxone, Piperacillin, Ticarcillin	Unpublished	Enzymatic inactivation	Class A, curated
[truncated: 1,087 more rows]
